# Supplementary material for: In-cell identification and measurement of RNA-protein interactions
Source: Nat Commun. 2019 Nov 22;10:5317. doi: 10.1038/s41467-019-13235-w (PMC6876571; doi:10.1038/s41467-019-13235-w)
Supplement: Supplementary file 4 — Supplementary Data 1 [file 41467_2019_13235_MOESM4_ESM.xlsx]

## Sheet: Feuil1
Protein name	Gene description	Ensembl Gene ID	FIRRE interactor	MS2status	Luciferase intensity MS2-replicate 1, RLU	Luciferase intensity MS2-replicate 2, RLU	Average luciferase intensity MS2, RLU	Normalized luciferase intensity MS2, RLU	ELISA MS2-replicate1, RLU	ELISA MS2-replicate2, RLU	Average ELISA MS2, RLU	FIRRE status	Luciferase intensity Firre-replicate 1, RLU	Luciferase intensity Firre-replicate 2, RLU	Average luciferase intensity Firre, RLU	Normalized luciferase intensity Firre, RLU	ELISA Firre-replicate1, RLU	ELISA Firre-replicate2, RLU	Average ELISA Firre, RLU
AEBP2	Homo sapiens AE binding protein 2	ENSG00000139154	Firre	1	23922	19009	21465.5	0.125087	51933	45175	48554	1	900844	738144	819494	5.77259	43671	45361	44516
ATXN2	Homo sapiens ataxin 2, mRNA (cDNA clone MGC:133091 IMAGE:40027340), complete cds., CHR Map: 12q24.1	ENSG00000204842	Firre	2	221635	77263	149449	0.870895	16780	17916	17348	1	195965	407138	301552	2.12416	23870	36014	29942
ATXN2L	Homo sapiens ataxin 2-like, mRNA (cDNA clone MGC:99468 IMAGE:5812230), complete cds., CHR Map: 16p11	ENSG00000168488	Firre	1	343767	344881	344324	2.0065	356715	352510	354612	1	343202	353282	348242	2.45305	522258	517690	519974
CELF5	Homo sapiens bruno-like 5, RNA binding protein (Drosophila), mRNA (cDNA clone IMAGE:4817298), containing frame-shift errors., CHR Map: 19p13	ENSG00000161082	Firre	1	70963	66349	68656	0.400084	723349	811789	767569	1	282617	310939	296778	2.09053	845914	941282	893598
CHD1	Homo sapiens chromodomain helicase DNA binding protein 1, mRNA (cDNA clone MGC:150743 IMAGE:40125685), complete cds.	ENSG00000153922	Firre	2	35695	40900	38297.5	0.223174	14462	15551	15006.5	2	273171	323211	298191	2.10048	15725	16161	15943
CSDA	Homo sapiens cold shock domain protein A, mRNA (cDNA clone MGC:12695 IMAGE:4137643), complete cds., CHR Map: 12p13.1	-	Firre	1	1554869	1259160	1.40701e+06	8.19919	462229	474594	468412	1	400649	341748	371198	2.61476	417285	455629	436457
CTCF	Homo sapiens CCCTC-binding factor (zinc finger protein)	ENSG00000102974	Firre	1	84921	102681	93801	0.546613	225653	224290	224972	1	343521	409588	376554	2.65248	208145	197903	203024
E4F1	Homo sapiens E4F transcription factor 1	ENSG00000167967	Firre	1	101614	112745	107180	0.624575	201786	199436	200611	1	434395	448223	441309	3.10862	197930	202644	200287
EPC1	Homo sapiens enhancer of polycomb homolog 1 (Drosophila), mRNA (cDNA clone MGC:33656 IMAGE:4828057), complete cds.	ENSG00000120616	Firre	1	21143	23970	22556.5	0.131445	54039	48580	51309.5	1	207081	930319	568700	4.00597	38021	35470	36745.5
EXOSC10	Homo sapiens exosome component 10, mRNA (cDNA clone MGC:88806 IMAGE:5420763), complete cds., CHR Map: 1p36.22	ENSG00000171824	Firre	2	28332	60602	44467	0.259126	15723	16070	15896.5	1	230429	425528	327978	2.31031	56421	66381	61401
FAM120A	Homo sapiens family with sequence similarity 120A, mRNA (cDNA clone MGC:111527 IMAGE:30531603), complete cds., CHR Map: 9q22.31	ENSG00000048828	Firre	1	305521	282613	294067	1.71364	927658	915023	921340	1	343440	332486	337963	2.38064	1058474	1099283	1.07888e+06
H1FX	Homo sapiens H1 histone family, member X, mRNA (cDNA clone MGC:15959 IMAGE:3538400), complete cds., CHR Map: 3q21.3	ENSG00000184897	Firre	1	610586	665171	637878	3.71715	750041	763895	756968	1	677842	639190	658516	4.63865	865143	861604	863374
HNRNPC	Homo sapiens heterogeneous nuclear ribonucleoprotein C (C1/C2), mRNA (cDNA clone MGC:3150 IMAGE:3354131), complete cds., CHR Map: 14q11.2	ENSG00000092199	Firre	1	2137181	1940233	2038707	11.8803	691100	823063	757082	1	398449	388178	393314	2.77054	736002	788138	762070
HNRNPCL1	Homo sapiens heterogeneous nuclear ribonucleoprotein C-like 1, mRNA (cDNA clone MGC:168878 IMAGE:9021255), complete cds., CHR Map: 1p36.21	ENSG00000179172; ENSG00000282175	Firre	1	1331348	1173589	1.25247e+06	7.2986	630805	707830	669318	1	326191	415114	370652	2.61091	687401	646773	667087
HNRNPR	Homo sapiens heterogeneous nuclear ribonucleoprotein R, mRNA (cDNA clone MGC:2039 IMAGE:3139052), complete cds., CHR Map: 1p36.12	ENSG00000282958; ENSG00000125944	Firre	1	237255	241217	239236	1.39412	330343	328203	329273	1	463947	577739	520843	3.66886	378082	384634	381358
SAF-A/HNRNPU		ENSG00000153187	Firre	1	172942	199296	186119	1.08458	1808338	1810249	1.80929e+06	1	437606	219656	328631	2.31491	2373553	2397827	2385690
JARID2	Homo sapiens jumonji, AT rich interactive domain 2, mRNA (cDNA clone MGC:47594 IMAGE:4520786), complete cds.	ENSG00000008083	Firre	1	77410	106317	91863.5	0.535323	104980	113551	109266	1	380310	368104	374207	2.63595	105056	95637	100346
LARP1	Homo sapiens La ribonucleoprotein domain family, member 1, mRNA (cDNA clone IMAGE:5123380), complete cds., CHR Map: 5q33.2	ENSG00000155506	Firre	1	412192	333945	373068	2.17401	534799	503327	519063	1	308828	323992	316410	2.22882	589424	589668	589546
LARP5	Homo sapiens La ribonucleoprotein domain family, member 5, mRNA (cDNA clone MGC:149825 IMAGE:40118844), complete cds.	-	Firre	1	193519	163589	178554	1.0405	371402	333539	352470	1	586695	577604	582150	4.10071	366359	362008	364184
MECP2	Homo sapiens methyl CpG binding protein 2 (Rett syndrome), mRNA (cDNA clone MGC:10245 IMAGE:3956518), complete cds., CHR Map: Xq28	ENSG00000169057	Firre	1	740319	777086	758702	4.42124	871179	827170	849174	1	531990	823883	677936	4.77545	841676	844348	843012
MORF4L2	Homo sapiens mortality factor 4 like 2	ENSG00000123562	Firre	1	95915	97620	96767.5	0.5639	158042	160687	159364	1	666010	539715	602862	4.24662	162478	144587	153532
MOV10	Homo sapiens Mov10, Moloney leukemia virus 10, homolog (mouse)	ENSG00000155363	Firre	1	198221	222604	210412	1.22615	606972	636922	621947	1	586688	624241	605464	4.26495	608841	602138	605490
MRTO4	Homo sapiens mRNA turnover 4 homolog (S. cerevisiae), mRNA (cDNA clone MGC:4041 IMAGE:2821148), complete cds., CHR Map: 1p36.13	ENSG00000053372	Firre	1	341533	370825	356179	2.07559	333202	358346	345774	1	309948	287543	298746	2.10439	403972	392245	398108
NOL12	Homo sapiens hypothetical protein MGC3731, CHR Map: 22q13.1	ENSG00000273899	Firre	1	244313	258528	251420	1.46512	715525	707627	711576	1	340142	257837	298990	2.10611	758365	735977	747171
NOL6	Homo sapiens nucleolar protein family 6 (RNA-associated), mRNA (cDNA clone MGC:20838 IMAGE:4423152), complete cds., CHR Map: 9p13.3	ENSG00000165271	Firre	1	53847	136130	94988.5	0.553533	181346	179304	180325	1	372219	342668	357444	2.51786	183578	191164	187371
PA2G4	Homo sapiens proliferation-associated 2G4, 38kDa, mRNA (cDNA clone MGC:97310 IMAGE:7262559), complete cds., CHR Map: 12q13.2	ENSG00000170515	Firre	1	402087	413263	407675	2.37567	331432	340276	335854	1	271562	314489	293026	2.0641	348113	364479	356296
PABPN1	Homo sapiens poly(A) binding protein, nuclear 1, mRNA (cDNA clone MGC:13564 IMAGE:4333442), complete cds., CHR Map: 14q11.2-q13	ENSG00000100836	Firre	1	272395	226964	249680	1.45497	475223	452120	463672	1	317100	272696	294898	2.07729	681173	624996	653084
POU5F1	Homo sapiens POU class 5 homeobox 1, mRNA (cDNA clone MGC:151046 IMAGE:40125988), complete cds.	ENSG00000206454; ENSG00000229094; ENSG00000204531; ENSG00000233911; ENSG00000230336; ENSG00000237582; ENSG00000235068	Firre	1	36993	27948	32470.5	0.189218	149414	150419	149916	1	407101	194107	300604	2.11748	146372	145771	146072
PPM1G	Homo sapiens polypyrimidine tract binding protein 1, mRNA (cDNA clone MGC:10830 IMAGE:3615251), complete cds., CHR Map: 19p13.3	ENSG00000115241	Firre	1	459537	497129	478333	2.78742	533836	521805	527820	1	394881	390909	392895	2.76759	575208	569216	572212
PRPF40A	Homo sapiens PRP40 pre-mRNA processing factor 40 homolog A (S. cerevisiae), mRNA (cDNA clone IMAGE:4343048), partial cds., CHR Map: 2q23.3	ENSG00000196504	Firre	1	408298	436713	422506	2.4621	580153	514234	547194	1	266681	327166	296924	2.09156	655485	648991	652238
RALY	Homo sapiens interleukin enhancer binding factor 3, 90kDa, mRNA (cDNA clone IMAGE:3502777)., CHR Map: 19p13.2	ENSG00000125970	Firre	1	1199586	1232304	1215945	7.08576	892943	864976	878960	1	620179	605328	612754	4.31629	899844	879406	889625
RBM10	Homo sapiens RNA binding motif protein 10, transcript variant 1	ENSG00000182872	Firre	1	245497	249289	247393	1.44165	575850	553053	564452	1	493480	519880	506680	3.5691	623608	626804	625206
RBM15	Homo sapiens RNA binding motif protein 15, mRNA (cDNA clone IMAGE:4298786), partial cds., CHR Map: 1p13	ENSG00000162775	Firre	1	435765	507052	471408	2.74707	251169	238227	244698	1	420089	433881	426985	3.00772	338438	319082	328760
RBM15B	Homo sapiens RNA binding motif protein 15B, mRNA (cDNA clone MGC:161922 IMAGE:40123447), complete cds., CHR Map: 3p21.2	ENSG00000259956	Firre	1	707986	631182	669584	3.90191	460357	557092	508724	1	306543	293962	300252	2.11501	594975	670095	632535
RBM6	Homo sapiens heterogeneous nuclear ribonucleoprotein R, mRNA (cDNA clone MGC:2039 IMAGE:3139052), complete cds., CHR Map: 1p36.12	ENSG00000004534	Firre	1	706878	510685	608782	3.5476	534983	539475	537229	1	565472	469847	517660	3.64644	609062	615063	612062
RBMX2	Homo sapiens RNA binding motif protein, X-linked 2, mRNA (cDNA clone MGC:45091 IMAGE:5210341), complete cds., CHR Map: Xq26.1	ENSG00000134597	Firre	1	287266	264607	275936	1.60798	357245	368047	362646	1	329657	318382	324020	2.28242	637091	611772	624432
RTN4	Homo sapiens reticulon 4, mRNA (cDNA clone IMAGE:4082756), complete cds., CHR Map: 2p16.3	ENSG00000115310	Firre	1	27302	16896	22099	0.128779	385745	386752	386248	1	327094	251466	289280	2.03771	502858	443880	473369
SATB1	Homo sapiens bromodomain containing 8	ENSG00000182568	Firre	2	22174	19374	20774	0.121058	17494	20119	18806.5	2	254914	884656	569785	4.01362	24473	13133	18803
SETD5	Homo sapiens glutamate receptor interacting protein 1, mRNA (cDNA clone MGC:134841 IMAGE:40053971), complete cds.	ENSG00000168137	Firre	2	19005	21986	20495.5	0.119435	2230	2611	2420.5	2	453440	356169	404804	2.85148	1989	1898	1943.5
SNRNP70	Homo sapiens small nuclear ribonucleoprotein 70kDa (U1), mRNA (cDNA clone MGC:5527 IMAGE:3454479), complete cds., CHR Map: 19q13.3	ENSG00000104852	Firre	1	982104	1159078	1070591	6.23873	704566	700788	702677	1	461199	528925	495062	3.48726	649576	738676	694126
SRSF1	Homo sapiens splicing factor, arginine/serine-rich 1, mRNA (cDNA clone MGC:5228 IMAGE:2900101), complete cds., CHR Map: 17q22	ENSG00000136450	Firre	1	401500	430720	416110	2.42483	610626	656230	633428	1	318682	304722	311702	2.19566	686929	701044	693986
SRSF10	Homo sapiens FUS interacting protein (serine/arginine-rich) 1, mRNA (cDNA clone MGC:19515 IMAGE:4302658), complete cds., CHR Map: 1p36.11	ENSG00000188529	Firre	1	241699	293430	267564	1.5592	635807	625409	630608	1	307387	266064	286726	2.01972	718760	725261	722010
SRSF11	Homo sapiens splicing factor, arginine/serine-rich 11, mRNA (cDNA clone MGC:48837 IMAGE:5518580), complete cds., CHR Map: 1p31	ENSG00000116754	Firre	1	925699	1042037	983868	5.73336	537511	526191	531851	1	276293	438988	357640	2.51925	670829	672537	671683
SRSF3	Homo sapiens splicing factor, arginine/serine-rich 3, mRNA (cDNA clone MGC:78599 IMAGE:3507371), complete cds., CHR Map: 6p21	ENSG00000112081	Firre	1	816676	795476	806076	4.6973	660116	696939	678528	1	361275	386679	373977	2.63433	681134	685641	683388
SRSF7	Homo sapiens splicing factor, arginine/serine-rich 7, 35kDa, mRNA (cDNA clone MGC:22746 IMAGE:4251314), complete cds., CHR Map: 2p22.1	ENSG00000115875	Firre	1	1908028	1527727	1.71788e+06	10.0107	818904	795353	807128	1	747010	442812	594911	4.19061	857593	765973	811783
SRSF9	Homo sapiens splicing factor, arginine/serine-rich 9, mRNA (cDNA clone MGC:121006 IMAGE:7939816), complete cds., CHR Map: 12q24.31	ENSG00000111786	Firre	1	288813	340863	314838	1.83468	550305	537319	543812	1	433960	387433	410696	2.89298	610510	602981	606746
STAT5B	Homo sapiens signal transducer and activator of transcription 5B	ENSG00000173757	Firre	1	194154	218253	206204	1.20162	412256	433568	422912	1	267725	451282	359504	2.53237	401305	399821	400563
TARBP2	Homo sapiens TAR (HIV) RNA binding protein 2, transcript variant 1	ENSG00000139546	Firre	1	211281	261345	236313	1.37708	320289	310419	315354	1	455908	559173	507540	3.57516	314144	310720	312432
WDR46	Homo sapiens WD repeat domain 46, mRNA (cDNA clone MGC:8435 IMAGE:2821198), complete cds., CHR Map: 6p21.3	ENSG00000204221; ENSG00000226916; ENSG00000236222; ENSG00000206284; ENSG00000227057	Firre	1	580124	422193	501158	2.92044	561304	500590	530947	1	321283	414251	367767	2.59058	514138	558328	536233
ZBTB17	Homo sapiens zinc finger and BTB domain containing 17, mRNA (cDNA clone MGC:161441 IMAGE:8991879), complete cds.	-	Firre	1	95307	81436	88371.5	0.514973	307886	301579	304732	1	289585	306761	298173	2.10036	322942	309352	316147
ZBTB47	Homo sapiens hypothetical protein KIAA1190	ENSG00000114853	Firre	1	288371	125339	206855	1.20542	898349	609759	754054	1	478681	465722	472202	3.32623	837936	793055	815496
ZCCHC17	Homo sapiens zinc finger, CCHC domain containing 17, mRNA (cDNA clone MGC:60064 IMAGE:6527025), complete cds., CHR Map: 1p35.2	ENSG00000121766	Firre	1	453652	547220	500436	2.91623	402410	447081	424746	1	549983	491868	520926	3.66945	532731	515499	524115
ZCCHC24	Homo sapiens zinc finger, CCHC domain containing 24, mRNA (cDNA clone MGC:33537 IMAGE:4821347), complete cds., CHR Map: 10q22.3	ENSG00000165424	Firre	1	332600	409670	371135	2.16274	609833	694030	651932	1	504636	499526	502081	3.5367	858271	819442	838856
ZFP64	Homo sapiens zinc finger protein 64 isoform d	ENSG00000020256	Firre	1	130129	141962	136046	0.792787	363884	346905	355394	1	521571	435374	478472	3.3704	379457	364740	372098
ZFP91	Homo sapiens zinc finger protein 91 homolog (mouse), transcript variant 1	ENSG00000186660	Firre	1	210359	192995	201677	1.17525	365285	370861	368073	1	286800	299257	293028	2.06412	417550	391628	404589
ZNF2	Homo sapiens zinc finger protein 2 (A1-5)	ENSG00000275111	Firre	1	146881	153690	150286	0.875769	374902	398217	386560	1	346939	351652	349296	2.46047	390364	383297	386830
ZNF205	Homo sapiens zinc finger protein 205	ENSG00000122386	Firre	1	54173	59671	56922	0.331706	591438	616814	604126	1	280728	416360	348544	2.45517	613408	638277	625842
ZNF346	Homo sapiens zinc finger protein 346	ENSG00000113761	Firre	1	342057	388196	365126	2.12773	824055	846075	835065	1	1024792	1015967	1.02038e+06	7.18764	702989	734760	718874
ZNF512B	Homo sapiens zinc finger protein 512B, mRNA (cDNA clone MGC:149846 IMAGE:40119053), complete cds.	ENSG00000196700	Firre	1	316864	301579	309222	1.80195	347814	364259	356036	1	881124	969133	925128	6.51669	358614	364365	361490
ZNF622	Homo sapiens zinc finger protein 622	ENSG00000173545	Firre	1	251712	296913	274312	1.59852	329023	346025	337524	1	460347	490320	475334	3.34829	298914	287460	293187
ZNF689	Homo sapiens hypothetical protein BC014000	ENSG00000156853	Firre	1	132093	111511	121802	0.709785	163473	202613	183043	1	423409	321623	372516	2.62404	186264	170264	178264
ZNF71	Homo sapiens zinc finger protein 71 (Cos26)	ENSG00000197951	Firre	1	138943	194863	166903	0.972606	145510	167005	156258	1	447199	375635	411417	2.89806	186883	207664	197274
ZNF770	Homo sapiens hypothetical protein FLJ20582, mRNA (cDNA clone MGC:87579 IMAGE:30340520), complete cds.	ENSG00000198146	Firre	1	357489	312864	335176	1.9532	239056	221177	230116	1	469781	475213	472497	3.32831	268048	264293	266170
ZRSR1	Homo sapiens zinc finger (CCCH type), RNA-binding motif and serine/arginine rich 1, mRNA (cDNA clone MGC:142159 IMAGE:8322651), complete cds.	-	Firre	1	330332	428074	379203	2.20976	296957	339367	318162	1	247847	435040	341444	2.40516	440351	432247	436299
ZRSR2	Homo sapiens zinc finger (CCCH type), RNA-binding motif and serine/arginine rich 2, mRNA (cDNA clone MGC:142014 IMAGE:8322506), complete cds.	ENSG00000169249	Firre	1	503778	687240	595509	3.47025	535852	527032	531442	1	232021	384894	308458	2.1728	607091	638271	622681
ZSCAN5A	Homo sapiens zinc finger protein 495	ENSG00000131848	Firre	1	136615	168398	152506	0.888712	669805	713775	691790	1	286426	294547	290486	2.04621	642411	662805	652608
A1CF	Homo sapiens APOBEC1 complementation factor, mRNA (cDNA clone IMAGE:6568205), complete cds., CHR Map: 10q11.23	ENSG00000148584		1	169523	181336	175430	1.02229	739186	749030	744108	1	171877	70995	121436	0.855406	788193	803442	795818
A2BP1	Homo sapiens ataxin 2-binding protein 1, mRNA (cDNA clone MGC:142251 IMAGE:8322743), complete cds., CHR Map: 16p13.3	-		1	45466	38270	41868	0.24398	22399	27176	24787.5	1	29206	19331	24268.5	0.170949	57341	66189	61765
AANAT		ENSG00000129673		2	21281	44290	32785.5	0.191053	7722	9203	8462.5	2	36663	35982	36322.5	0.255859	14027	11979	13003
AATF	Homo sapiens apoptosis antagonizing transcription factor, mRNA (cDNA clone MGC:815 IMAGE:3346769), complete cds., CHR Map: 17q12	ENSG00000275700; ENSG00000276072		1	38757	58968	48862.5	0.28474	24723	39788	32255.5	1	34599	44890	39744.5	0.279964	104735	170494	137614
ABT1	Homo sapiens activator of basal transcription 1, mRNA (cDNA clone MGC:87175 IMAGE:5272771), complete cds., CHR Map: 6p22.2	ENSG00000146109		1	250435	189688	220062	1.28238	545622	499136	522379	1	145529	106407	125968	0.88733	659725	630247	644986
ACAA2	Homo sapiens acetyl-Coenzyme A acyltransferase 2, mRNA (cDNA clone MGC:3562 IMAGE:2820744), complete cds., CHR Map: 18q21.1	ENSG00000167315		1	36280	26017	31148.5	0.181514	714656	700808	707732	1	11923	13338	12630.5	0.0889704	775311	776819	776065
ACIN1	Homo sapiens apoptotic chromatin condensation inducer 1, mRNA (cDNA clone MGC:176482 IMAGE:9021673), complete cds., CHR Map: 14q11.2	ENSG00000100813		1	82917	93117	88017	0.512908	217219	258316	237768	1	77997	127575	102786	0.724034	329274	365297	347286
ACTL6A		ENSG00000136518		1	61782	67053	64417.5	0.375385	44406	32275	38340.5	1	109954	121600	115777	0.815543	27951	30660	29305.5
ACTN4	Homo sapiens actinin, alpha 4, mRNA (cDNA clone MGC:12692 IMAGE:3842046), complete cds., CHR Map: 19q13	ENSG00000130402; ENSG00000282844		1	19959	18419	19189	0.111821	626324	610481	618402	1	98149	44556	71352.5	0.502613	636852	615173	626012
ADARB1	Homo sapiens adenosine deaminase, RNA-specific, B1 (RED1 homolog rat), mRNA (cDNA clone MGC:70825 IMAGE:6014605), complete cds., CHR Map: 21q22.3	ENSG00000197381		1	244978	227601	236290	1.37695	381144	377066	379105	1	232982	166953	199968	1.40859	404075	401759	402917
ADARB2	Homo sapiens adenosine deaminase, RNA-specific, B2 (RED2 homolog rat), mRNA (cDNA clone MGC:169100 IMAGE:9021477), complete cds., CHR Map: 10p15.3	ENSG00000185736		1	187926	333642	260784	1.51968	105088	114636	109862	1	284807	109464	197136	1.38864	178851	131767	155309
ADD1	Homo sapiens adducin 1 (alpha), mRNA (cDNA clone MGC:3339 IMAGE:3532276), complete cds., CHR Map: 4p16.3	ENSG00000087274		1	17351	16671	17011	0.0991294	143760	180192	161976	1	12219	11485	11852	0.0834865	227013	273554	250284
ADK	Homo sapiens adenosine kinase, mRNA (cDNA clone MGC:2085 IMAGE:3544131), complete cds., CHR Map: 10q22|10q11-q24	ENSG00000156110		1	29994	47581	38787.5	0.226029	159195	129788	144492	1	29385	35993	32689	0.230264	193840	174585	184212
ADNP	Homo sapiens activity-dependent neuroprotector, transcript variant 1, mRNA (cDNA clone MGC:87273 IMAGE:30342099), complete cds.	ENSG00000101126		2	9936	12449	11192.5	0.0652228	4984	4367	4675.5	2/3	45550	15721	30635.5	0.215799	1925	1195	1560
AFF4	Homo sapiens AF4/FMR2 family, member 4, mRNA (cDNA clone IMAGE:5213733), complete cds.	ENSG00000072364		1	17260	21446	19353	0.112777	610270	678099	644184	1	21102	25237	23169.5	0.163208	663804	659995	661900
AHDC1	Homo sapiens hypothetical protein DJ159A19.3	ENSG00000126705		1	94779	122583	108681	0.633324	128107	166403	147255	1	162515	186175	174345	1.2281	244533	199690	222112
AHNAK	Homo sapiens hypothetical protein MGC5395, CHR Map: 11q12.2	ENSG00000124942		1	31688	29353	30520.5	0.177854	673819	679414	676616	1	25095	64553	44824	0.315744	604133	600724	602428
AHR	Homo sapiens aryl hydrocarbon receptor	ENSG00000106546		2	39184	29811	34497.5	0.20103	3917	3283	3600	2	33125	42537	37831	0.266485	7209	8831	8020
AKAP8	Homo sapiens A kinase (PRKA) anchor protein 8, mRNA (cDNA clone MGC:26460 IMAGE:4837309), complete cds., CHR Map: 19p13.1	ENSG00000105127		1	156232	208122	182177	1.06161	426197	385619	405908	1	129638	153793	141716	0.998257	460382	434329	447356
AKAP8L	Homo sapiens A kinase (PRKA) anchor protein 8-like, mRNA (cDNA clone MGC:1206 IMAGE:3504388), complete cds., CHR Map: 19p13.12	ENSG00000011243		1	100995	116724	108860	0.634365	510201	500104	505152	1	72333	94317	83325	0.586949	598905	594191	596548
ALDH18A1	Homo sapiens aldehyde dehydrogenase 18 family, member A1, mRNA (cDNA clone MGC:150849 IMAGE:40125791), complete cds., CHR Map: 10q24.3	ENSG00000059573		2	38181	28243	33212	0.193539	3493	3808	3650.5	2	51901	30167	41034	0.289047	5751	5804	5777.5
ALDH6A1	Homo sapiens aldehyde dehydrogenase 6 family, member A1, mRNA (cDNA clone MGC:40271 IMAGE:5163797), complete cds., CHR Map: 14q24.3	ENSG00000119711		1	17501	23268	20384.5	0.118788	573770	635755	604762	1	9046	9636	9341	0.0657988	519680	657348	588514
ALDOA	Homo sapiens aldolase A, fructose-bisphosphate, mRNA (cDNA clone MGC:24421 IMAGE:4072487), complete cds., CHR Map: 16p11.2	ENSG00000149925		1	17831	16662	17246.5	0.100502	1157623	1200605	1179114	1	27006	23825	25415.5	0.179029	1258984	1284635	1.27181e+06
ALDOB	Homo sapiens aldolase B, fructose-bisphosphate, mRNA (cDNA clone MGC:32618 IMAGE:4593670), complete cds., CHR Map: 9q21.3-q22.2	ENSG00000136872		3	16106	102051	59078.5	0.344272	167076	164869	165972	1	27426	79939	53682.5	0.378144	230815	209277	220046
ALDOC	Homo sapiens aldolase C, fructose-bisphosphate, mRNA (cDNA clone MGC:126080 IMAGE:40032967), complete cds., CHR Map: 17cen-q12	ENSG00000109107		1	33768	9180	21474	0.125137	942123	999929	971026	1	36228	10046	23137	0.162979	1072315	1082105	1077210
ALG13	Homo sapiens asparagine-linked glycosylation 13 homolog (S. cerevisiae), mRNA (cDNA clone MGC:12423 IMAGE:3996922), complete cds., CHR Map: Xq23	ENSG00000101901		1	34221	26008	30114.5	0.175488	347850	356741	352296	1	16734	36160	26447	0.186295	365855	372887	369371
ALKBH5	Homo sapiens alkB, alkylation repair homolog 5 (E. coli), mRNA (cDNA clone MGC:71143 IMAGE:6339184), complete cds., CHR Map: 17p11.2|17p11.2	ENSG00000091542		2	41805	38970	40387.5	0.235353	7678	6656	7167	2	10827	12398	11612.5	0.0817995	6179	9155	7667
ALX1	Homo sapiens cartilage paired-class homeoprotein 1	ENSG00000180318		1	54439	84130	69284.5	0.403746	228438	260999	244718	1	39462	42695	41078.5	0.289361	168625	166139	167382
ANAPC2	Homo sapiens anaphase promoting complex subunit 2	ENSG00000176248		1	35108	35452	35280	0.20559	552037	574221	563129	1	61791	46447	54119	0.381219	524826	571949	548388
ANKHD1	Homo sapiens ankyrin repeat and KH domain containing 1, mRNA (cDNA clone IMAGE:4804428), complete cds., CHR Map: 5q31.3	ENSG00000131503		2	35188	42157	38672.5	0.225359	10664	14446	12555	1	53564	50917	52240.5	0.367987	22943	40150	31546.5
ANP32A	Homo sapiens acidic (leucine-rich) nuclear phosphoprotein 32 family, member A, mRNA (cDNA clone MGC:150373 IMAGE:40119966), complete cds., CHR Map: 15q23	ENSG00000140350		1	23213	21726	22469.5	0.130938	282583	276100	279342	1	29729	35831	32780	0.230905	307587	305062	306324
ANXA1	Homo sapiens annexin A1, CHR Map: 9q12-q21.2|9q12-q21.2	ENSG00000135046		1	10433	13201	11817	0.068862	175260	137619	156440	1	20245	30394	25319.5	0.178353	174809	185216	180012
ANXA11	Homo sapiens annexin A11, mRNA (cDNA clone MGC:15491 IMAGE:2989058), complete cds., CHR Map: 10q23	ENSG00000122359		1	16250	19485	17867.5	0.104121	215863	202834	209348	1	21191	20653	20922	0.147376	305682	295765	300724
ANXA13	Homo sapiens annexin A13, mRNA (cDNA clone MGC:150460 IMAGE:40120955), complete cds., CHR Map: 8q24.13	ENSG00000104537		1	38040	54690	46365	0.270186	186197	196289	191243	1	28504	19362	23933	0.168586	213541	236852	225196
ANXA2		ENSG00000182718		1	62538	46337	54437.5	0.317227	303939	299300	301620	1	105549	150917	128233	0.903285	276171	286086	281128
ANXA4	Homo sapiens annexin A4, mRNA (cDNA clone MGC:75105 IMAGE:3908264), complete cds., CHR Map: 2p13	ENSG00000196975		1	24370	20107	22238.5	0.129592	96437	102287	99362	3	130743	30936	80839.5	0.569441	132398	123384	127891
ANXA6	Homo sapiens annexin A6, mRNA (cDNA clone MGC:9227 IMAGE:3912460), complete cds., CHR Map: 5q32-q34	ENSG00000197043		1	45001	18259	31630	0.18432	82370	76363	79366.5	1	23787	27500	25643.5	0.180635	105298	97385	101342
ANXA7	Homo sapiens annexin A7, mRNA (cDNA clone MGC:3917 IMAGE:3610541), complete cds., CHR Map: 10q22.2	ENSG00000138279		1	53298	37775	45536.5	0.265358	52598	44131	48364.5	1	40760	28704	34732	0.244655	70646	96882	83764
ANXA8L2	Homo sapiens annexin A8-like 2, mRNA (cDNA clone MGC:10405 IMAGE:3958020), complete cds., CHR Map: 10q11.22	-		1	27710	48399	38054.5	0.221758	202701	177677	190189	1	57115	43350	50232.5	0.353842	231036	203065	217050
ANXA9	Homo sapiens annexin A9, mRNA (cDNA clone MGC:1925 IMAGE:2959488), complete cds., CHR Map: 1q21	ENSG00000143412		1	35835	11531	23683	0.13801	306675	329669	318172	1	18142	16462	17302	0.121877	406824	413041	409932
AOF2		-		2	150504	33466	91985	0.536031	2745	2954	2849.5	2	60301	56119	58210	0.410036	3043	3293	3168
APEH	Homo sapiens N-acylaminoacyl-peptide hydrolase, mRNA (cDNA clone MGC:8676 IMAGE:2964527), complete cds., CHR Map: 3p21.31	ENSG00000164062		1	15161	19899	17530	0.102154	786384	794753	790568	1	25914	21517	23715.5	0.167054	784318	787284	785801
APOBEC3B	Homo sapiens apolipoprotein B mRNA editing enzyme, catalytic polypeptide-like 3B, mRNA (cDNA clone MGC:61606 IMAGE:6174285), complete cds., CHR Map: 22q13.1-q13.2	ENSG00000179750		1	85601	59799	72700	0.42365	380215	310435	345325	1	46778	39548	43163	0.304044	431343	261187	346265
APOBEC3C	Homo sapiens apolipoprotein B mRNA editing enzyme, catalytic polypeptide-like 3C, mRNA (cDNA clone MGC:19485 IMAGE:4331363), complete cds., CHR Map: 22q13.1	ENSG00000244509		1	147560	222073	184816	1.07699	513584	471039	492312	1	148746	127446	138096	0.972761	583789	564579	574184
APOBEC3F	Homo sapiens apolipoprotein B mRNA editing enzyme, catalytic polypeptide-like 3F, mRNA (cDNA clone MGC:46498 IMAGE:5227163), complete cds., CHR Map: 22q13.1	ENSG00000128394		1	266661	268230	267446	1.5585	569513	567810	568662	1	207077	259554	233316	1.6435	691652	698338	694995
APTX	Homo sapiens aprataxin, mRNA (cDNA clone MGC:45060 IMAGE:5505120), complete cds.	ENSG00000137074		1	23307	41984	32645.5	0.190237	65678	69794	67736	1	58296	37155	47725.5	0.336183	133161	105185	119173
AQR	Homo sapiens aquarius homolog (mouse), mRNA (cDNA clone MGC:150700 IMAGE:40124830), complete cds., CHR Map: 15q14	ENSG00000021776		2	34138	35887	35012.5	0.204031	21649	23943	22796	1	357715	132695	245205	1.72725	94458	104968	99713
ARCN1	Homo sapiens archain 1, mRNA (cDNA clone MGC:120671 IMAGE:7939481), complete cds., CHR Map: 11q23.3	ENSG00000095139		1	39023	46599	42811	0.249476	359758	361984	360871	1	32012	42550	37281	0.262611	408001	452097	430049
ARF1	Homo sapiens ADP-ribosylation factor 1, mRNA (cDNA clone MGC:15747 IMAGE:3356859), complete cds., CHR Map: 1q42	ENSG00000143761		1	28285	26174	27229.5	0.158676	409792	405673	407732	1	35813	36707	36260	0.255419	428193	431821	430007
ARHGEF1	Homo sapiens Rho guanine nucleotide exchange factor (GEF) 1, mRNA (cDNA clone MGC:21456 IMAGE:3451036), complete cds., CHR Map: 19q13.13	ENSG00000076928		1	20193	18834	19513.5	0.113712	637377	571387	604382	1	40555	39222	39888.5	0.280978	449807	503095	476451
ARID3A	Homo sapiens AT rich interactive domain 3A (BRIGHT- like)	ENSG00000116017		1	18122	39887	29004.5	0.16902	651212	669049	660130	1	17355	19574	18464.5	0.130066	682313	673394	677854
ARL6IP4	Homo sapiens ADP-ribosylation-like factor 6 interacting protein 4, mRNA (cDNA clone MGC:22989 IMAGE:3609127), complete cds., CHR Map: 12q24.31	ENSG00000182196		1	929320	858135	893728	5.20808	786369	741118	763744	1	256341	214188	235264	1.65722	895650	815340	855495
ARNT	Homo sapiens aryl hydrocarbon receptor nuclear translocator	ENSG00000143437		1	13142	14389	13765.5	0.0802167	113095	114281	113688	1	58078	27202	42640	0.30036	128998	121875	125436
ARNT2	Homo sapiens aryl-hydrocarbon receptor nuclear translocator 2	ENSG00000172379		1	20210	46305	33257.5	0.193804	548135	529365	538750	1	22346	49349	35847.5	0.252513	552506	570509	561508
ARNTL	Homo sapiens aryl hydrocarbon receptor nuclear translocator-like	ENSG00000133794		1	27427	51390	39408.5	0.229648	46636	33086	39861	1	30960	45942	38451	0.270852	43473	40753	42113
ARNTL2	Homo sapiens aryl hydrocarbon receptor nuclear translocator-like 2, mRNA (cDNA clone MGC:149672 IMAGE:40117268), complete cds.	ENSG00000029153		1	20689	23758	22223.5	0.129505	75226	46469	60847.5	1	17222	30624	23923	0.168516	157037	159484	158260
ASCC1	Homo sapiens activating signal cointegrator 1 complex subunit 1, mRNA (cDNA clone MGC:8735 IMAGE:3858865), complete cds., CHR Map: 10pter-q25.3	ENSG00000138303		1	27174	20228	23701	0.138114	214152	140731	177442	1	12615	11601	12108	0.0852898	257961	202988	230474
ASCC3	Homo sapiens activating signal cointegrator 1 complex subunit 3, mRNA (cDNA clone IMAGE:6157156), complete cds., CHR Map: 6q16	ENSG00000112249		2	34746	35581	35163.5	0.204911	15368	16858	16113	1	50838	28874	39856	0.280749	24862	27322	26092
ASCL2	Homo sapiens achaete-scute complex homolog 2 (Drosophila), mRNA (cDNA clone MGC:71692 IMAGE:30337628), complete cds.	ENSG00000183734		1	20941	64862	42901.5	0.250003	100022	97421	98721.5	1	38630	74259	56444.5	0.3976	105461	173984	139722
ASCL4	Homo sapiens achaete-scute complex homolog 4 (Drosophila), mRNA (cDNA clone MGC:149343 IMAGE:40114457), complete cds.	ENSG00000187855		1	15886	23431	19658.5	0.114557	203736	209144	206440	1	13025	15906	14465.5	0.101896	250515	258399	254457
ASF1A		ENSG00000111875		1	35129	23961	29545	0.17217	36600	48204	42402	1	47513	52593	50053	0.352578	29546	27278	28412
ASS1	Homo sapiens argininosuccinate synthetase 1, mRNA (cDNA clone MGC:22864 IMAGE:4042389), complete cds., CHR Map: 9q34.1	ENSG00000130707		1	15051	17371	16211	0.0944675	812724	896702	854713	1	9847	11000	10423.5	0.0734241	678771	844800	761786
ATF1	Homo sapiens activating transcription factor 1	ENSG00000123268		2	8197	10763	9480	0.0552435	10695	9542	10118.5	2	24673	22290	23481.5	0.165406	10883	7173	9028
ATF2	Homo sapiens activating transcription factor 2	ENSG00000115966		1	11260	12124	11692	0.0681336	189803	183922	186862	1	15009	13778	14393.5	0.101389	276393	254000	265196
ATF3	Homo sapiens activating transcription factor 3	ENSG00000162772		1	11292	11567	11429.5	0.0666039	404972	385971	395472	1	14775	12536	13655.5	0.0961906	467046	458310	462678
ATF4	Homo sapiens activating transcription factor 4 (tax-responsive enhancer element B67), transcript variant 2	ENSG00000128272		1	8488	8478	8483	0.0494336	31086	26548	28817	1	20428	16513	18470.5	0.130108	29401	29016	29208.5
ATF6	Homo sapiens activating transcription factor 6	ENSG00000118217		1	36398	34926	35662	0.207816	125365	139421	132393	1	27682	31438	29560	0.208223	189578	204555	197066
ATF6B	Homo sapiens cAMP responsive element binding protein-like 1	ENSG00000228628; ENSG00000213676; ENSG00000168468; ENSG00000234539		1	11874	16441	14157.5	0.082501	46731	47376	47053.5	1	36503	24897	30700	0.216254	77768	79241	78504.5
ATF7		ENSG00000170653		2	46818	66057	56437.5	0.328882	13840	13951	13895.5	2	50603	27988	39295.5	0.276801	14668	14590	14629
ATMIN	Homo sapiens KIAA0431 protein	ENSG00000166454		1	21109	21228	21168.5	0.123357	50970	52553	51761.5	1	92173	87515	89844	0.632869	20313	20378	20345.5
ATOH1	Homo sapiens atonal homolog 1 (Drosophila)	ENSG00000172238		1	25519	51904	38711.5	0.225586	32930	36910	34920	1	20177	27539	23858	0.168058	42296	44862	43579
ATOH7	Homo sapiens atonal homolog 7 (Drosophila)	ENSG00000179774		2	14104	46354	30229	0.176156	1329	1608	1468.5	2	36457	16776	26616.5	0.187489	1998	2325	2161.5
ATP5A1	Homo sapiens ATP synthase, H+ transporting, mitochondrial F1 complex, alpha subunit 1, cardiac muscle, mRNA (cDNA clone MGC:17237 IMAGE:3873390), complete cds., CHR Map: 18q21	ENSG00000152234		1	34744	65679	50211.5	0.292601	381263	362092	371678	1	27317	35527	31422	0.221339	271123	363080	317102
ATP5C1	Homo sapiens ATP synthase, H+ transporting, mitochondrial F1 complex, gamma polypeptide 1, mRNA (cDNA clone MGC:24478 IMAGE:4092259), complete cds., CHR Map: 10p15.1	ENSG00000165629		1	49278	46500	47889	0.279067	274353	254850	264602	1	42585	50542	46563.5	0.327997	337708	319478	328593
BACH1	Homo sapiens BTB and CNC homology 1, basic leucine zipper transcription factor 1, transcript variant 2	ENSG00000156273		1	53793	46226	50009.5	0.291424	121114	136262	128688	1	21679	29939	25809	0.181801	119795	117369	118582
BAG4	Homo sapiens BCL2-associated athanogene 4, mRNA (cDNA clone MGC:33671 IMAGE:5259771), complete cds., CHR Map: 8p11.23	ENSG00000156735		1	48665	76339	62502	0.364222	326145	302516	314330	1	37057	39171	38114	0.268478	335578	471846	403712
BARHL2	Homo sapiens BarH-like homeobox 2, mRNA (cDNA clone MGC:161717 IMAGE:8992155), complete cds.	ENSG00000143032		1	29441	30084	29762.5	0.173437	274160	286277	280218	3	77403	22714	50058.5	0.352617	274954	301917	288436
BARX1	Homo sapiens BarH-like homeobox 1	ENSG00000131668		1	8612	8446	8529	0.0497016	345874	353348	349611	1	10379	13179	11779	0.0829723	448201	430729	439465
BARX2	Homo sapiens BARX homeobox 2, mRNA (cDNA clone MGC:133368 IMAGE:40069348), complete cds.	ENSG00000043039		1	28902	33813	31357.5	0.182732	643638	646264	644951	1	27122	40262	33692	0.237329	671151	739124	705138
BAT2L1	Homo sapiens HLA-B associated transcript 2-like, mRNA (cDNA clone IMAGE:3866664), complete cds., CHR Map: 9q34.13	-		1	27545	22952	25248.5	0.147132	230457	172717	201587	1	20860	15520	18190	0.128132	344258	300203	322230
BATF	Homo sapiens basic leucine zipper transcription factor, ATF-like	ENSG00000156127		1	14264	11847	13055.5	0.0760792	94524	90168	92346	1	14380	13175	13777.5	0.0970499	117146	115495	116320
BATF2	Homo sapiens hypothetical protein BC012330	ENSG00000168062		2	7830	7550	7690	0.0448125	17683	14473	16078	2/3	38974	10065	24519.5	0.172718	8033	20267	14150
BATF3	Homo sapiens basic leucine zipper transcription factor, ATF-like 3, mRNA (cDNA clone MGC:151098 IMAGE:40126040), complete cds.	ENSG00000123685		1	35012	35469	35240.5	0.205359	480229	485639	482934	1	40171	38684	39427.5	0.277731	473172	471870	472521
BAZ2B	Homo sapiens bromodomain adjacent to zinc finger domain, 2B	ENSG00000226266; ENSG00000123636		1	24608	21239	22923.5	0.133584	172295	177343	174819	1	26866	23771	25318.5	0.178346	124021	167383	145702
BBX	Homo sapiens bobby sox homolog (Drosophila), mRNA (cDNA clone MGC:150613 IMAGE:40123389), complete cds.	ENSG00000114439		2	10395	12586	11490.5	0.0669594	9189	7167	8178	2	27049	19939	23494	0.165494	5200	5070	5135
BCCIP	Homo sapiens BRCA2 and CDKN1A interacting protein, mRNA (cDNA clone MGC:13373 IMAGE:4277458), complete cds., CHR Map: 10q26.1	ENSG00000107949		1	60053	49014	54533.5	0.317787	564581	536284	550432	3	967257	49049	508153	3.57947	534781	546921	540851
BCL11A	Homo sapiens B-cell CLL/lymphoma 11A (zinc finger protein), transcript variant 2	ENSG00000119866		2	21857	30698	26277.5	0.153129	10916	6801	8858.5	2	25607	19906	22756.5	0.160299	15459	14157	14808
BCL6		ENSG00000113916		1	9122	12130	10626	0.0619216	476836	457261	467048	1	19102	20633	19867.5	0.139948	476380	477543	476962
BCL6B	Homo sapiens B-cell CLL/lymphoma 6, member B (zinc finger protein)	ENSG00000161940		1	19036	18028	18532	0.107993	369033	374488	371760	1	21763	44937	33350	0.23492	338947	296192	317570
BHLHE40		ENSG00000134107		2	24352	107976	66164	0.385562	8389	4722	6555.5	1	138835	110956	124896	0.879775	28773	24602	26687.5
BHLHE41		ENSG00000123095		1	19267	13961	16614	0.0968159	445621	441616	443618	1	37418	42087	39752.5	0.28002	463561	448806	456184
BLM	Homo sapiens Bloom syndrome, mRNA (cDNA clone MGC:131618 IMAGE:7961413), complete cds., CHR Map: 15q26.1	ENSG00000197299		1	29327	35023	32175	0.187496	30428	21865	26146.5	2	37374	35037	36205.5	0.255035	18177	15343	16760
BMI1	Homo sapiens B lymphoma Mo-MLV insertion region (mouse)	ENSG00000168283		1	26719	26559	26639	0.155235	266721	279652	273186	1	41937	51926	46931.5	0.33059	293104	291898	292501
BMS1	Homo sapiens BMS1 homolog, ribosome assembly protein (yeast), mRNA (cDNA clone MGC:49890 IMAGE:6062924), complete cds., CHR Map: 10q11.21	ENSG00000165733		2	17885	39569	28727	0.167403	3071	2955	3013	2	46244	64746	55495	0.390912	4235	3424	3829.5
BNIP3		ENSG00000176171		1	27714	21230	24472	0.142607	123031	110647	116839	1	46628	55650	51139	0.360228	120777	109610	115194
BOLA1	Homo sapiens bolA homolog 1 (E. coli), mRNA (cDNA clone MGC:75015 IMAGE:5190565), complete cds.	ENSG00000178096		1	56880	83219	70049.5	0.408204	145393	143117	144255	3	152864	18118	85491	0.602206	145586	146514	146050
BOP1	Homo sapiens block of proliferation 1, mRNA (cDNA clone MGC:19607 IMAGE:3633864), complete cds., CHR Map: 8q24.3	ENSG00000261236		1	31248	29202	30225	0.176132	131718	120352	126035	1	50031	24393	37212	0.262125	127797	119080	123438
BRCA1	Homo sapiens breast cancer 1, early onset, mRNA (cDNA clone IMAGE:6181860), complete cds.	ENSG00000012048		1	23106	38365	30735.5	0.179107	127203	155447	141325	1	48266	92645	70455.5	0.496295	111972	106712	109342
BRD9	Homo sapiens bromodomain containing 9	ENSG00000028310		2	18541	23582	21061.5	0.122733	13993	15729	14861	2	24075	29423	26749	0.188422	12653	12900	12776.5
BRIP1	Homo sapiens BRCA1 interacting protein C-terminal helicase 1, mRNA (cDNA clone MGC:126521 IMAGE:8068978), complete cds., CHR Map: 17q22.2	ENSG00000136492		1	35247	42512	38879.5	0.226565	78996	72395	75695.5	1	87163	43025	65094	0.458528	85396	46109	65752.5
BST2	Homo sapiens bone marrow stromal cell antigen 2, mRNA (cDNA clone MGC:45144 IMAGE:5217945), complete cds., CHR Map: 19p13.1	ENSG00000130303		1	76266	80585	78425.5	0.457014	215066	225370	220218	1	91273	100757	96015	0.676338	346186	322638	334412
BTF3	Homo sapiens basic transcription factor 3, mRNA (cDNA clone MGC:2209 IMAGE:2966788), complete cds., CHR Map: 5q13.2	ENSG00000145741		1	182143	183586	182864	1.06562	250637	259094	254866	1	137114	122155	129634	0.913157	307980	295540	301760
BUD13	Homo sapiens BUD13 homolog (S. cerevisiae), mRNA (cDNA clone MGC:13125 IMAGE:4111572), complete cds., CHR Map: 11q23.3	ENSG00000137656		1	134098	119488	126793	0.73887	272532	384111	328322	1	80439	12025	46232	0.325662	403026	120794	261910
BYSL	Homo sapiens bystin-like, mRNA (cDNA clone MGC:60140 IMAGE:6011459), complete cds., CHR Map: 6p21.1	ENSG00000112578		1	35457	26301	30879	0.179943	396020	456827	426424	1	17178	14378	15778	0.111142	513119	567628	540374
BZW1	Homo sapiens basic leucine zipper and W2 domains 1, mRNA (cDNA clone MGC:24775 IMAGE:4284614), complete cds., CHR Map: 2q33	ENSG00000082153		1	27908	28511	28209.5	0.164387	191701	257741	224721	1	15907	16299	16103	0.113431	273280	333743	303512
C11orf31	Homo sapiens chromosome 11 open reading frame 31, mRNA (cDNA clone MGC:31984 IMAGE:4766360), complete cds., CHR Map: 11q12.1	-		1	41407	75775	58591	0.341431	56804	40044	48424	1	84292	165015	124654	0.87807	131619	97418	114518
C11orf68	Homo sapiens chromosome 11 open reading frame 68, mRNA (cDNA clone MGC:21627 IMAGE:4346483), complete cds., CHR Map: 11q13.1	ENSG00000175573		1	15653	31916	23784.5	0.138601	255511	252738	254124	1	19284	9094	14189	0.0999486	308566	299684	304125
C14orf156	Homo sapiens chromosome 14 open reading frame 156, mRNA (cDNA clone MGC:23792 IMAGE:4250073), complete cds., CHR Map: 14q24.3	-		1	24875	39204	32039.5	0.186706	150259	154420	152340	1	23502	24556	24029	0.169262	188882	190126	189504
C14orf166	Homo sapiens chromosome 14 open reading frame 166, mRNA (cDNA clone MGC:680 IMAGE:3528725), complete cds., CHR Map: 14q22.1	-		1	31484	30348	30916	0.180159	339078	339982	339530	1	20486	26646	23566	0.166001	399215	384744	391980
C14orf93	Homo sapiens chromosome 14 open reading frame 93, mRNA (cDNA clone MGC:15042 IMAGE:3936989), complete cds., CHR Map: 14q11.2	ENSG00000100802		1	33875	42812	38343.5	0.223442	428696	553202	490949	1	33867	44843	39355	0.27722	696174	762415	729294
C16orf80	Homo sapiens chromosome 16 open reading frame 80, mRNA (cDNA clone MGC:3336 IMAGE:3528301), complete cds., CHR Map: 16q21	-		1	38173	42441	40307	0.234884	236734	265380	251057	1	24207	28720	26463.5	0.186411	370555	381564	376060
C16orf88	Homo sapiens chromosome 16 open reading frame 88, mRNA (cDNA clone MGC:131567 IMAGE:7971177), complete cds., CHR Map: 16p12.3	-		1	169120	122932	146026	0.850948	122344	141960	132152	1	139898	149739	144818	1.02011	479538	573002	526270
C17orf42	Homo sapiens chromosome 17 open reading frame 42, mRNA (cDNA clone IMAGE:4253473)., CHR Map: NA	-		2	45295	63507	54401	0.317015	9037	9973	9505	1	50052	42851	46451.5	0.327208	20421	20350	20385.5
C17orf49	Homo sapiens hypothetical protein MGC49942	ENSG00000258315		1	19440	31689	25564.5	0.148974	421694	405566	413630	1	16137	16542	16339.5	0.115097	415455	427858	421656
C19orf47	Homo sapiens chromosome 19 open reading frame 47, mRNA (cDNA clone MGC:35562 IMAGE:5202287), complete cds., CHR Map: 19q13.2	ENSG00000160392		1	19328	61056	40192	0.234214	123380	136676	130028	1	11864	14406	13135	0.0925241	183462	188892	186177
C1orf107	Homo sapiens chromosome 1 open reading frame 107, mRNA (cDNA clone MGC:29875 IMAGE:5110673), complete cds., CHR Map: 1q32.2	-		1	28125	45241	36683	0.213765	167365	172868	170116	1	50972	43139	47055.5	0.331463	240506	229279	234892
C1orf131	Homo sapiens chromosome 1 open reading frame 131, mRNA (cDNA clone MGC:46269 IMAGE:5589128), complete cds., CHR Map: 1q42.2	ENSG00000143633		1	17961	21478	19719.5	0.114913	344080	326397	335238	1	26538	13865	20201.5	0.142301	424777	382077	403427
C1orf25	Homo sapiens chromosome 1 open reading frame 25, mRNA (cDNA clone MGC:57134 IMAGE:5296208), complete cds., CHR Map: 1q25.2	-		1	58094	37082	47588	0.277313	47007	45379	46193	1	37932	38767	38349.5	0.270137	32218	36314	34266
C1orf31	Homo sapiens chromosome 1 open reading frame 31, mRNA (cDNA clone MGC:131683 IMAGE:4540930), complete cds., CHR Map: 1q42.2	-		2	59064	37002	48033	0.279906	15877	13634	14755.5	1	27276	63341	45308.5	0.319157	30198	26730	28464
C1orf35	Homo sapiens chromosome 1 open reading frame 35, mRNA (cDNA clone MGC:4174 IMAGE:3634226), complete cds., CHR Map: 1q42.13	ENSG00000143793		1	423151	391215	407183	2.37281	773217	739145	756181	1	275693	183039	229366	1.61567	760271	831173	795722
C1orf52	Homo sapiens chromosome 1 open reading frame 52, mRNA (cDNA clone MGC:33961 IMAGE:5303467), complete cds., CHR Map: 1p22.3	ENSG00000162642		2	24348	43646	33997	0.198113	14677	15348	15012.5	1	20011	18733	19372	0.136458	16480	19381	17930.5
C1orf57	Homo sapiens chromosome 1 open reading frame 57, mRNA (cDNA clone MGC:13186 IMAGE:3619026), complete cds., CHR Map: 1q42.2	-		1	79704	55401	67552.5	0.393653	431806	324005	377906	1	60498	62757	61627.5	0.43411	470084	451423	460754
C1orf77	Homo sapiens chromosome 1 open reading frame 77, mRNA (cDNA clone MGC:149447 IMAGE:40115305), complete cds., CHR Map: 1q21.3	-		1	28671	24478	26574.5	0.154859	544177	512147	528162	1	49958	37895	43926.5	0.309422	741374	706100	723737
C20orf194	Homo sapiens chromosome 20 open reading frame 194, mRNA (cDNA clone MGC:141683 IMAGE:40012183), complete cds.	ENSG00000088854		1	14415	15056	14735.5	0.0858692	72065	74883	73474	1	25009	16067	20538	0.144671	63234	63115	63174.5
C22orf28	Homo sapiens hypothetical protein HSPC117, CHR Map: 22q12	-		1	27245	35691	31468	0.183376	59685	72506	66095.5	1	21973	20830	21401.5	0.150754	195338	250554	222946
C3orf26	Homo sapiens chromosome 3 open reading frame 26, mRNA (cDNA clone MGC:4308 IMAGE:2819663), complete cds., CHR Map: 3q12.1	-		1	22001	24153	23077	0.134478	158666	183165	170916	1	18457	21628	20042.5	0.141181	250792	255373	253082
C7orf50	Homo sapiens chromosome 7 open reading frame 50, mRNA (cDNA clone MGC:11257 IMAGE:3941780), complete cds., CHR Map: 7p22.3	ENSG00000146540		1	40164	43600	41882	0.244062	28229	37534	32881.5	1	33403	45769	39586	0.278847	106539	96966	101752
C9orf114	Homo sapiens chromosome 9 open reading frame 114, mRNA (cDNA clone MGC:75017 IMAGE:4539701), complete cds., CHR Map: 9q34.11	-		1	31205	24730	27967.5	0.162977	662628	651407	657018	1	15451	20953	18202	0.128217	666807	657887	662347
CALR	Homo sapiens calreticulin, mRNA (cDNA clone MGC:2227 IMAGE:3050717), complete cds., CHR Map: 19p13.3-p13.2	ENSG00000179218		1	22409	25881	24145	0.140702	431347	428494	429920	1	18270	25605	21937.5	0.15453	429249	452765	441007
CAMTA2	Homo sapiens calmodulin binding transcription activator 2	ENSG00000108509		1	38965	32043	35504	0.206895	118646	145243	131944	1	15816	33770	24793	0.174644	111831	111974	111902
CANX	Homo sapiens calnexin, mRNA (cDNA clone MGC:17014 IMAGE:4342723), complete cds., CHR Map: 5q35	ENSG00000283777; ENSG00000127022		1	33577	46742	40159.5	0.234024	510723	513742	512232	1	29197	31709	30453	0.214514	593050	578070	585560
CAPRIN1	Homo sapiens cell cycle associated protein 1, mRNA (cDNA clone MGC:1378 IMAGE:3355481), complete cds., CHR Map: 11p13	ENSG00000135387		2	15149	188583	101866	0.593611	7387	7916	7651.5	1	28820	24316	26568	0.187147	24069	22618	23343.5
CARHSP1	Homo sapiens calcium regulated heat stable protein 1, 24kDa	ENSG00000153048		1	12622	9857	11239.5	0.0654967	164229	162684	163456	1	15374	15760	15567	0.109655	224492	191711	208102
CARTPT		ENSG00000164326		1	16597	15674	16135.5	0.0940275	395027	388648	391838	1	49342	46814	48078	0.338666	444982	470104	457543
CASC3	Homo sapiens cancer susceptibility candidate 3, mRNA (cDNA clone MGC:57539 IMAGE:5561860), complete cds., CHR Map: 17q11-q21.3	ENSG00000108349		3	31176	257758	144467	0.841863	228957	242381	235669	1	40329	31801	36065	0.254045	288369	273717	281043
CAST	Homo sapiens calpastatin, mRNA (cDNA clone MGC:9402 IMAGE:3878564), complete cds., CHR Map: 5q15	ENSG00000153113		1	22473	19408	20940.5	0.122028	413217	414706	413962	1	19852	20870	20361	0.143425	432731	449849	441290
CBFB	Homo sapiens core-binding factor, beta subunit, transcript variant 2	ENSG00000067955		1	5063	5966	5514.5	0.032135	211584	197685	204634	1	22801	9921	16361	0.115248	219206	216095	217650
CBLL1	Homo sapiens Cas-Br-M (murine) ecotropic retroviral transforming sequence-like 1, mRNA (cDNA clone MGC:163401 IMAGE:40146560), complete cds.	ENSG00000105879		2	27256	33412	30334	0.176767	9435	6599	8017	2	28907	30996	29951.5	0.210981	4398	5095	4746.5
CBX2	Homo sapiens hypothetical protein MGC10561	ENSG00000173894		1	8879	10999	9939	0.0579182	534476	556538	545507	1	19720	13057	16388.5	0.115442	553007	540586	546796
CBX4	Homo sapiens chromobox homolog 4 (Pc class homolog, Drosophila)	ENSG00000141582		2	16655	15503	16079	0.0936983	1654	1400	1527	2	56498	41629	49063.5	0.345608	1848	1945	1896.5
CBX5		ENSG00000094916		2	143884	90749	117316	0.683647	1412	1572	1492	2	101970	93094	97532	0.687024	1494	1723	1608.5
CBX7	Homo sapiens chromobox homolog 7	ENSG00000100307		1	32610	50491	41550.5	0.24213	188546	189825	189186	1	49688	75185	62436.5	0.439808	181231	195346	188288
CBX8	Homo sapiens chromobox homolog 8 (Pc class homolog, Drosophila)	ENSG00000141570		1	22295	22025	22160	0.129135	288697	277931	283314	1	38983	36604	37793.5	0.266221	296915	307556	302236
CCAR1		ENSG00000060339		2	22588	163593	93090.5	0.542473	4019	4070	4044.5	2	40765	39214	39989.5	0.28169	5063	5641	5352
CCBL2	Homo sapiens cysteine conjugate-beta lyase 2, mRNA (cDNA clone MGC:5114 IMAGE:3453829), complete cds., CHR Map: 1p22.2	-		2	16879	15928	16403.5	0.0955893	8334	8764	8549	2	10722	16757	13739.5	0.0967823	8361	8121	8241
CCDC108	Homo sapiens coiled-coil domain containing 108, mRNA (cDNA clone IMAGE:5180383), complete cds., CHR Map: 2q35	-		2	30057	33135	31596	0.184122	5213	4945	5079	2	31751	35993	33872	0.238597	6284	5174	5729
CCDC124	Homo sapiens coiled-coil domain containing 124, mRNA (cDNA clone MGC:2704 IMAGE:2820921), complete cds., CHR Map: 19p13.11	ENSG00000007080		1	168644	191662	180153	1.04982	375955	406328	391142	1	166208	203702	184955	1.30284	418595	407995	413295
CCDC137	Homo sapiens coiled-coil domain containing 137, mRNA (cDNA clone MGC:16597 IMAGE:4110481), complete cds., CHR Map: 17q25.3	ENSG00000185298		1	311582	264805	288194	1.67941	545861	520291	533076	1	280903	221716	251310	1.77025	613071	567981	590526
CCDC47	Homo sapiens coiled-coil domain containing 47, mRNA (cDNA clone MGC:15096 IMAGE:3688068), complete cds., CHR Map: 17q23.3	ENSG00000108588		2	35183	38316	36749.5	0.214153	3485	3778	3631.5	2	24421	21744	23082.5	0.162595	4150	6713	5431.5
CCDC59	Homo sapiens coiled-coil domain containing 59, mRNA (cDNA clone MGC:22303 IMAGE:4771954), complete cds., CHR Map: 12q21.31	ENSG00000133773		1	53996	57903	55949.5	0.326038	294821	269148	281984	1	50699	57177	53938	0.379944	382393	358902	370648
CCDC71	Homo sapiens hypothetical protein FLJ12800	ENSG00000177352		1	38891	26726	32808.5	0.191187	84413	102720	93566.5	1	63970	30652	47311	0.333263	112906	112971	112938
CCDC79	Homo sapiens coiled-coil domain containing 79, mRNA (cDNA clone MGC:161387 IMAGE:8991825), complete cds.	-		2	42813	55732	49272.5	0.287129	13728	13229	13478.5	3	38902	143721	91311.5	0.643206	21618	24079	22848.5
CCDC86	Homo sapiens hypothetical protein MGC2574, CHR Map: 11q12.2	ENSG00000110104		1	150484	241570	196027	1.14232	583297	581153	582225	1	100192	255729	177960	1.25357	628497	588608	608552
CCDC9	Homo sapiens coiled-coil domain containing 9, mRNA (cDNA clone MGC:10357 IMAGE:3832697), complete cds., CHR Map: 19q13.32	ENSG00000105321		1	84973	85100	85036.5	0.495539	522273	560469	541371	1	36429	30395	33412	0.235357	537875	570932	554404
CCT3	Homo sapiens chaperonin containing TCP1, subunit 3 (gamma), mRNA (cDNA clone MGC:15920 IMAGE:3534941), complete cds., CHR Map: 1q23	ENSG00000163468		2	40193	42487	41340	0.240903	8987	8045	8516	1	24126	30170	27148	0.191233	33596	30575	32085.5
CCT4	Homo sapiens chaperonin containing TCP1, subunit 4 (delta), mRNA (cDNA clone MGC:126165 IMAGE:40033762), complete cds., CHR Map: 2p15	ENSG00000115484		1	27966	47763	37864.5	0.22065	22559	38255	30407	1	13286	18806	16046	0.113029	152489	205619	179054
CCT6A	Homo sapiens chaperonin containing TCP1, subunit 6A (zeta 1), mRNA (cDNA clone MGC:126215 IMAGE:40034021), complete cds., CHR Map: 7p11.2	ENSG00000146731		1	39053	27661	33357	0.194384	198722	185381	192052	1	30129	23218	26673.5	0.187891	266524	258684	262604
CD36	Homo sapiens CD36 antigen (collagen type I receptor, thrombospondin receptor)	ENSG00000135218		1	35472	42259	38865.5	0.226484	520771	494252	507512	1	60085	61134	60609.5	0.426939	520723	493462	507092
CD3EAP	Homo sapiens CD3e molecule, epsilon associated protein, mRNA (cDNA clone MGC:118851 IMAGE:40001010), complete cds., CHR Map: 19q13.3	ENSG00000117877		1	119430	51383	85406.5	0.497695	260628	208916	234772	1	29213	62105	45659	0.321626	202523	350244	276384
CDC40	Homo sapiens cell division cycle 40 homolog (S. cerevisiae), mRNA (cDNA clone MGC:161392 IMAGE:8991830), complete cds., CHR Map: 6q21	ENSG00000168438		1	50281	53335	51808	0.301904	207441	175569	191505	1	37332	75213	56272.5	0.396388	460359	282614	371486
CDC42EP4	Homo sapiens CDC42 effector protein (Rho GTPase binding) 4, mRNA (cDNA clone MGC:17125 IMAGE:4181539), complete cds., CHR Map: 17q24-q25	ENSG00000179604		1	40464	27819	34141.5	0.198955	478571	490505	484538	1	19594	24240	21917	0.154385	512291	520444	516368
CDC5L	Homo sapiens CDC5 cell division cycle 5-like (S. pombe)	ENSG00000096401		1	44338	40481	42409.5	0.247136	185089	171195	178142	1	88019	200419	144219	1.01589	151212	136419	143816
CDCA5		ENSG00000146670		1	32274	19152	25713	0.149839	277431	282053	279742	1	60046	46652	53349	0.375795	310872	305531	308202
CDK13	Homo sapiens cell division cycle 2-like 5 (cholinesterase-related cell division controller), CHR Map: 7p13	ENSG00000065883		1	36873	106840	71856.5	0.418734	280318	253447	266882	1	32569	28965	30767	0.216725	314680	290087	302384
CDK8	Homo sapiens cyclin-dependent kinase 8, mRNA (cDNA clone MGC:126075 IMAGE:40032854), complete cds.	ENSG00000132964		1	30971	31052	31011.5	0.180715	345323	326814	336068	1	45333	41479	43406	0.305756	288194	313868	301031
CDK9	Homo sapiens cyclin-dependent kinase 9 (CDC2-related kinase)	ENSG00000136807		1	28312	26603	27457.5	0.160005	144159	148756	146458	1	107770	78714	93242	0.656805	133939	144894	139416
CDX1	Homo sapiens caudal type homeobox 1, mRNA (cDNA clone MGC:116917 IMAGE:40005955), complete cds.	ENSG00000113722		1	67023	82433	74728	0.435468	496155	493776	494966	1	56347	76091	66219	0.466453	550035	565928	557982
CDX2	Homo sapiens caudal type homeo box transcription factor 2	ENSG00000165556		1	11384	11909	11646.5	0.0678685	333016	344708	338862	1	31212	20358	25785	0.181632	344543	348591	346567
CDX4	Homo sapiens caudal type homeobox 4, mRNA (cDNA clone MGC:149373 IMAGE:40114658), complete cds.	ENSG00000131264		1	28431	21576	25003.5	0.145705	416855	452643	434749	1	31286	19466	25376	0.178751	423179	438797	430988
CEBPE	Homo sapiens CCAAT/enhancer binding protein (C/EBP), epsilon	ENSG00000092067		1	10132	17651	13891.5	0.0809509	51870	52370	52120	1	18479	27017	22748	0.160239	56008	51132	53570
CEBPG	Homo sapiens CCAAT/enhancer binding protein (C/EBP), gamma	ENSG00000153879		3	15291	250693	132992	0.774994	165928	144552	155240	1	24997	33724	29360.5	0.206818	336689	337325	337007
CEBPZ	Homo sapiens CCAAT/enhancer binding protein zeta, CHR Map: 2p22.2	ENSG00000115816		2	26935	25623	26279	0.153137	5506	5643	5574.5	2	111479	97492	104486	0.736005	10864	11454	11159
CELF1		ENSG00000149187		1	8589	9534	9061.5	0.0528047	285307	283940	284624	1	10856	13953	12404.5	0.0873784	286717	307075	296896
CELF2	Homo sapiens CUG triplet repeat, RNA binding protein 2, mRNA (cDNA clone MGC:41846 IMAGE:5260623), complete cds., CHR Map: 10p13	ENSG00000048740		1	17051	24370	20710.5	0.120688	295578	382303	338940	1	9980	11636	10808	0.0761325	338387	447688	393038
CELF3	Homo sapiens trinucleotide repeat containing 4, mRNA (cDNA clone MGC:57297 IMAGE:4820737), complete cds., CHR Map: 1q21	ENSG00000159409		1	23846	22459	23152.5	0.134918	694931	838165	766548	1	36743	35235	35989	0.25351	764358	885837	825098
CELF4	Homo sapiens bruno-like 4, RNA binding protein (Drosophila), mRNA (cDNA clone MGC:4320 IMAGE:2820541), complete cds., CHR Map: 18q12	ENSG00000101489		1	35482	36118	35800	0.20862	468149	599666	533908	1	45571	52784	49177.5	0.346411	570143	692151	631147
CELF6	Homo sapiens bruno-like 6, RNA binding protein (Drosophila), mRNA (cDNA clone MGC:45557 IMAGE:4214670), complete cds., CHR Map: 15q24	ENSG00000140488		1	27487	21929	24708	0.143983	639732	669649	654690	1	36162	46486	41324	0.29109	683522	696443	689982
CENPA		ENSG00000115163		2	41974	53421	47697.5	0.277951	14449	12625	13537	1	47127	40200	43663.5	0.30757	26449	28758	27603.5
CHAF1A		ENSG00000167670		1	52739	61075	56907	0.331618	223443	221245	222344	1	83561	94739	89150	0.627981	197158	244589	220874
CHAF1B	Homo sapiens chromatin assembly factor 1, subunit B (p60)	ENSG00000159259		1	20119	18756	19437.5	0.11327	77140	87485	82312.5	1	73031	43046	58038.5	0.408828	90833	92683	91758
CHCHD1	Homo sapiens coiled-coil-helix-coiled-coil-helix domain containing 1, mRNA (cDNA clone MGC:24021 IMAGE:4242977), complete cds., CHR Map: 10q22.2	ENSG00000172586		1	56514	74340	65427	0.381267	143505	128607	136056	1	38908	31605	35256.5	0.24835	167027	166881	166954
CHD1L	Homo sapiens chromodomain helicase DNA binding protein 1-like, mRNA (cDNA clone MGC:78402 IMAGE:6573666), complete cds., CHR Map: 1q12	ENSG00000131778		1	104420	77313	90866.5	0.529513	450333	435231	442782	1	81294	71601	76447.5	0.538503	447946	410835	429390
CHD2	Homo sapiens chromodomain helicase DNA binding protein 2, CHR Map: 15q26	ENSG00000173575		1	42532	44247	43389.5	0.252847	661587	675967	668777	1	47055	43557	45306	0.319139	676769	728611	702690
CHD9	Homo sapiens chromodomain helicase DNA binding protein 9, mRNA (cDNA clone IMAGE:4338949), partial cds., CHR Map: 16q12.2	ENSG00000177200		2	24118	31887	28002.5	0.163181	1678	1338	1508	2	21056	22940	21998	0.154956	1945	1322	1633.5
CHERP	Homo sapiens calcium homeostasis endoplasmic reticulum protein, mRNA (cDNA clone MGC:29449 IMAGE:4053575), complete cds., CHR Map: 19p13.1	ENSG00000085872		1	205374	205961	205668	1.1985	148407	167106	157756	1	127753	140376	134064	0.944362	274558	290225	282392
CHRAC1	Homo sapiens chromatin accessibility complex 1	ENSG00000104472		1	13319	12539	12929	0.0753421	65879	58354	62116.5	1	16642	18462	17552	0.123638	88051	97762	92906.5
CIRBP	Homo sapiens cold inducible RNA binding protein, mRNA (cDNA clone MGC:8563 IMAGE:2822968), complete cds., CHR Map: 19p13.3	ENSG00000099622		1	30329	33994	32161.5	0.187417	557105	558115	557610	1	29545	43169	36357	0.256102	622137	558009	590073
CIRH1A	Homo sapiens cirrhosis, autosomal recessive 1A (cirhin), mRNA (cDNA clone MGC:16757 IMAGE:4131625), complete cds., CHR Map: 16q22.1	-		1	57390	78610	68000	0.396261	270918	274554	272736	3	403457	41380	222418	1.56674	369157	348711	358934
CISD2	Homo sapiens CDGSH iron sulfur domain 2, mRNA (cDNA clone MGC:40370 IMAGE:5105935), complete cds., CHR Map: 4q24	ENSG00000145354		1	64796	46442	55619	0.324112	247927	253792	250860	1	38607	27707	33157	0.233561	533708	555561	544634
CKAP4	Homo sapiens cytoskeleton-associated protein 4, mRNA (cDNA clone MGC:99554 IMAGE:6084968), complete cds., CHR Map: 12q23.3	ENSG00000136026		1	87411	82656	85033.5	0.495522	806931	877039	841985	1	60207	54741	57474	0.404852	820850	931927	876388
CLK3	Homo sapiens CDC-like kinase 3, transcript variant phclk3, CHR Map: 15q24	ENSG00000179335		1	720741	937403	829072	4.83131	512245	543260	527752	1	178016	287299	232658	1.63886	402108	558319	480214
CLNS1A	Homo sapiens chloride channel, nucleotide-sensitive, 1A, mRNA (cDNA clone MGC:149487 IMAGE:40115653), complete cds., CHR Map: 11q13.5-q14	ENSG00000074201		1	46912	42194	44553	0.259627	60118	7895	34006.5	2	45796	38113	41954.5	0.295531	97652	11977	54814.5
CLOCK	Homo sapiens clock homolog (mouse), mRNA (cDNA clone MGC:161435 IMAGE:8991873), complete cds.	ENSG00000134852		2	17021	26404	21712.5	0.126527	8880	8774	8827	2	24860	38910	31885	0.224601	36947	7840	22393.5
CNBP	Homo sapiens CCHC-type zinc finger, nucleic acid binding protein, mRNA (cDNA clone MGC:8324 IMAGE:2819226), complete cds., CHR Map: 3q21	ENSG00000169714		1	28889	27455	28172	0.164169	510004	518882	514443	1	26718	22713	24715.5	0.174098	508582	486186	497384
CNOT1	Homo sapiens CCR4-NOT transcription complex, subunit 1, mRNA (cDNA clone MGC:39516 IMAGE:5266600), complete cds., CHR Map: 16q21	ENSG00000125107		2	18270	49246	33758	0.19672	3555	3255	3405	2/3	422935	90241	256588	1.80743	3859	3599	3729
CNOT4	Homo sapiens CCR4-NOT transcription complex, subunit 4, mRNA (cDNA clone MGC:45148 IMAGE:5576434), complete cds., CHR Map: 7q22-qter	ENSG00000080802		1	21854	34361	28107.5	0.163793	18090	29908	23999	1	18147	12745	15446	0.108803	87366	91355	89360.5
COL14A1	Homo sapiens collagen, type XIV, alpha 1, mRNA (cDNA clone IMAGE:2960796), complete cds., CHR Map: 8q23	ENSG00000187955		1	27173	47156	37164.5	0.216571	47437	48470	47953.5	1	49742	40863	45302.5	0.319115	140559	140664	140612
COPS2	Homo sapiens thyroid receptor interacting protein 15	ENSG00000166200		1	20676	16824	18750	0.109263	50535	60855	55695	1	38837	22387	30612	0.215634	46129	70402	58265.5
COPS3	Homo sapiens COP9 constitutive photomorphogenic homolog subunit 3 (Arabidopsis)	ENSG00000141030		1	13827	16512	15169.5	0.0883983	45480	48591	47035.5	1	18694	22203	20448.5	0.144041	36379	37191	36785
COPS4	Homo sapiens COP9 constitutive photomorphogenic homolog subunit 4 (Arabidopsis)	ENSG00000138663		1	78566	100685	89625.5	0.522281	799082	800010	799546	1	94495	61570	78032.5	0.549668	722434	733484	727959
CORO1A	Homo sapiens coronin, actin binding protein, 1A, mRNA (cDNA clone MGC:161665 IMAGE:8992103), complete cds., CHR Map: 16p11.2	ENSG00000102879		1	25678	25625	25651.5	0.149481	788798	798606	793702	1	17015	29663	23339	0.164402	904929	876739	890834
CPEB1		ENSG00000277445; ENSG00000214575		1	67553	70456	69004.5	0.402115	493412	460419	476916	1	95830	90169	92999.5	0.655097	457724	438686	448205
CPEB2		ENSG00000283087; ENSG00000137449		1	55291	56410	55850.5	0.325462	340879	340519	340699	3	127348	40808	84078	0.592253	420092	454289	437190
CPEB3		ENSG00000107864		1	102475	87294	94884.5	0.552927	404212	412136	408174	1	170060	65300	117680	0.828948	481855	443205	462530
CPEB4		ENSG00000113742		1	65115	51334	58224.5	0.339296	166678	146067	156372	1	33528	58969	46248.5	0.325779	36703	27425	32064
CPNE3	Homo sapiens copine III, mRNA (cDNA clone MGC:39823 IMAGE:5300530), complete cds., CHR Map: 8q21.3	ENSG00000085719		2	32113	27764	29938.5	0.174463	6187	9945	8066	1	22820	11616	17218	0.121285	22802	30090	26446
CPSF4	Homo sapiens cleavage and polyadenylation specific factor 4, 30kDa, mRNA (cDNA clone MGC:1870 IMAGE:3356071), complete cds., CHR Map: 7q22.1	ENSG00000160917		1	64689	68307	66498	0.387508	395332	378316	386824	1	64913	75553	70233	0.494727	472663	458558	465610
CPSF4L	Homo sapiens cleavage and polyadenylation specific factor 4-like, mRNA (cDNA clone MGC:189765 IMAGE:9057089), complete cds., CHR Map: 17q25.1	ENSG00000187959		1	34154	31437	32795.5	0.191112	164201	179542	171872	1	43978	34305	39141.5	0.275716	205646	187071	196358
CPSF6	Homo sapiens cleavage and polyadenylation specific factor 6, 68kDa, mRNA (cDNA clone MGC:4425 IMAGE:2958189), complete cds., CHR Map: 12q15	ENSG00000111605		1	21513	32369	26941	0.156995	520806	809867	665336	1	14101	13508	13804.5	0.0972401	715716	794270	754993
CPSF7	Homo sapiens pre-mRNA cleavage factor I, 59 kDa subunit, mRNA (cDNA clone MGC:9315 IMAGE:3913173), complete cds., CHR Map: 11q12.2	ENSG00000149532		1	142534	58015	100274	0.584337	390604	365890	378247	1	31633	51922	41777.5	0.294284	417292	544567	480930
CPXCR1	Homo sapiens CPX chromosome region, candidate 1	ENSG00000147183		1	91236	47027	69131.5	0.402855	34503	38131	36317	1	25154	28036	26595	0.187338	31062	31221	31141.5
CREB1	Homo sapiens cAMP responsive element binding protein 1, transcript variant B	ENSG00000118260		1	42265	94606	68435.5	0.398799	603318	621772	612545	1	65357	59185	62271	0.438642	585473	609397	597435
CREB3	Homo sapiens cAMP responsive element binding protein 3	ENSG00000107175		1	24218	29103	26660.5	0.155361	284752	355713	320232	1	25571	23151	24361	0.171601	284512	271131	277822
CREB3L1	Homo sapiens cAMP responsive element binding protein 3-like 1	ENSG00000157613		1	47503	42397	44950	0.26194	1072121	1126256	1.09919e+06	1	86754	71973	79363.5	0.559044	957266	1027343	992304
CREB3L2	Homo sapiens cAMP responsive element binding protein 3-like 2, mRNA (cDNA clone IMAGE:4185677), complete cds.	ENSG00000182158		1	12549	12614	12581.5	0.0733171	367741	372364	370052	1	21107	20922	21014.5	0.148028	335862	354703	345282
CREB3L4	Homo sapiens cAMP responsive element binding protein 3-like 4	ENSG00000143578		1	12783	14531	13657	0.0795844	327930	327461	327696	1	13573	16957	15265	0.107528	300341	331286	315814
CREB5	Homo sapiens cAMP responsive element binding protein 5	ENSG00000146592		3	107228	34385	70806.5	0.412616	37601	28361	32981	1	107987	84317	96152	0.677303	36059	33646	34852.5
CREBZF	Homo sapiens CREB/ATF bZIP transcription factor, mRNA (cDNA clone MGC:71635 IMAGE:30345789), complete cds.	ENSG00000137504		1	32057	39532	35794.5	0.208588	880723	874030	877376	1	32779	54166	43472.5	0.306224	814535	844268	829402
CREM	Homo sapiens cAMP responsive element modulator, transcript variant 2	ENSG00000095794		2	34678	30344	32511	0.189454	2238	2496	2367	2	78703	75795	77249	0.544149	2407	2430	2418.5
CRX	Homo sapiens cone-rod homeobox	ENSG00000105392		1	54021	20970	37495.5	0.2185	200390	206909	203650	1	31182	21391	26286.5	0.185164	259195	270055	264625
CRY1		ENSG00000008405		1	29203	29818	29510.5	0.171969	155699	184749	170224	1	44854	41440	43147	0.303931	200705	197993	199349
CRY2		ENSG00000121671		1	16485	17107	16796	0.0978765	252368	254778	253573	1	35107	39673	37390	0.263378	267807	283531	275669
CS	Homo sapiens citrate synthase, CHR Map: 12q13.2	ENSG00000062485		2	76174	57844	67009	0.390486	17467	13558	15512.5	1	20410	30284	25347	0.178547	40985	43216	42100.5
CSDC2	Homo sapiens RNA-binding protein pippin	ENSG00000172346		1	53368	38440	45904	0.2675	44351	55680	50015.5	1	26250	18120	22185	0.156273	47670	45972	46821
CSDE1	Homo sapiens NRAS-related gene	ENSG00000009307		1	17464	31260	24362	0.141966	41977	48163	45070	1	88758	220607	154682	1.0896	14689	18107	16398
CSNK1D		ENSG00000141551		1	35962	76238	56100	0.326915	196726	208594	202660	1	54174	79225	66699.5	0.469837	221637	219659	220648
CSNK1E	Homo sapiens casein kinase 1, epsilon, mRNA (cDNA clone MGC:10398 IMAGE:3937782), complete cds., CHR Map: 22q13.1	ENSG00000213923		2	32396	35254	33825	0.197111	12267	10134	11200.5	1	24110	37233	30671.5	0.216053	17521	20393	18957
CSRP1	Homo sapiens cysteine and glycine-rich protein 1, mRNA (cDNA clone MGC:40335 IMAGE:5244276), complete cds., CHR Map: 1q32	ENSG00000159176		1	26735	22919	24827	0.144676	410158	407345	408752	1	19242	22475	20858.5	0.146929	472825	464235	468530
CSTF1	Homo sapiens cleavage stimulation factor, 3' pre-RNA, subunit 1, 50kDa, mRNA (cDNA clone MGC:8697 IMAGE:2964685), complete cds., CHR Map: 20q13.2	ENSG00000101138		1	80516	78073	79294.5	0.462078	147313	149937	148625	1	54001	68045	61023	0.429851	132685	172648	152666
CSTF2	Homo sapiens cleavage stimulation factor, 3' pre-RNA, subunit 2, 64kDa, mRNA (cDNA clone MGC:21255 IMAGE:4447470), complete cds., CHR Map: Xq22.1	ENSG00000101811		1	57923	67337	62630	0.364968	813520	755463	784492	1	47493	53276	50384.5	0.354913	753985	792978	773482
CSTF2T	Homo sapiens cleavage stimulation factor, 3' pre-RNA, subunit 2, 64kDa, tau variant, mRNA (cDNA clone MGC:39866 IMAGE:5244025), complete cds., CHR Map: 10q11	ENSG00000177613		1	16850	21858	19354	0.112783	225561	354402	289982	1	24100	22877	23488.5	0.165455	294048	374325	334186
CSTF3	Homo sapiens cleavage stimulation factor, 3' pre-RNA, subunit 3, 77kDa, mRNA (cDNA clone IMAGE:5526917), complete cds., CHR Map: 11p13	ENSG00000176102		2	27401	42346	34873.5	0.203221	5216	5306	5261	2	22092	18228	20160	0.142009	8862	9677	9269.5
CTCFL	Homo sapiens CCCTC-binding factor (zinc finger protein)-like, mRNA (cDNA clone MGC:163358 IMAGE:40146517), complete cds.	ENSG00000124092		1	20179	32074	26126.5	0.152249	376852	334634	355743	1	45951	48713	47332	0.333411	392017	371736	381876
CTNNA1	Homo sapiens catenin (cadherin-associated protein), alpha 1, 102kDa, mRNA (cDNA clone MGC:39727 IMAGE:5274351), complete cds., CHR Map: 5q31	ENSG00000044115		1	64270	70111	67190.5	0.391544	328410	208780	268595	1	45546	59625	52585.5	0.370417	426566	383768	405167
CUL1	Homo sapiens cullin 1	ENSG00000055130		1	22574	35435	29004.5	0.16902	59976	77807	68891.5	1	17588	29864	23726	0.167128	59828	80905	70366.5
CUL2	Homo sapiens cullin 2	ENSG00000108094		1	21117	42231	31674	0.184576	59534	53524	56529	1	72453	141139	106796	0.752281	32141	35652	33896.5
CUL3	Homo sapiens cullin 3	ENSG00000036257		1	54615	51327	52971	0.308682	105110	104935	105022	1	31498	22767	27132.5	0.191124	119861	121480	120670
CUL4A	Homo sapiens cullin 4A	ENSG00000139842		1	28371	25985	27178	0.158376	341073	320672	330872	1	65740	95505	80622.5	0.567912	243364	256353	249858
CUL4B	Homo sapiens cullin 4B	ENSG00000158290		1	30155	58809	44482	0.259213	86768	80722	83745	1	42439	38703	40571	0.285786	56631	62689	59660
CUL5	Homo sapiens cullin 5	ENSG00000166266		1	60710	30694	45702	0.266322	77512	86276	81894	1	78230	83385	80807.5	0.569215	104362	106082	105222
CWC15	Homo sapiens CWC15 spliceosome-associated protein homolog (S. cerevisiae), mRNA (cDNA clone MGC:48787 IMAGE:6067745), complete cds., CHR Map: 11q21	ENSG00000150316		1	36380	43212	39796	0.231906	376260	406694	391477	1	32147	30713	31430	0.221396	447038	436810	441924
CWC22	Homo sapiens CWC22 spliceosome-associated protein homolog (S. cerevisiae), mRNA (cDNA clone MGC:120987 IMAGE:7939797), complete cds., CHR Map: 2q31.3	ENSG00000163510		1	109834	107175	108504	0.632296	440549	430784	435666	1	156404	170642	163523	1.15187	472373	461521	466947
CXorf57	Homo sapiens chromosome X open reading frame 57, mRNA (cDNA clone MGC:45414 IMAGE:3910777), complete cds., CHR Map: Xq22.3	ENSG00000147231		1	41365	41082	41223.5	0.240225	44938	48916	46927	1	199103	38125	118614	0.835528	75641	71812	73726.5
CXXC1	Homo sapiens CXXC finger 1 (PHD domain)	ENSG00000154832		1	60163	65766	62964.5	0.366917	427070	447857	437464	1	100023	122414	111218	0.783433	434694	445951	440322
DACH1	Homo sapiens dachshund homolog 1 (Drosophila)	ENSG00000276644		1	27467	28302	27884.5	0.162493	170833	199789	185311	3	23815	94978	59396.5	0.418394	122250	172688	147469
DACH2	Homo sapiens dachshund homolog 2 (Drosophila), mRNA (cDNA clone MGC:138545 IMAGE:40006598), complete cds.	ENSG00000126733		1	35154	69461	52307.5	0.304815	328817	294404	311610	1	40307	56067	48187	0.339434	455733	393636	424684
DAP3	Homo sapiens death associated protein 3, mRNA (cDNA clone MGC:126058 IMAGE:40032512), complete cds., CHR Map: 1q22	ENSG00000132676		1	25744	29712	27728	0.161581	56578	65715	61146.5	1	16636	13220	14928	0.105154	113135	124788	118962
DAZ2	Homo sapiens deleted in azoospermia 2, mRNA (cDNA clone MGC:126442 IMAGE:40035862), complete cds., CHR Map: Yq11.223	ENSG00000205944		2	36496	42395	39445.5	0.229864	18835	26648	22741.5	1	42219	35386	38802.5	0.273328	55107	68962	62034.5
DAZ3	Homo sapiens deleted in azoospermia 3, mRNA (cDNA clone MGC:126441 IMAGE:40035860), complete cds., CHR Map: Yq11.223	ENSG00000187191		2	54030	98229	76129.5	0.443635	11397	16172	13784.5	1	41820	53417	47618.5	0.335429	31969	37260	34614.5
DAZ4	Homo sapiens deleted in azoospermia 4, mRNA (cDNA clone MGC:50968 IMAGE:5297459), complete cds., CHR Map: Yq11.223	ENSG00000205916		2	35417	41968	38692.5	0.225476	15859	19942	17900.5	1	26455	33220	29837.5	0.210178	31106	35086	33096
DAZAP1	Homo sapiens DAZ associated protein 1, mRNA (cDNA clone MGC:19907 IMAGE:4549444), complete cds., CHR Map: 19p13.3	ENSG00000071626		1	58928	61400	60164	0.350598	588131	705529	646830	1	19646	30033	24839.5	0.174972	596806	671802	634304
DBP		ENSG00000105516		1	23216	19576	21396	0.124682	414628	427512	421070	1	36221	38446	37333.5	0.26298	443069	462018	452544
DBR1	Homo sapiens debranching enzyme homolog 1 (S. cerevisiae), mRNA (cDNA clone MGC:694 IMAGE:3503627), complete cds., CHR Map: 3q22.3	ENSG00000138231		1	51264	50665	50964.5	0.296989	90582	98661	94621.5	1	14652	30277	22464.5	0.158242	416199	468663	442431
DCAF13	Homo sapiens WD repeats and SOF1 domain containing, mRNA (cDNA clone IMAGE:4838415), partial cds., CHR Map: 8q22.3	ENSG00000164934		2	58844	40221	49532.5	0.288644	10160	6675	8417.5	2/3	20014	214704	117359	0.826687	13072	12134	12603
DCD	Homo sapiens dermcidin, mRNA (cDNA clone MGC:71930 IMAGE:30369929), complete cds., CHR Map: 12q13.1	ENSG00000161634		1	23948	25600	24774	0.144367	532942	521994	527468	1	18243	33729	25986	0.183048	569061	574832	571946
DCN	Homo sapiens decorin, mRNA (cDNA clone MGC:12406 IMAGE:3934022), complete cds., CHR Map: 12q21.33	ENSG00000011465		3	158782	32406	95594	0.557062	683092	682451	682772	1	27138	26458	26798	0.188767	686056	669682	677869
DCP1A	Homo sapiens transcription factor SMIF	ENSG00000272886		1	17963	16170	17066.5	0.0994528	67854	82697	75275.5	1	60911	58160	59535.5	0.419373	54606	59329	56967.5
DDB1	Homo sapiens damage-specific DNA binding protein 1, 127kDa	ENSG00000167986		1	17056	23041	20048.5	0.11683	58016	64514	61265	3	263835	46356	155096	1.09251	51204	52831	52017.5
DDIT3	Homo sapiens DNA-damage-inducible transcript 3	ENSG00000175197		1	38414	39630	39022	0.227396	259191	258459	258825	1	35989	29066	32527.5	0.229127	185691	165357	175524
DDX1	Homo sapiens DEAD (Asp-Glu-Ala-Asp) box polypeptide 1, mRNA (cDNA clone MGC:20222 IMAGE:4549185), complete cds., CHR Map: 2p24	ENSG00000079785		1	59382	56531	57956.5	0.337734	207464	224777	216120	1	36367	23350	29858.5	0.210326	222541	172779	197660
DDX10	Homo sapiens DEAD (Asp-Glu-Ala-Asp) box polypeptide 10, mRNA (cDNA clone MGC:111510 IMAGE:30388370), complete cds., CHR Map: 11q22-q23	ENSG00000178105		2	37114	27081	32097.5	0.187044	18499	19423	18961	1	26665	37341	32003	0.225432	76431	94023	85227
DDX17	Homo sapiens DEAD (Asp-Glu-Ala-Asp) box polypeptide 17, mRNA (cDNA clone MGC:2030 IMAGE:3345982), complete cds., CHR Map: 22q13.1	ENSG00000100201		1	42597	38043	40320	0.23496	120476	109882	115179	1	24757	41761	33259	0.234279	267437	162926	215182
DDX18	Homo sapiens DEAD (Asp-Glu-Ala-Asp) box polypeptide 18, mRNA (cDNA clone MGC:29902 IMAGE:4995871), complete cds., CHR Map: 2q14.1	ENSG00000088205		1	145567	131155	138361	0.806281	303166	262775	282970	1	175380	165167	170274	1.19942	358862	366751	362806
DDX19A	Homo sapiens DEAD (Asp-Glu-Ala-As) box polypeptide 19A, mRNA (cDNA clone MGC:2395 IMAGE:2964377), complete cds., CHR Map: 16q22.1	ENSG00000168872		1	24923	61468	43195.5	0.251716	200419	250293	225356	1	16173	13284	14728.5	0.103749	238413	281496	259954
DDX19B	Homo sapiens DEAD (Asp-Glu-Ala-As) box polypeptide 19B, mRNA (cDNA clone MGC:15082 IMAGE:4298615), complete cds., CHR Map: 16q22.1	ENSG00000157349		2	35758	31911	33834.5	0.197166	7022	7899	7460.5	2	19315	17397	18356	0.129301	12323	9021	10672
DDX20	Homo sapiens DEAD (Asp-Glu-Ala-Asp) box polypeptide 20	ENSG00000064703		2	18039	28197	23118	0.134717	18136	19652	18894	2	44905	41839	43372	0.305516	12945	14917	13931
DDX21	Homo sapiens chromatin assembly factor 1, subunit A (p150)	ENSG00000165732		2	18477	21869	20173	0.117556	3078	2741	2909.5	3	61279	189096	125188	0.881832	2008	2099	2053.5
DDX23	Homo sapiens DEAD (Asp-Glu-Ala-Asp) box polypeptide 23, mRNA (cDNA clone MGC:8416 IMAGE:2820898), complete cds., CHR Map: 12q13.12	ENSG00000174243		1	390383	315033	352708	2.05536	529972	463462	496717	1	152408	192930	172669	1.2163	516580	562899	539740
DDX24	Homo sapiens DEAD (Asp-Glu-Ala-Asp) box polypeptide 24, mRNA (cDNA clone MGC:14942 IMAGE:4303448), complete cds., CHR Map: 14q32	ENSG00000089737; ENSG00000273761		1	178257	271536	224896	1.31056	369735	433351	401543	1	236737	220189	228463	1.60931	554000	582082	568041
DDX27	Homo sapiens DEAD (Asp-Glu-Ala-Asp) box polypeptide 27, mRNA (cDNA clone IMAGE:4903119), partial cds., CHR Map: 20q13.13	ENSG00000124228		1	109476	123470	116473	0.678731	322069	362314	342192	1	152476	119149	135812	0.956675	415611	381692	398652
DDX28	Homo sapiens DEAD (Asp-Glu-Ala-Asp) box polypeptide 28, mRNA (cDNA clone MGC:39160 IMAGE:4130937), complete cds., CHR Map: 16q22.1	ENSG00000182810		1	57115	58355	57735	0.336443	217802	285399	251600	1	26966	27076	27021	0.190338	219042	274214	246628
DDX31	Homo sapiens DEAD (Asp-Glu-Ala-Asp) box polypeptide 31, mRNA (cDNA clone IMAGE:3941452), partial cds., CHR Map: 9q34.13	ENSG00000125485		1	54448	57602	56025	0.326478	68517	58405	63461	1	44130	40173	42151.5	0.296919	121262	105367	113314
DDX39	Homo sapiens DEAD (Asp-Glu-Ala-Asp) box polypeptide 39, mRNA (cDNA clone IMAGE:4155840), with apparent retained intron., CHR Map: 19p13.12	-		1	30933	31401	31167	0.181622	257416	258559	257988	1	20476	20424	20450	0.144052	333069	326701	329885
DDX3X	Homo sapiens DEAD (Asp-Glu-Ala-Asp) box polypeptide 3, X-linked, transcript variant 2	ENSG00000215301		1	20009	26186	23097.5	0.134598	171394	175924	173659	1	25672	57599	41635.5	0.293284	190955	182425	186690
DDX3Y	Homo sapiens DEAD (Asp-Glu-Ala-Asp) box polypeptide 3, Y-linked, mRNA (cDNA clone MGC:25989 IMAGE:4826417), complete cds., CHR Map: Yq11	ENSG00000067048		2	168940	47177	108058	0.629697	5637	6887	6262	2	65356	47660	56508	0.398047	7915	9213	8564
DDX4	Homo sapiens DEAD (Asp-Glu-Ala-Asp) box polypeptide 4, mRNA (cDNA clone MGC:48304 IMAGE:5298807), complete cds., CHR Map: 5p15.2-p13.1	ENSG00000152670		2	22269	15050	18659.5	0.108736	5686	4696	5191	2	56969	70624	63796.5	0.449388	6397	6124	6260.5
DDX41	Homo sapiens DEAD (Asp-Glu-Ala-Asp) box polypeptide 41, mRNA (cDNA clone MGC:8828 IMAGE:3917178), complete cds., CHR Map: 5q35.3	ENSG00000183258		1	48254	34484	41369	0.241072	402439	399557	400998	1	31238	41286	36262	0.255433	426808	396130	411469
DDX42	Homo sapiens DEAD (Asp-Glu-Ala-Asp) box polypeptide 42, mRNA (cDNA clone MGC:9119 IMAGE:3905607), complete cds., CHR Map: 17q23.3	ENSG00000198231		1	30422	30246	30334	0.176767	209695	243631	226663	1	36885	20893	28889	0.203497	337822	315662	326742
DDX43	Homo sapiens DEAD (Asp-Glu-Ala-Asp) box polypeptide 43, mRNA (cDNA clone MGC:87287 IMAGE:4829072), complete cds., CHR Map: 6q12-q13	ENSG00000080007		1	51505	112435	81970	0.47767	103792	88423	96107.5	1	42990	32738	37864	0.266717	157625	170013	163819
DDX46	Homo sapiens DEAD (Asp-Glu-Ala-Asp) box polypeptide 46, mRNA (cDNA clone MGC:9936 IMAGE:3873814), complete cds., CHR Map: 5q31.1	ENSG00000145833		1	24990	26205	25597.5	0.149166	51503	44579	48041	1	55738	58545	57141.5	0.40251	53459	47921	50690
DDX47	Homo sapiens DEAD (Asp-Glu-Ala-Asp) box polypeptide 47, mRNA (cDNA clone IMAGE:4125275), partial cds., CHR Map: 12p13.1	ENSG00000213782		1	36749	91100	63924.5	0.372512	651173	616555	633864	1	25149	22960	24054.5	0.169442	768852	786292	777572
DDX49	Homo sapiens DEAD (Asp-Glu-Ala-Asp) box polypeptide 49, mRNA (cDNA clone MGC:3425 IMAGE:3607922), complete cds., CHR Map: 19p12	ENSG00000105671		1	23711	25088	24399.5	0.142185	173654	228805	201230	1	13591	13129	13360	0.094109	245290	298390	271840
DDX5	Homo sapiens DEAD (Asp-Glu-Ala-Asp) box polypeptide 5	ENSG00000108654		1	33963	29008	31485.5	0.183478	90680	85588	88134	1	106043	156820	131432	0.925815	114773	91113	102943
DDX50	Homo sapiens DEAD (Asp-Glu-Ala-Asp) box polypeptide 50, CHR Map: 10q22.1	ENSG00000107625		1	170002	226878	198440	1.15638	300010	272053	286032	1	289288	209013	249150	1.75504	535538	512140	523839
DDX51	Homo sapiens DEAD (Asp-Glu-Ala-Asp) box polypeptide 51, CHR Map: 12q24.33	ENSG00000185163		1	16699	78386	47542.5	0.277048	37878	33774	35826	1	22628	24410	23519	0.16567	98400	96379	97389.5
DDX52	Homo sapiens DEAD (Asp-Glu-Ala-Asp) box polypeptide 52, mRNA (cDNA clone MGC:32662 IMAGE:4808288), complete cds., CHR Map: 17q21.1	ENSG00000278053; ENSG00000277594		1	110682	95196	102939	0.599864	323695	389849	356772	1	102741	98242	100492	0.707871	507622	585189	546406
DDX53	Homo sapiens DEAD (Asp-Glu-Ala-Asp) box polypeptide 53, mRNA (cDNA clone MGC:87571 IMAGE:5295819), complete cds., CHR Map: Xp22.11	ENSG00000184735		2	38776	91572	65174	0.379793	9588	7616	8602	2	24326	22270	23298	0.164113	14619	10425	12522
DDX54	Homo sapiens DEAD (Asp-Glu-Ala-Asp) box polypeptide 54, mRNA (cDNA clone IMAGE:2966536), containing frame-shift errors., CHR Map: 12q24.13	ENSG00000123064		2	55683	29156	42419.5	0.247194	8079	8364	8221.5	2	25910	63001	44455.5	0.313148	13691	14090	13890.5
DDX55	Homo sapiens DEAD (Asp-Glu-Ala-Asp) box polypeptide 55, mRNA (cDNA clone MGC:33209 IMAGE:4821394), complete cds., CHR Map: 12q24.31	ENSG00000111364		2	33831	40783	37307	0.217402	6301	11410	8855.5	1	28911	23165	26038	0.183414	19514	30990	25252
DDX59	Homo sapiens DEAD (Asp-Glu-Ala-Asp) box polypeptide 59, mRNA (cDNA clone MGC:41772 IMAGE:5302098), complete cds., CHR Map: 1q32.1	ENSG00000118197		1	105907	110994	108450	0.631981	356533	363812	360172	1	81272	36635	58953.5	0.415274	388809	391826	390318
DDX6	Homo sapiens DEAD (Asp-Glu-Ala-Asp) box polypeptide 6, mRNA (cDNA clone MGC:74611 IMAGE:6163439), complete cds., CHR Map: 11q23.3	ENSG00000110367		1	46233	46861	46547	0.271247	23904	23945	23924.5	1	42080	55211	48645.5	0.342663	69880	85128	77504
DDX60	Homo sapiens DEAD (Asp-Glu-Ala-Asp) box polypeptide 60, mRNA (cDNA clone IMAGE:4730802), complete cds., CHR Map: 4q32.3	ENSG00000137628		2	28670	28696	28683	0.167146	7633	7461	7547	1	26365	22306	24335.5	0.171421	16790	17560	17175
DEK	Homo sapiens DEK oncogene (DNA binding)	ENSG00000124795		1	19233	19525	19379	0.112929	780936	741718	761327	1	17932	15834	16883	0.118925	741311	734818	738064
DEPDC1	Homo sapiens DEP domain containing 1	ENSG00000024526		1	14119	16524	15321.5	0.089284	190665	171843	181254	1	26505	50425	38465	0.270951	208160	199504	203832
DEPDC1B	Homo sapiens HBxAg transactivated protein 1	ENSG00000035499		1	9363	9430	9396.5	0.0547569	24427	24314	24370.5	1	22463	8378	15420.5	0.108623	27426	28731	28078.5
DEPDC5	Homo sapiens DEP domain containing 5, transcript variant 2, mRNA (cDNA clone IMAGE:30335956), complete cds.	ENSG00000100150		1	25052	28825	26938.5	0.156981	33553	33182	33367.5	1	25479	39049	32264	0.22727	44333	32853	38593
DEPDC6	Homo sapiens DEP domain containing 6	-		1	37698	29103	33400.5	0.194637	50342	44582	47462	1	38420	32300	35360	0.249079	40399	33998	37198.5
DEPDC7	Homo sapiens novel 58.3 KDA protein	ENSG00000121690		1	16867	23929	20398	0.118867	588208	604911	596560	1	20614	25076	22845	0.160922	623299	595020	609160
DHX15	Homo sapiens DEAH (Asp-Glu-Ala-His) box polypeptide 15, mRNA (cDNA clone MGC:32617 IMAGE:4806964), complete cds., CHR Map: 4p15.3	ENSG00000109606		1	20668	42775	31721.5	0.184853	291592	303437	297514	1	17713	25442	21577.5	0.151994	283618	268562	276090
DHX16	Homo sapiens DEAH (Asp-Glu-Ala-His) box polypeptide 16, mRNA (cDNA clone MGC:15329 IMAGE:4136069), complete cds., CHR Map: 6p21.3	ENSG00000227222; ENSG00000233418; ENSG00000206486; ENSG00000233049; ENSG00000204560; ENSG00000226171; ENSG00000231377; ENSG00000233561		1	19713	23788	21750.5	0.126748	424233	400947	412590	1	27878	37053	32465.5	0.22869	418154	431415	424784
DHX30	Homo sapiens DEAH (Asp-Glu-Ala-His) box polypeptide 30, mRNA (cDNA clone IMAGE:4553927), complete cds., CHR Map: 3p21.31	ENSG00000132153		1	29561	54222	41891.5	0.244117	191871	284475	238173	1	24931	30481	27706	0.195164	374443	356779	365611
DHX33	Homo sapiens DEAH (Asp-Glu-Ala-His) box polypeptide 33, mRNA (cDNA clone IMAGE:4401547)., CHR Map: 17p13.2	ENSG00000005100		1	54210	54803	54506.5	0.31763	241144	277527	259336	1	52499	48702	50600.5	0.356434	296688	395763	346226
DHX35	Homo sapiens DEAH (Asp-Glu-Ala-His) box polypeptide 35, mRNA (cDNA clone MGC:164300 IMAGE:40146691), complete cds., CHR Map: 20q11.22-q12	ENSG00000101452		3	24492	121151	72821.5	0.424358	193040	198844	195942	1	26389	55309	40849	0.287744	196541	193321	194931
DHX36	Homo sapiens DEAH (Asp-Glu-Ala-His) box polypeptide 36	ENSG00000281763; ENSG00000174953		2	18269	92037	55153	0.321397	8210	8429	8319.5	2	166418	368935	267676	1.88554	6269	6465	6367
DHX37	Homo sapiens DEAH (Asp-Glu-Ala-His) box polypeptide 37, mRNA (cDNA clone IMAGE:2820584)., CHR Map: 12q24.31	ENSG00000150990		2	21584	25945	23764.5	0.138485	5671	6543	6107	2	33434	26360	29897	0.210597	8755	6634	7694.5
DHX38	Homo sapiens DEAH (Asp-Glu-Ala-His) box polypeptide 38, mRNA (cDNA clone MGC:757 IMAGE:3504632), complete cds., CHR Map: 16q22	ENSG00000140829		1	50512	50207	50359.5	0.293463	338682	341599	340140	1	33789	38854	36321.5	0.255852	356389	345835	351112
DHX40	Homo sapiens DEAH (Asp-Glu-Ala-His) box polypeptide 40, mRNA (cDNA clone MGC:26626 IMAGE:4822080), complete cds., CHR Map: 17q23.1	ENSG00000108406		1	75947	60593	68270	0.397835	224556	176967	200762	1	40650	36906	38778	0.273156	319261	274865	297063
DHX57	Homo sapiens DEAH (Asp-Glu-Ala-Asp/His) box polypeptide 57, mRNA (cDNA clone MGC:141843 IMAGE:40082400), complete cds.	ENSG00000163214		3	628313	83179	355746	2.07306	63369	36305	49837	1	57467	94403	75935	0.534893	116004	29470	72737
DHX58	Homo sapiens DEXH (Asp-Glu-X-His) box polypeptide 58, mRNA (cDNA clone MGC:22961 IMAGE:4865798), complete cds., CHR Map: 17q21.2	ENSG00000108771		3	265798	63511	164654	0.959503	284326	298269	291298	1	71026	59545	65285.5	0.459877	349288	284570	316929
DHX8	Homo sapiens DEAH (Asp-Glu-Ala-His) box polypeptide 8, mRNA (cDNA clone MGC:57193 IMAGE:5286641), complete cds., CHR Map: 17q21.31	ENSG00000067596		1	504681	444214	474448	2.76478	418025	423611	420818	1	246547	215802	231174	1.62841	473428	501558	487493
DIAPH1	Homo sapiens diaphanous homolog 1 (Drosophila), mRNA (cDNA clone MGC:150866 IMAGE:40125808), complete cds., CHR Map: 5q31	ENSG00000131504		1	19424	68179	43801.5	0.255248	289815	270069	279942	1	24607	38540	31573.5	0.222407	356843	391461	374152
DICER1	Homo sapiens dicer 1, ribonuclease type III, mRNA (cDNA clone MGC:166923 IMAGE:8860125), complete cds., CHR Map: 14q32.13	ENSG00000100697		2	42404	22903	32653.5	0.190284	7883	12137	10010	2	225653	82593	154123	1.08566	11974	13989	12981.5
DIDO1	Homo sapiens death inducer-obliterator 1, mRNA (cDNA clone IMAGE:3506207), complete cds., CHR Map: 20q13.33	ENSG00000101191		1	30929	44339	37634	0.219307	311912	395997	353954	1	25280	22161	23720.5	0.167089	420610	459842	440226
DKC1	Homo sapiens dyskeratosis congenita 1, dyskerin, mRNA (cDNA clone MGC:15313 IMAGE:4303933), complete cds., CHR Map: Xq28	ENSG00000130826		1	66590	69011	67800.5	0.395099	272501	323834	298168	1	41062	39644	40353	0.28425	410061	432956	421508
DLX1	Homo sapiens distal-less homeo box 1	ENSG00000144355		1	77286	63304	70295	0.409635	302911	355977	329444	1	16615	45241	30928	0.21786	296175	326148	311162
DLX2	Homo sapiens distal-less homeo box 2	ENSG00000115844		1	33864	49729	41796.5	0.243564	191541	209312	200426	3	185082	739731	462406	3.25723	196097	188977	192537
DLX3	Homo sapiens distal-less homeo box 3	ENSG00000064195		2	16542	22485	19513.5	0.113712	23241	22962	23101.5	1	17850	33943	25896.5	0.182417	26180	28925	27552.5
DLX4	Homo sapiens distal-less homeobox 4, transcript variant 1	ENSG00000108813		3	30067	890851	460459	2.68326	105755	140191	122973	1	121583	80479	101031	0.711671	128034	137963	132998
DLX5	Homo sapiens distal-less homeo box 5	ENSG00000105880		1	24466	27758	26112	0.152164	611461	615147	613304	2	49411	68867	59139	0.41658	8988	6986	7987
DLX6	Homo sapiens distal-less homeo box 6	ENSG00000006377		1	57406	46321	51863.5	0.302228	331768	303651	317710	1	19555	24151	21853	0.153934	294941	315720	305330
DMC1	Homo sapiens DMC1 dosage suppressor of mck1 homolog, meiosis-specific homologous recombination (yeast), mRNA (cDNA clone MGC:150472 IMAGE:40121104), complete cds.	ENSG00000100206		2	24533	42568	33550.5	0.195511	6458	6862	6660	2	44375	34574	39474.5	0.278062	1345	2627	1986
DMRT1	Homo sapiens doublesex and mab-3 related transcription factor 1	ENSG00000137090		1	20687	21309	20998	0.122363	120685	109161	114923	1	119403	40508	79955.5	0.563214	125779	138605	132192
DMRT3	Homo sapiens doublesex and mab-3 related transcription factor 3, mRNA (cDNA clone MGC:142144 IMAGE:8322636), complete cds.	ENSG00000064218		1	22324	58006	40165	0.234056	216302	218441	217372	1	109083	219627	164355	1.15773	336765	346546	341656
DMRTA1	Homo sapiens DMRT-like family A1, mRNA (cDNA clone MGC:163309 IMAGE:40146468), complete cds.	ENSG00000176399		3	32274	225545	128910	0.751203	148762	159249	154006	1	47802	118129	82965.5	0.584416	226640	231978	229309
DMRTB1	Homo sapiens DMRT-like family B with proline-rich C-terminal, 1	ENSG00000143006		1	12174	12248	12211	0.071158	226602	231331	228966	1	30490	14374	22432	0.158013	118366	251773	185070
DMRTC2	Homo sapiens DMRT-like family C2	ENSG00000142025		1	20266	27562	23914	0.139356	71061	73213	72137	1	30768	26581	28674.5	0.201986	80514	80919	80716.5
DMTF1	Homo sapiens cyclin D binding myb-like transcription factor 1, mRNA (cDNA clone MGC:87283 IMAGE:4373991), complete cds.	ENSG00000135164		2	59849	30505	45177	0.263263	5000	5695	5347.5	2	32364	35086	33725	0.237562	11885	10313	11099
DNAJC1	Homo sapiens DnaJ (Hsp40) homolog, subfamily C, member 1	ENSG00000136770		2	10980	14754	12867	0.0749808	11016	11712	11364	2	27044	23556	25300	0.178215	12006	12118	12062
DNAJC17	Homo sapiens hypothetical protein FLJ10634, CHR Map: 15q15.1	ENSG00000104129		1	14827	30838	22832.5	0.133053	471734	437032	454383	1	9458	15176	12317	0.086762	479610	449960	464785
DNAJC2	Homo sapiens zuotin related factor 1, mRNA (cDNA clone IMAGE:6499075), complete cds., CHR Map: 7q22	ENSG00000105821		1	43086	51457	47271.5	0.275469	102800	44002	73401	1	52819	44027	48423	0.341096	96965	42760	69862.5
DNCPEB2		-		1	41463	41519	41491	0.241783	365229	361850	363540	1	24756	29565	27160.5	0.191321	447555	445736	446646
DNCPEB3		-		1	64322	69535	66928.5	0.390017	423068	381797	402432	1	63244	44348	53796	0.378944	390481	389575	390028
DND1	Homo sapiens dead end homolog 1 (zebrafish), mRNA (cDNA clone MGC:34750 IMAGE:5172595), complete cds., CHR Map: 5q31.3	ENSG00000256453		1	54949	62404	58676.5	0.34193	477474	475469	476472	1	57041	72333	64687	0.455661	526957	498919	512938
DNM1	Homo sapiens dynamin 1, mRNA (cDNA clone MGC:75115 IMAGE:6184100), complete cds., CHR Map: 9q34	ENSG00000106976		1	52122	12479	32300.5	0.188227	1003466	979476	991471	1	24029	22944	23486.5	0.165441	711718	769287	740502
DNMT3A		ENSG00000119772		3	14739	113028	63883.5	0.372273	634946	556158	595552	1	80285	75063	77674	0.547143	649679	679562	664620
DNTTIP2	Homo sapiens deoxynucleotidyltransferase, terminal, interacting protein 2, mRNA (cDNA clone MGC:163494 IMAGE:40146653), complete cds., CHR Map: 1p22.1	ENSG00000067334		1	49500	65520	57510	0.335132	116307	121378	118842	1	66993	62991	64992	0.457809	220815	199073	209944
DPF1	Homo sapiens D4, zinc and double PHD fingers family 1, mRNA (cDNA clone MGC:150429 IMAGE:40120602), complete cds.	ENSG00000011332		1	35768	50898	43333	0.252517	196842	191188	194015	1	43565	42523	43044	0.303206	205967	150943	178455
DPF2	Homo sapiens D4, zinc and double PHD fingers family 2	ENSG00000133884		1	23141	26894	25017.5	0.145786	523999	507254	515626	1	21223	18204	19713.5	0.138864	465783	450731	458257
DPF3	Homo sapiens D4, zinc and double PHD fingers, family 3, mRNA (cDNA clone MGC:71612 IMAGE:5260159), complete cds.	ENSG00000205683		1	16410	25420	20915	0.121879	53806	52926	53366	1	24707	29895	27301	0.192311	55380	45341	50360.5
DR1	Homo sapiens down-regulator of transcription 1, TBP-binding (negative cofactor 2)	ENSG00000117505		1	15133	12175	13654	0.0795669	184654	196061	190358	1	36215	28410	32312.5	0.227612	184635	190133	187384
DRAP1	Homo sapiens DR1-associated protein 1 (negative cofactor 2 alpha)	ENSG00000175550		2	26131	96330	61230.5	0.356813	26782	16366	21574	3	130357	24359	77358	0.544917	30801	31886	31343.5
DSP	Homo sapiens desmoplakin, mRNA (cDNA clone MGC:176479 IMAGE:9021670), complete cds., CHR Map: 6p24	ENSG00000096696		2	25605	36280	30942.5	0.180313	3770	2891	3330.5	2	114606	73374	93990	0.662074	5892	3795	4843.5
DUS3L	Homo sapiens dihydrouridine synthase 3-like (S. cerevisiae), mRNA (cDNA clone MGC:11384 IMAGE:3957234), complete cds., CHR Map: 19p13.3	ENSG00000141994		1	56476	58453	57464.5	0.334867	589551	580874	585212	1	36954	48097	42525.5	0.299553	478132	579463	528798
DUSP11	Homo sapiens dual specificity phosphatase 11 (RNA/RNP complex 1-interacting), CHR Map: 2p13.1	ENSG00000144048		1	26022	20449	23235.5	0.135402	267078	297508	282293	1	11774	16585	14179.5	0.0998817	337756	390839	364298
DUSP12	Homo sapiens dual specificity phosphatase 12	ENSG00000081721		3	19221	82044	50632.5	0.295054	375726	404676	390201	1	28610	26488	27549	0.194058	348979	357452	353216
DUSP14	Homo sapiens dual specificity phosphatase 14, mRNA (cDNA clone MGC:1861 IMAGE:3533971), complete cds., CHR Map: 17q12	ENSG00000275932; ENSG00000276023		1	33081	43575	38328	0.223351	38190	42611	40400.5	1	40741	35960	38350.5	0.270144	176620	157563	167092
DUT	Homo sapiens deoxyuridine triphosphatase, mRNA (cDNA clone MGC:110970 IMAGE:5728970), complete cds., CHR Map: 15q21.1	ENSG00000128951		2	16585	11875	14230	0.0829235	8014	9145	8579.5	2	8546	20898	14722	0.103703	7691	9544	8617.5
DVL1	Homo sapiens dishevelled, dsh homolog 1 (Drosophila)	ENSG00000107404		1	12247	14155	13201	0.0769271	405305	373951	389628	1	12944	13823	13383.5	0.0942746	373308	372961	373134
DVL2	Homo sapiens dishevelled, dsh homolog 2 (Drosophila)	ENSG00000004975		1	30428	69266	49847	0.290477	909037	929005	919021	1	37109	108899	73004	0.514247	797707	897754	847730
DVL3	Homo sapiens dishevelled, dsh homolog 3 (Drosophila)	ENSG00000161202		1	120429	229319	174874	1.01906	702831	723312	713072	1	160362	131968	146165	1.0296	764144	737239	750692
DYNC1H1	Homo sapiens dynein, cytoplasmic 1, heavy chain 1, mRNA (cDNA clone IMAGE:5585293), complete cds., CHR Map: 14q32.3-qter|14q32	ENSG00000197102		1	68215	84838	76526.5	0.445948	224986	228508	226747	1	112922	77304	95113	0.669984	238388	209670	224029
DYNC1LI1	Homo sapiens dynein, cytoplasmic 1, light intermediate chain 1, mRNA (cDNA clone MGC:149683 IMAGE:40117391), complete cds., CHR Map: 3p22.3	ENSG00000144635		1	21099	24822	22960.5	0.133799	323488	434298	378893	1	15310	13160	14235	0.100273	352362	462575	407468
DZIP1L	Homo sapiens hypothetical protein FLJ32844	ENSG00000158163		1	39566	30139	34852.5	0.203098	653639	671296	662468	1	58189	74898	66543.5	0.468738	698500	691786	695143
DZIP3	Homo sapiens DAZ interacting protein 3, zinc finger, mRNA (cDNA clone MGC:75477 IMAGE:30387514), complete cds., CHR Map: 3q13.13	ENSG00000198919		1	44483	36331	40407	0.235467	35850	24999	30424.5	2/3	34572	154988	94780	0.667639	11781	8365	10073
E2F2	Homo sapiens E2F transcription factor 2	ENSG00000282899; ENSG00000007968		2	9760	8593	9176.5	0.0534749	7510	5181	6345.5	2/3	11930	33506	22718	0.160028	8166	6592	7379
E2F3	Homo sapiens E2F transcription factor 3	ENSG00000112242		2	46255	106704	76479.5	0.445674	5012	3555	4283.5	2	30920	24927	27923.5	0.196696	5902	5456	5679
E2F6	Homo sapiens E2F transcription factor 6	ENSG00000169016		3	23209	142154	82681.5	0.481816	284544	286163	285354	1	28123	33002	30562.5	0.215285	262409	256537	259473
E2F8	Homo sapiens FLJ23311 protein	ENSG00000129173		2	13177	13767	13472	0.0785063	20526	16081	18303.5	2	12739	14608	13673.5	0.0963174	17920	16059	16989.5
EAF1	Homo sapiens ELL associated factor 1	ENSG00000144597		1	21365	13673	17519	0.10209	248589	248917	248753	1	13821	16454	15137.5	0.10663	233546	246586	240066
EAF2	Homo sapiens ELL associated factor 2	ENSG00000145088		2	16436	14678	15557	0.0906564	12563	13016	12789.5	2	14715	38802	26758.5	0.188489	12987	11813	12400
EBF1	Homo sapiens early B-cell factor	ENSG00000164330		1	56404	44997	50700.5	0.295451	451531	423953	437742	1	54712	44888	49800	0.350796	536431	505380	520906
EBF3	Homo sapiens early B-cell factor 3, mRNA (cDNA clone MGC:163351 IMAGE:40146510), complete cds.	ENSG00000108001		1	97950	106707	102328	0.596306	982437	966905	974671	1	82112	88113	85112.5	0.59954	1128122	990241	1.05918e+06
EBF4	Homo sapiens KIAA1442 protein	ENSG00000088881		2	26466	39085	32775.5	0.190995	4627	6154	5390.5	2	20313	21358	20835.5	0.146767	11832	12022	11927
EBNA1BP2	Homo sapiens EBNA1 binding protein 2, mRNA (cDNA clone MGC:1261 IMAGE:2966681), complete cds., CHR Map: 1p35-p33	ENSG00000117395		1	44927	55403	50165	0.29233	178583	158520	168552	1	90289	97170	93729.5	0.660239	291977	337306	314642
EDF1	Homo sapiens endothelial differentiation-related factor 1, transcript variant alpha	ENSG00000107223		1	11294	14488	12891	0.0751206	306722	259440	283081	1	10160	13695	11927.5	0.0840184	285914	249475	267694
EED	Homo sapiens embryonic ectoderm development, mRNA (cDNA clone MGC:78405 IMAGE:4637702), complete cds.	ENSG00000074266		2	27968	38185	33076.5	0.192749	8837	9426	9131.5	2	127439	89311	108375	0.763403	15524	16233	15878.5
EFTUD2	Homo sapiens elongation factor Tu GTP binding domain containing 2, mRNA (cDNA clone MGC:8581 IMAGE:2960986), complete cds., CHR Map: 17q21.31	ENSG00000108883		1	34061	37381	35721	0.208159	81506	77733	79619.5	1	83467	56528	69997.5	0.493069	137233	137582	137408
EGR1	Homo sapiens early growth response 1, mRNA (cDNA clone MGC:88036 IMAGE:6188360), complete cds.	ENSG00000120738		2	13412	17449	15430.5	0.0899192	8481	7276	7878.5	2	16000	17369	16684.5	0.117527	8453	7816	8134.5
EGR2	Homo sapiens early growth response 2 (Krox-20 homolog, Drosophila)	ENSG00000122877		1	51719	37298	44508.5	0.259367	405851	412019	408935	3	520913	136137	328525	2.31416	397399	406252	401826
EGR3		ENSG00000179388		1	25675	42965	34320	0.199995	212392	225048	218720	1	38334	37523	37928.5	0.267172	210727	211761	211244
EHF	Homo sapiens ets homologous factor	ENSG00000135373		2	17957	16388	17172.5	0.100071	12729	13215	12972	2	36883	70841	53862	0.379409	11914	16888	14401
EHMT2		ENSG00000238134; ENSG00000232045; ENSG00000227333; ENSG00000204371; ENSG00000224143; ENSG00000236759; ENSG00000206376		3	25399	82643	54021	0.3148	199512	204224	201868	1	67706	58948	63327	0.446081	178197	185615	181906
EIF2C1	Homo sapiens eukaryotic translation initiation factor 2C, 1, mRNA (cDNA clone MGC:71487 IMAGE:30344513), complete cds., CHR Map: 1p35-p34	-		2	23354	41390	32372	0.188644	4025	5099	4562	2	101251	173942	137596	0.969242	2207	3182	2694.5
EIF2C2	Homo sapiens eukaryotic translation initiation factor 2C, 2	-		1	40834	26186	33510	0.195275	141345	159626	150486	1	66290	33253	49771.5	0.350595	126062	130496	128279
EIF2C3	Homo sapiens eukaryotic translation initiation factor 2C, 3, mRNA (cDNA clone IMAGE:4373869), complete cds., CHR Map: 1p34.3	-		2	32292	41987	37139.5	0.216426	5272	5400	5336	2	38337	75588	56962.5	0.401249	5319	5875	5597
EIF3K	Homo sapiens eukaryotic translation initiation factor 3 subunit k	ENSG00000282986; ENSG00000178982		1	15527	21302	18414.5	0.107308	395330	395018	395174	1	41187	21094	31140.5	0.219356	312304	342437	327370
EIF4A1	Homo sapiens eukaryotic translation initiation factor 4A, isoform 1, mRNA (cDNA clone MGC:14648 IMAGE:4096621), complete cds., CHR Map: 17p13	ENSG00000161960		1	28666	75252	51959	0.302784	221268	356069	288668	1	22145	32847	27496	0.193684	294323	363887	329105
EIF4ENIF1	Homo sapiens eukaryotic translation initiation factor 4E nuclear import factor 1, mRNA (cDNA clone MGC:32982 IMAGE:5268671), complete cds., CHR Map: 22q11.2	ENSG00000184708		1	50131	39838	44984.5	0.262141	231745	229325	230535	1	66017	65559	65788	0.463417	414262	417454	415858
EIF6	Homo sapiens integrin beta 4 binding protein, transcript variant 1	ENSG00000242372		1	27657	25284	26470.5	0.154253	161005	165076	163040	1	34676	70724	52700	0.371223	160854	184138	172496
ELAC2	Homo sapiens elaC homolog 2 (E. coli), mRNA (cDNA clone MGC:4102 IMAGE:2820640), complete cds., CHR Map: 17p11.2	ENSG00000006744		3	18932	138201	78566.5	0.457836	251536	229810	240673	1	33434	31854	32644	0.229947	270727	287750	279238
ELAVL1	Homo sapiens ELAV (embryonic lethal, abnormal vision, Drosophila)-like 1 (Hu antigen R), mRNA (cDNA clone MGC:5084 IMAGE:2901220), complete cds., CHR Map: 19p13.2	ENSG00000066044		1	63846	66515	65180.5	0.379831	533459	540390	536924	1	106300	132560	119430	0.841276	553682	515495	534588
ELAVL2	Homo sapiens ELAV (embryonic lethal, abnormal vision, Drosophila)-like 2 (Hu antigen B), mRNA (cDNA clone MGC:26319 IMAGE:4826082), complete cds., CHR Map: 9p21	ENSG00000107105		1	29124	30655	29889.5	0.174177	89163	98983	94073	1	173529	251684	212606	1.49762	317942	255574	286758
ELAVL3	Homo sapiens ELAV (embryonic lethal, abnormal vision, Drosophila)-like 3 (Hu antigen C), mRNA (cDNA clone IMAGE:4761919)., CHR Map: 19p13.2	ENSG00000196361		1	276728	315638	296183	1.72597	158767	152402	155584	3	181397	14389	97893	0.689567	219707	52091	135899
ELAVL4	Homo sapiens ELAV (embryonic lethal, abnormal vision, Drosophila)-like 4 (Hu antigen D), mRNA (cDNA clone MGC:33705 IMAGE:5286347), complete cds., CHR Map: 1p34	ENSG00000162374		1	45808	46581	46194.5	0.269192	225186	264114	244650	1	210093	349018	279556	1.96921	417626	440868	429247
ELF1	Homo sapiens E74-like factor 1 (ets domain transcription factor)	ENSG00000120690		3	22446	119794	71120	0.414443	342983	344231	343607	1	23957	27666	25811.5	0.181819	220227	370870	295548
ELF2	Homo sapiens E74-like factor 2 (ets domain transcription factor)	ENSG00000109381		2	17159	17382	17270.5	0.100642	16187	18380	17283.5	1	15691	40768	28229.5	0.198851	3667	4763	4215
ELF3	Homo sapiens E74-like factor 3 (ets domain transcription factor, epithelial-specific )	ENSG00000163435		1	15070	13381	14225.5	0.0828973	178276	230144	204210	1	11527	13508	12517.5	0.0881744	123984	99384	111684
ELF4	Homo sapiens E74-like factor 4 (ets domain transcription factor)	ENSG00000102034		1	25399	32551	28975	0.168848	583093	550213	566653	1	34606	34531	34568.5	0.243504	529619	537538	533578
ELF5	Homo sapiens E74-like factor 5 (ets domain transcription factor)	ENSG00000135374		1	73897	60232	67064.5	0.39081	62046	71109	66577.5	1	63399	56209	59804	0.421265	98611	84843	91727
ELK1	Homo sapiens ELK1, member of ETS oncogene family	ENSG00000126767		1	28678	31451	30064.5	0.175197	136299	131990	134144	1	53903	73589	63746	0.449032	121523	91862	106692
ELK3	Homo sapiens ELK3, ETS-domain protein (SRF accessory protein 2)	ENSG00000111145		1	48996	48031	48513.5	0.282706	618441	634439	626440	1	50864	44204	47534	0.334834	578738	603660	591199
ELK4	Homo sapiens ELK4, ETS-domain protein (SRF accessory protein 1), transcript variant b	ENSG00000158711		2	15997	14717	15357	0.0894909	11106	10605	10855.5	2	24560	49845	37202.5	0.262058	13098	15069	14083.5
ELL3	Homo sapiens elongation factor RNA polymerase II-like 3	ENSG00000128886		1	17251	24724	20987.5	0.122302	86752	80076	83414	3	50833	408899	229866	1.6192	87559	87330	87444.5
EMG1	Homo sapiens EMG1 nucleolar protein homolog (S. cerevisiae), mRNA (cDNA clone MGC:62024 IMAGE:4718702), complete cds., CHR Map: 12p13.3	ENSG00000126749		1	43174	33122	38148	0.222303	382382	391813	387098	3	21442	85941	53691.5	0.378208	433623	462411	448017
ENO1	Homo sapiens enolase 1, (alpha), mRNA (cDNA clone MGC:2414 IMAGE:2906988), complete cds., CHR Map: 1p36.3-p36.2	ENSG00000074800		1	33689	23600	28644.5	0.166922	251950	270836	261393	1	38632	33129	35880.5	0.252745	291710	275494	283602
ENO2	Homo sapiens enolase 2 (gamma, neuronal), mRNA (cDNA clone MGC:3520 IMAGE:3629603), complete cds., CHR Map: 12p13	ENSG00000111674		1	14199	10552	12375.5	0.0721166	327489	341639	334564	1	19948	16797	18372.5	0.129418	375039	384411	379725
ENO3	Homo sapiens enolase 3 (beta, muscle), mRNA (cDNA clone MGC:29581 IMAGE:4902149), complete cds., CHR Map: 17pter-p11	ENSG00000108515		1	18455	12553	15504	0.0903475	214873	211218	213046	1	19611	13041	16326	0.115002	242778	230784	236781
ENOX1	Homo sapiens ecto-NOX disulfide-thiol exchanger 1, mRNA (cDNA clone MGC:26180 IMAGE:4826032), complete cds., CHR Map: 13q14.11	ENSG00000120658		1	22713	29478	26095.5	0.152068	174524	21058	97791	1	51822	22654	37238	0.262308	51728	25249	38488.5
ENOX2	Homo sapiens ecto-NOX disulfide-thiol exchanger 2, mRNA (cDNA clone IMAGE:3528784), partial cds., CHR Map: Xq25	ENSG00000165675		1	27547	32995	30271	0.1764	695309	703180	699244	1	13803	20248	17025.5	0.119929	902419	953204	927812
EP400	Homo sapiens E1A binding protein p400	ENSG00000183495		2	39011	83848	61429.5	0.357972	21117	20790	20953.5	2	131044	103602	117323	0.826434	9170	8600	8885
EPAS1	Homo sapiens endothelial PAS domain protein 1	ENSG00000116016		1	53074	60460	56767	0.330802	269422	242757	256090	1	45628	42351	43989.5	0.309866	282957	243387	263172
ERAL1	Homo sapiens Era G-protein-like 1 (E. coli), mRNA (cDNA clone MGC:29655 IMAGE:4893068), complete cds., CHR Map: 17q11.2	ENSG00000132591		1	25763	21204	23483.5	0.136847	31088	36344	33716	1	11301	11408	11354.5	0.0799821	86659	94416	90537.5
ERCC6		ENSG00000225830		2	45942	24398	35170	0.204949	3096	5287	4191.5	2	74955	48709	61832	0.43555	2876	4253	3564.5
ERCC6L	Homo sapiens excision repair cross-complementing rodent repair deficiency, complementation group 6-like, mRNA (cDNA clone IMAGE:3951541), partial cds., CHR Map: Xq13.1	ENSG00000186871		1	50177	61736	55956.5	0.326079	194984	164677	179830	1	38641	49825	44233	0.311581	205638	227742	216690
ERF	Homo sapiens Ets2 repressor factor	ENSG00000105722		1	64387	47419	55903	0.325767	344676	439854	392265	1	38417	86795	62606	0.441002	317934	396440	357187
ERG	Homo sapiens v-ets erythroblastosis virus E26 oncogene like (avian), transcript variant 1	ENSG00000157554		1	18112	13113	15612.5	0.0909798	312248	304531	308390	1	17509	18945	18227	0.128393	309269	296742	303006
ERH	Homo sapiens enhancer of rudimentary homolog (Drosophila), mRNA (cDNA clone MGC:1509 IMAGE:3507241), complete cds., CHR Map: 14q24.1|7q34	ENSG00000100632		1	88583	90202	89392.5	0.520923	468256	447889	458072	1	28864	38747	33805.5	0.238129	553112	541788	547450
ERI1	Homo sapiens exoribonuclease 1, mRNA (cDNA clone MGC:35395 IMAGE:5186320), complete cds., CHR Map: 8p23.1	ENSG00000104626		2	26618	26067	26342.5	0.153507	9640	12073	10856.5	1	13184	12342	12763	0.0899037	21053	33746	27399.5
ERI3	Homo sapiens exoribonuclease 3, mRNA (cDNA clone IMAGE:2819900), complete cds., CHR Map: 1p32	ENSG00000117419		2	34338	37466	35902	0.209214	14187	14392	14289.5	1	27623	80190	53906.5	0.379722	35597	35821	35709
ESR1	Homo sapiens estrogen receptor 1, mRNA (cDNA clone MGC:157708 IMAGE:40128594), complete cds.	ENSG00000091831		1	12349	10242	11295.5	0.0658231	334650	258707	296678	1	15712	13468	14590	0.102773	363511	388407	375959
ESR2	Homo sapiens estrogen receptor 2 (ER beta)	ENSG00000140009		1	73911	38185	56048	0.326612	70679	96551	83615	3	19075	131551	75313	0.530511	43171	55231	49201
ESRP1	Homo sapiens epithelial splicing regulatory protein 1, mRNA (cDNA clone MGC:104725 IMAGE:30527936), complete cds., CHR Map: 8q22.1	ENSG00000104413		3	29851	108419	69135	0.402875	327734	343645	335690	1	41931	56471	49201	0.346576	374904	344113	359508
ESRP2	Homo sapiens epithelial splicing regulatory protein 2, mRNA (cDNA clone MGC:23148 IMAGE:4810948), complete cds., CHR Map: 16q22.1	ENSG00000103067		1	24175	30950	27562.5	0.160617	220905	227147	224026	3	104203	33197	68700	0.483929	263680	258480	261080
ESRRA	Homo sapiens estrogen-related receptor alpha, mRNA (cDNA clone MGC:70614 IMAGE:6527166), complete cds.	ENSG00000173153		1	7417	8634	8025.5	0.0467676	626059	538653	582356	1	10099	11884	10991.5	0.0774251	603981	525889	564935
ESRRG	Homo sapiens estrogen-related receptor gamma	ENSG00000196482		1	11922	11114	11518	0.0671196	513649	472878	493264	1	21969	21967	21968	0.154745	574705	540204	557454
ETS1	Homo sapiens v-ets erythroblastosis virus E26 oncogene homolog 1 (avian)	ENSG00000134954		1	11512	12117	11814.5	0.0688475	318319	333679	325999	1	23330	19853	21591.5	0.152092	332597	335971	334284
ETS2	Homo sapiens v-ets erythroblastosis virus E26 oncogene homolog 2 (avian)	ENSG00000157557		1	55586	53064	54325	0.316572	243234	314201	278718	1	37070	94851	65960.5	0.464632	229271	273358	251314
ETV1	Homo sapiens ets variant gene 1, mRNA (cDNA clone MGC:120533 IMAGE:40025690), complete cds.	ENSG00000006468		1	26512	24591	25551.5	0.148898	31610	36747	34178.5	1	50460	64492	57476	0.404866	75900	74352	75126
ETV4	Homo sapiens ets variant gene 4 (E1A enhancer binding protein, E1AF)	ENSG00000175832		3	18777	228014	123396	0.719071	455161	429386	442274	1	50033	20019	35026	0.246726	480974	444106	462540
ETV5	Homo sapiens ets variant gene 5 (ets-related molecule)	ENSG00000244405		1	7918	7902	7910	0.0460945	368383	374949	371666	1	9673	10771	10222	0.0720047	381761	355300	368530
ETV6	Homo sapiens ets variant gene 6 (TEL oncogene)	ENSG00000139083		2	12307	16266	14286.5	0.0832527	7582	7294	7438	2	16639	12968	14803.5	0.104277	4206	4030	4118
ETV7	Homo sapiens ets variant gene 7 (TEL2 oncogene)	ENSG00000010030		2	18356	22918	20637	0.120259	6538	5790	6164	2	34059	42059	38059	0.268091	6317	4737	5527
EXOC2	Homo sapiens SEC5-like 1 (S. cerevisiae), mRNA (cDNA clone MGC:99527 IMAGE:5479496), complete cds.	ENSG00000112685		2	105532	41027	73279.5	0.427027	7718	7148	7433	2	39386	74793	57089.5	0.402144	7828	7987	7907.5
EXOSC6	Homo sapiens exosome component 6, mRNA (cDNA clone MGC:59978 IMAGE:6256140), complete cds., CHR Map: 16q22.1	ENSG00000223496		1	12114	14213	13163.5	0.0767086	279121	271291	275206	1	9268	9123	9195.5	0.0647739	359820	325753	342786
EXOSC9		ENSG00000123737		1	29530	30605	30067.5	0.175214	604821	588761	596791	1	27735	29365	28550	0.201109	581279	617269	599274
EZH1	Homo sapiens enhancer of zeste homolog 1 (Drosophila)	ENSG00000108799		1	20140	19330	19735	0.115003	77680	84848	81264	2	42894	150138	96516	0.679867	65289	78430	71859.5
EZH2	Homo sapiens enhancer of zeste homolog 2 (Drosophila), transcript variant 1	ENSG00000106462		1	161401	23641	92521	0.539154	88555	94882	91718.5	1	71338	56279	63808.5	0.449473	55617	59505	57561
EZR	Homo sapiens ezrin, mRNA (cDNA clone MGC:1584 IMAGE:2959399), complete cds., CHR Map: 6q25.3	ENSG00000092820		1	18245	18216	18230.5	0.106236	747206	767691	757448	1	16404	13362	14883	0.104837	728047	777699	752873
FAM103A1	Homo sapiens family with sequence similarity 103, member A1, mRNA (cDNA clone MGC:2560 IMAGE:2989772), complete cds., CHR Map: 15q25.2	ENSG00000169612		1	36653	49707	43180	0.251626	35160	27753	31456.5	3	26276	79556	52916	0.372745	77518	64646	71082
FAM120C	Homo sapiens family with sequence similarity 120C, mRNA (cDNA clone IMAGE:3921622), complete cds., CHR Map: Xp11.22	ENSG00000184083		1	33808	29118	31463	0.183347	398798	361303	380050	1	37211	29887	33549	0.236322	488495	483796	486146
FAM133B	Homo sapiens hypothetical protein MGC40405, CHR Map: 7q21.2	ENSG00000234545		1	83193	46339	64766	0.377415	103760	16921	60340.5	2	125999	102971	114485	0.806443	132046	16272	74159
FAM170A	Homo sapiens family with sequence similarity 170, member A, mRNA (cDNA clone MGC:149385 IMAGE:40114744), complete cds.	ENSG00000164334		1	86355	84984	85669.5	0.499228	449392	440172	444782	1	97880	122678	110279	0.776815	571501	582062	576782
FAM171B	Homo sapiens KIAA1946	ENSG00000144369		1	36215	56256	46235.5	0.269431	67240	64670	65955	1	29691	62241	45966	0.323789	76381	71565	73973
FAM32A	Homo sapiens family with sequence similarity 32, member A, CHR Map: 19pter-p13.3	ENSG00000105058		1	125829	137566	131698	0.76745	571223	582927	577075	1	124290	148838	136564	0.961969	592098	595871	593984
FAM46A	Homo sapiens family with sequence similarity 46, member A, mRNA (cDNA clone MGC:1079 IMAGE:3349780), complete cds., CHR Map: 6q14	ENSG00000112773		1	53259	41368	47313.5	0.275713	302328	330866	316597	1	32453	30750	31601.5	0.222604	388014	460218	424116
FAM98A		ENSG00000119812		1	38075	42997	40536	0.236218	98961	132691	115826	1	24378	25665	25021.5	0.176254	218654	310157	264406
FAM98B	Homo sapiens family with sequence similarity 98, member B, mRNA (cDNA clone MGC:120933 IMAGE:7939743), complete cds., CHR Map: 15q14	ENSG00000171262		2	76702	45054	60878	0.354759	16435	11939	14187	1	56619	56043	56331	0.396801	29724	24356	27040
FANCM	Homo sapiens Fanconi anemia, complementation group M, mRNA (cDNA clone IMAGE:5270515), complete cds., CHR Map: 14q21.2	ENSG00000187790		1	53241	82401	67821	0.395218	476503	369077	422790	1	32229	41708	36968.5	0.260409	607920	607899	607910
FARSA	Homo sapiens phenylalanyl-tRNA synthetase, alpha subunit, mRNA (cDNA clone MGC:1507 IMAGE:2823551), complete cds., CHR Map: 19p13.2	ENSG00000179115		1	121226	224075	172650	1.0061	652835	666383	659609	1	108691	110908	109800	0.773437	703982	683655	693818
FARSB	Homo sapiens phenylalanine-tRNA synthetase-like, beta subunit	ENSG00000116120		1	31294	20388	25841	0.150585	45477	39194	42335.5	1	14951	28214	21582.5	0.152029	37943	37898	37920.5
FASN	Homo sapiens fatty acid synthase, mRNA (cDNA clone IMAGE:4299348), complete cds., CHR Map: 17q25	ENSG00000169710		1	31525	36999	34262	0.199657	515582	505385	510484	1	31266	51998	41632	0.29326	553031	570187	561609
FASTKD1	Homo sapiens FAST kinase domains 1, mRNA (cDNA clone MGC:44963 IMAGE:5581443), complete cds., CHR Map: 2q31	ENSG00000138399		2	28344	93734	61039	0.355697	17449	18851	18150	3	154375	29627	92001	0.648063	34477	31249	32863
FASTKD2	Homo sapiens FAST kinase domains 2, mRNA (cDNA clone MGC:4908 IMAGE:3454628), complete cds., CHR Map: 2q33.3	ENSG00000118246		2	157617	162261	159939	0.932024	5167	6618	5892.5	2/3	103350	32438	67894	0.478251	7591	7789	7690
FASTKD3	Homo sapiens hypothetical protein MGC5297, mRNA (cDNA clone MGC:142123 IMAGE:8322615), complete cds., CHR Map: 5p15.31	ENSG00000124279		3	204524	34298	119411	0.695852	28215	23484	25849.5	3	166231	30136	98183.5	0.691613	41621	23878	32749.5
FASTKD5	Homo sapiens FAST kinase domains 5, mRNA (cDNA clone MGC:2564 IMAGE:3010170), complete cds., CHR Map: 20p13	ENSG00000215251		2	14508	132987	73747.5	0.429754	3395	3422	3408.5	2	133842	230984	182413	1.28493	4182	3700	3941
FBL	Homo sapiens fibrillarin, mRNA (cDNA clone MGC:2347 IMAGE:3504198), complete cds., CHR Map: 19q13.1	ENSG00000280548; ENSG00000105202		1	46546	47472	47009	0.273939	292220	295372	293796	1	57588	49247	53417.5	0.376278	529442	528215	528828
FBXL10		-		2	73582	124165	98873.5	0.576172	8551	7543	8047	2	64200	84454	74327	0.523566	9154	8599	8876.5
FCF1	Homo sapiens FCF1 small subunit (SSU) processome component homolog (S. cerevisiae), mRNA (cDNA clone MGC:99629 IMAGE:4889846), complete cds., CHR Map: 14q24.3	ENSG00000119616		2	29539	53874	41706.5	0.243039	9720	8128	8924	2	22120	20301	21210.5	0.149409	20219	14195	17207
FDPS	Homo sapiens farnesyl diphosphate synthase (farnesyl pyrophosphate synthetase, dimethylallyltranstransferase, geranyltranstransferase), mRNA (cDNA clone MGC:15352 IMAGE:4132071), complete cds., CHR Map: 1q22	ENSG00000160752		1	58781	64210	61495.5	0.358357	308824	312828	310826	1	27243	34227	30735	0.2165	266297	344040	305168
FERD3L	Homo sapiens Fer3-like (Drosophila), mRNA (cDNA clone MGC:119858 IMAGE:40014737), complete cds.	ENSG00000146618		1	12320	18950	15635	0.0911109	320900	339269	330084	1	15575	16946	16260.5	0.11454	338499	351616	345058
FEZF2	Homo sapiens likely ortholog of mouse and zebrafish forebrain embryonic zinc finger-like	ENSG00000153266		1	37346	32242	34794	0.202758	58313	70154	64233.5	1	58278	47773	53025.5	0.373516	68834	71184	70009
FIP1L1	Homo sapiens FIP1 like 1 (S. cerevisiae), mRNA (cDNA clone MGC:50984 IMAGE:4838737), complete cds., CHR Map: 4q12	ENSG00000145216		1	72220	74948	73584	0.428801	231944	316560	274252	1	72019	63977	67998	0.478984	421049	537133	479091
FKBP3	Homo sapiens FK506 binding protein 3, 25kDa, mRNA (cDNA clone MGC:23847 IMAGE:4292678), complete cds., CHR Map: 14q21.2	ENSG00000100442		2	29661	113118	71389.5	0.416013	14104	11379	12741.5	1	36487	84311	60399	0.425456	22786	21321	22053.5
FKBP4	Homo sapiens FK506 binding protein 4, 59kDa, mRNA (cDNA clone MGC:14457 IMAGE:4304462), complete cds., CHR Map: 12p13.33	ENSG00000004478		1	22512	22775	22643.5	0.131952	411968	397350	404659	1	14657	20486	17571.5	0.123775	455556	450464	453010
FLI1	Homo sapiens Friend leukemia virus integration 1	ENSG00000151702		1	16716	14869	15792.5	0.0920287	566840	585049	575944	1	10191	14218	12204.5	0.0859696	507715	518089	512902
FLNA	Homo sapiens filamin A, alpha (actin binding protein 280), mRNA (cDNA clone IMAGE:4559790), complete cds., CHR Map: Xq28	ENSG00000196924		1	28219	22872	25545.5	0.148863	478218	477496	477857	1	35788	30648	33218	0.233991	462555	450474	456514
FLYWCH2	Homo sapiens FLYWCH family member 2, mRNA (cDNA clone MGC:20457 IMAGE:4330613), complete cds., CHR Map: 16p13.3	ENSG00000162076		1	22973	42862	32917.5	0.191822	268540	244988	256764	1	19122	17646	18384	0.129499	287967	290069	289018
FMNL2	Homo sapiens formin-like 2	ENSG00000157827		2	17223	212962	115092	0.670687	7276	6362	6819	1	34336	49249	41792.5	0.29439	33563	33845	33704
FNDC3A	Homo sapiens fibronectin type III domain containing 3A, mRNA (cDNA clone MGC:164443 IMAGE:40146834), complete cds., CHR Map: 13q14.2	ENSG00000102531		1	158516	189954	174235	1.01533	258269	263539	260904	1	34400	61915	48157.5	0.339226	465947	464392	465170
FNDC3B	Homo sapiens fibronectin type III domain containing 3B, mRNA (cDNA clone IMAGE:3882800), complete cds., CHR Map: 3q26.31	ENSG00000075420		1	39157	28959	34058	0.198469	247295	235590	241442	1	23060	26040	24550	0.172932	300672	321925	311298
FOS	Homo sapiens v-fos FBJ murine osteosarcoma viral oncogene homolog	ENSG00000170345		1	31002	31707	31354.5	0.182714	766504	790670	778587	1	23409	23665	23537	0.165797	744664	745737	745200
FOSL1	Homo sapiens FOS-like antigen 1	ENSG00000175592		3	55361	213019	134190	0.781975	524851	538476	531664	1	99865	180475	140170	0.98737	496896	548531	522714
FOSL2	Homo sapiens FOS-like antigen 2	ENSG00000075426		1	21311	21764	21537.5	0.125507	372585	352026	362306	1	23113	17099	20106	0.141628	352705	356598	354652
FOXA1	Homo sapiens forkhead box A1	ENSG00000129514		1	18668	45193	31930.5	0.186071	1170508	1212987	1.19175e+06	1	16235	81042	48638.5	0.342614	1185309	1159041	1172175
FOXA3	Homo sapiens forkhead box A3	ENSG00000170608		1	8880	9829	9354.5	0.0545121	229705	225458	227582	1	14414	15948	15181	0.106936	251653	239554	245604
FOXB1	Homo sapiens forkhead box B1, mRNA (cDNA clone MGC:142270 IMAGE:8322762), complete cds.	ENSG00000171956		1	27161	68643	47902	0.279143	674055	690402	682228	1	34667	35528	35097.5	0.24723	596431	631121	613776
FOXC2	Homo sapiens forkhead box C2 (MFH-1, mesenchyme forkhead 1), mRNA (cDNA clone MGC:141999 IMAGE:8322491), complete cds.	ENSG00000176692		3	48184	361344	204764	1.19324	443411	443289	443350	1	36798	66742	51770	0.364672	453336	434839	444088
FOXD4L6	Homo sapiens forkhead box D4-like 6, mRNA (cDNA clone MGC:119257 IMAGE:40004959), complete cds.	ENSG00000273514		1	17672	19591	18631.5	0.108573	214884	250677	232780	1	28918	29195	29056.5	0.204677	243704	251887	247796
FOXJ2	Homo sapiens forkhead box J2, mRNA (cDNA clone MGC:161674 IMAGE:8992112), complete cds.	ENSG00000065970		1	94092	117457	105774	0.616387	649959	671263	660611	1	124485	160963	142724	1.00536	724246	723701	723974
FOXM1	Homo sapiens forkhead box M1, transcript variant 3	ENSG00000111206		1	65659	23788	44723.5	0.26062	95930	77378	86654	1	178422	298291	238356	1.679	55472	52536	54004
FOXN2	Homo sapiens human T-cell leukemia virus enhancer factor	ENSG00000170802		2	13383	12168	12775.5	0.0744476	17657	20572	19114.5	2	29375	21633	25504	0.179652	23618	15331	19474.5
FOXN3	Homo sapiens checkpoint suppressor 1	ENSG00000053254		1	40382	25142	32762	0.190916	177474	232882	205178	1	19257	45401	32329	0.227728	228293	309983	269138
FOXN4		ENSG00000139445		1	36793	60900	48846.5	0.284647	169814	169998	169906	2	34819	37242	36030.5	0.253802	31584	14657	23120.5
FOXO3	Homo sapiens forkhead box O3A, transcript variant 2	ENSG00000118689		1	25521	29744	27632.5	0.161025	203310	202408	202859	1	35509	105756	70632.5	0.497542	237208	229727	233468
FOXO4	Homo sapiens forkhead box O4, mRNA (cDNA clone MGC:120490 IMAGE:40025381), complete cds.	ENSG00000184481		1	34375	34093	34234	0.199494	277753	272360	275056	1	55875	37589	46732	0.329184	274241	283624	278932
FOXP1	Homo sapiens forkhead box P1	ENSG00000114861		1	12228	9750	10989	0.064037	256584	256708	256646	1	31236	14644	22940	0.161591	234604	259490	247047
FOXP2	Homo sapiens forkhead box P2, mRNA (cDNA clone MGC:161382 IMAGE:8991820), complete cds.	ENSG00000128573		1	17508	37315	27411.5	0.159737	213249	183573	198411	1	14356	13337	13846.5	0.097536	244882	202106	223494
FOXP3	Homo sapiens forkhead box P3, mRNA (cDNA clone MGC:141963 IMAGE:8322455), complete cds.	ENSG00000049768		1	21898	35464	28681	0.167135	49916	64983	57449.5	1	19326	27914	23620	0.166381	70123	78224	74173.5
FOXP4	Homo sapiens forkhead box P4	ENSG00000137166		1	32185	50715	41450	0.241544	406270	369232	387751	1	27708	45271	36489.5	0.257035	396122	389783	392952
FOXR1	Homo sapiens forkhead box R1, mRNA (cDNA clone MGC:149486 IMAGE:40115641), complete cds.	ENSG00000176302; ENSG00000281277		1	28959	38046	33502.5	0.195231	40802	42730	41766	1	33132	58202	45667	0.321682	83849	71033	77441
FOXR2	Homo sapiens forkhead box R2	ENSG00000189299		1	21469	20916	21192.5	0.123497	159353	176114	167734	1	29802	41048	35425	0.249537	190401	183757	187079
FOXS1	Homo sapiens forkhead-like 18 (Drosophila)	ENSG00000179772		3	39628	145149	92388.5	0.538382	44354	46557	45455.5	3	27755	89145	58450	0.411727	49326	54709	52017.5
FRG1	Homo sapiens FSHD region gene 1, mRNA (cDNA clone MGC:61487 IMAGE:5555121), complete cds., CHR Map: 4q35	ENSG00000283630; ENSG00000283153; ENSG00000275145; ENSG00000109536		2	29788	20433	25110.5	0.146328	5413	4748	5080.5	2	24451	13257	18854	0.132809	7270	10929	9099.5
FSCN1	Homo sapiens fascin homolog 1, actin-bundling protein (Strongylocentrotus purpuratus), mRNA (cDNA clone MGC:14372 IMAGE:4299524), complete cds., CHR Map: 7p22	ENSG00000075618		1	23147	23128	23137.5	0.134831	269629	338439	304034	1	16639	16398	16518.5	0.116358	320801	383474	352138
FTSJ3	Homo sapiens FtsJ homolog 3 (E. coli), CHR Map: 17q23.3	ENSG00000108592		1	82610	123965	103288	0.601894	110893	147691	129292	1	83972	71384	77678	0.547171	308168	388375	348272
FUBP3	Homo sapiens far upstream element (FUSE) binding protein 3, mRNA (cDNA clone IMAGE:3957939), complete cds., CHR Map: 9q34.11	ENSG00000107164		1	22856	14087	18471.5	0.10764	224824	194020	209422	1	17523	16400	16961.5	0.119478	426270	376606	401438
FUS		ENSG00000089280		3	28303	96081	62192	0.362416	43385	45013	44199	1	60194	68544	64369	0.453421	46809	49045	47927
FXR2	Homo sapiens fragile X mental retardation, autosomal homolog 2, mRNA (cDNA clone MGC:21187 IMAGE:4385430), complete cds., CHR Map: 17p13.1	ENSG00000129245		1	104079	104446	104262	0.607576	812307	780994	796650	1	181025	117133	149079	1.05013	791717	861877	826797
FYTTD1	Homo sapiens forty-two-three domain containing 1, mRNA (cDNA clone MGC:33270 IMAGE:5267824), complete cds., CHR Map: 3q29	ENSG00000122068		1	34048	35799	34923.5	0.203512	41797	42286	42041.5	1	25624	30988	28306	0.19939	65239	74429	69834
G3BP1	Homo sapiens GTPase activating protein (SH3 domain) binding protein 1, mRNA (cDNA clone MGC:12272 IMAGE:3950738), complete cds., CHR Map: 5q33.1	ENSG00000145907		1	42032	56929	49480.5	0.288341	533053	510580	521816	1	32010	41813	36911.5	0.260008	525463	559708	542586
G3BP2	Homo sapiens GTPase activating protein (SH3 domain) binding protein 2, mRNA (cDNA clone MGC:19504 IMAGE:4337457), complete cds., CHR Map: 4q21.1	ENSG00000138757		1	24142	26160	25151	0.146564	475771	460051	467911	1	23800	28756	26278	0.185105	502976	506347	504662
GABPB1	Homo sapiens GA binding protein transcription factor, beta subunit 2, 47kDa, transcript variant gamma-1	ENSG00000104064		3	23803	196088	109946	0.640693	38240	27040	32640	2	16553	37667	27110	0.190965	32712	16782	24747
GADD45A		ENSG00000116717		1	107826	157757	132792	0.773825	319327	332473	325900	1	117656	118660	118158	0.832315	377566	371617	374592
GADD45B		ENSG00000099860		1	108907	144271	126589	0.737681	171215	182244	176730	1	107120	111755	109438	0.770887	244976	259848	252412
GADD45G		ENSG00000130222		1	113257	84672	98964.5	0.576703	140547	137588	139068	1	84911	91620	88265.5	0.62175	153590	165499	159544
GANAB	Homo sapiens glucosidase, alpha; neutral AB, mRNA (cDNA clone MGC:70558 IMAGE:6155944), complete cds., CHR Map: 11q12.3	ENSG00000089597		3	43498	228782	136140	0.793338	116555	105145	110850	1	100028	134530	117279	0.826124	298974	296056	297515
GAPDH	Homo sapiens glyceraldehyde-3-phosphate dehydrogenase, mRNA (cDNA clone MGC:2031 IMAGE:3543589), complete cds., CHR Map: 12p13	ENSG00000111640		1	9507	9583	9545	0.0556222	708339	682784	695562	1	15592	11215	13403.5	0.0944154	766906	724686	745796
GAR1	Homo sapiens GAR1 ribonucleoprotein homolog (yeast), mRNA (cDNA clone MGC:4917 IMAGE:3451136), complete cds., CHR Map: 4q25	ENSG00000109534		3	288012	45027	166520	0.970371	291728	317770	304749	1	38726	30055	34390.5	0.24225	522308	489253	505780
GATA1	Homo sapiens GATA binding protein 1 (globin transcription factor 1)	ENSG00000102145		1	82044	87414	84729	0.493747	129050	133418	131234	1	115631	90282	102956	0.725235	130787	237742	184264
GATA2	Homo sapiens GATA binding protein 2	ENSG00000179348		1	18436	21428	19932	0.116151	171011	221397	196204	1	23805	29198	26501.5	0.186679	207468	169198	188333
GATA3	Homo sapiens GATA binding protein 3	ENSG00000107485		1	35958	45324	40641	0.23683	298931	340754	319842	1	35563	31117	33340	0.23485	245372	293130	269251
GATAD1	Homo sapiens ocular development-associated gene	ENSG00000157259		1	55769	48823	52296	0.304748	203386	219979	211682	1	23070	23155	23112.5	0.162807	217849	245099	231474
GATAD2A	Homo sapiens p66 alpha	ENSG00000167491		1	31295	31683	31489	0.183498	152346	202196	177271	1	21148	22296	21722	0.153012	135781	201968	168874
GATAD2B	Homo sapiens transcription repressor p66 beta component of the MeCP1 complex	ENSG00000143614; ENSG00000261992		1	35789	32751	34270	0.199704	193566	202349	197958	1	24027	29134	26580.5	0.187235	166219	166166	166192
GCK	Homo sapiens glucokinase (hexokinase 4), mRNA (cDNA clone MGC:1742 IMAGE:3536582), complete cds., CHR Map: 7p15.3-p15.1	ENSG00000106633		1	26458	22296	24377	0.142054	168446	156388	162417	1	16168	19385	17776.5	0.125219	183938	177745	180842
GCM1	Homo sapiens glial cells missing homolog 1 (Drosophila), mRNA (cDNA clone MGC:116958 IMAGE:40007164), complete cds.	ENSG00000137270		1	42706	41070	41888	0.244097	99224	106508	102866	1	32686	42036	37361	0.263174	158388	161855	160122
GCM2	Homo sapiens glial cells missing homolog 2 (Drosophila), mRNA (cDNA clone MGC:150925 IMAGE:40125867), complete cds.	ENSG00000124827		2	39263	43132	41197.5	0.240073	21450	23138	22294	1	53143	48138	50640.5	0.356716	93035	95383	94209
GCN1L1	Homo sapiens GCN1 general control of amino-acid synthesis 1-like 1 (yeast), mRNA (cDNA clone MGC:166916 IMAGE:8860118), complete cds., CHR Map: 12q24.2	-		1	33513	58984	46248.5	0.269507	78511	31855	55183	2	114118	53385	83751.5	0.589953	122602	15659	69130.5
GDI2	Homo sapiens GDP dissociation inhibitor 2, mRNA (cDNA clone MGC:2027 IMAGE:3504736), complete cds., CHR Map: 10p15	ENSG00000057608		2	41461	47457	44459	0.259079	5824	5890	5857	2/3	35003	151440	93221.5	0.656661	9060	8220	8640
GEMIN5	Homo sapiens gem (nuclear organelle) associated protein 5, mRNA (cDNA clone MGC:142174 IMAGE:8322666), complete cds., CHR Map: 5q33.2	ENSG00000082516		1	49458	28543	39000.5	0.22727	478892	469850	474371	1	57340	33962	45651	0.32157	518754	490841	504798
GLI1	Homo sapiens glioma-associated oncogene homolog (zinc finger protein)	ENSG00000111087		1	18959	70274	44616.5	0.259997	332051	322104	327078	1	42887	121564	82225.5	0.579204	277373	315629	296501
GLI3	Homo sapiens GLI-Kruppel family member GLI3 (Greig cephalopolysyndactyly syndrome), mRNA (cDNA clone MGC:142176 IMAGE:8322668), complete cds.	ENSG00000106571		2	88634	70438	79536	0.463486	2502	2593	2547.5	2	103993	81001	92497	0.651557	8114	5989	7051.5
GLIS3	Homo sapiens zinc finger protein 515	ENSG00000107249		1	76366	20032	48199	0.280873	65925	65285	65605	3	20748	224002	122375	0.86202	31032	32512	31772
GLRX3	Homo sapiens glutaredoxin 3, mRNA (cDNA clone MGC:12349 IMAGE:3686411), complete cds., CHR Map: 10q26	ENSG00000108010		1	22334	18377	20355.5	0.118619	319684	345630	332657	1	14337	15512	14924.5	0.10513	351152	367044	359098
GLTSCR2	Homo sapiens glioma tumor suppressor candidate region gene 2, mRNA (cDNA clone MGC:19683 IMAGE:3501649), complete cds., CHR Map: 19q13.3	-		1	17814	29031	23422.5	0.136492	146691	146157	146424	1	10186	9863	10024.5	0.0706135	241567	292241	266904
GMEB1	Homo sapiens glucocorticoid modulatory element binding protein 1, transcript variant 2	ENSG00000162419		1	26640	24529	25584.5	0.14909	315282	350964	333123	1	26466	79079	52772.5	0.371734	387401	420776	404088
GNB2L1	Homo sapiens guanine nucleotide binding protein (G protein), beta polypeptide 2-like 1, mRNA (cDNA clone MGC:19788 IMAGE:3835636), complete cds., CHR Map: 5q35.3	-		1	76306	91486	83896	0.488893	549480	554637	552058	1	66884	53039	59961.5	0.422374	608830	598249	603540
GNL2	Homo sapiens guanine nucleotide binding protein-like 2 (nucleolar), mRNA (cDNA clone MGC:4453 IMAGE:2960125), complete cds., CHR Map: 1p34.3	ENSG00000134697		1	25111	27309	26210	0.152735	202780	193952	198366	1	43541	35327	39434	0.277777	264606	256993	260800
GNL3	Homo sapiens nucleostemin, CHR Map: 3p21.1	ENSG00000163938		1	67443	77603	72523	0.422618	107436	114584	111010	1	60500	59721	60110.5	0.423424	341390	412496	376943
GNL3L	Homo sapiens guanine nucleotide binding protein-like 3 (nucleolar)-like, mRNA (cDNA clone MGC:19514 IMAGE:4040098), complete cds., CHR Map: Xp11.22	ENSG00000130119		2	34799	47297	41048	0.239202	3586	2212	2899	2	33877	27369	30623	0.215711	4542	4473	4507.5
GON4L	Homo sapiens gon-4-like (C. elegans), mRNA (cDNA clone MGC:138817 IMAGE:40082464), complete cds.	ENSG00000116580		2	69390	72760	71075	0.41418	4060	2426	3243	2	32370	64975	48672.5	0.342853	7076	3645	5360.5
GOT2	Homo sapiens glutamic-oxaloacetic transaminase 2, mitochondrial (aspartate aminotransferase 2), mRNA (cDNA clone MGC:8599 IMAGE:2961181), complete cds., CHR Map: 16q21	ENSG00000125166		1	20348	18989	19668.5	0.114616	303045	353746	328396	1	11487	11586	11536.5	0.0812641	419822	456214	438018
GPATCH4	Homo sapiens G patch domain containing 4, mRNA (cDNA clone IMAGE:3460089), containing frame-shift errors., CHR Map: 1q22	ENSG00000160818		1	197677	169841	183759	1.07083	360968	431768	396368	1	109015	111827	110421	0.777815	544998	617133	581066
GPATCH8		ENSG00000186566		2	24027	50553	37290	0.217303	1476	1493	1484.5	2	52009	22731	37370	0.263238	1815	1766	1790.5
GPS2	Homo sapiens G protein pathway suppressor 2, transcript variant 2	ENSG00000132522		1	30897	20428	25662.5	0.149545	247596	259192	253394	1	108651	55722	82186.5	0.578929	259183	269882	264532
GRB2	Homo sapiens growth factor receptor-bound protein 2, mRNA (cDNA clone MGC:1737 IMAGE:3345524), complete cds., CHR Map: 17q24-q25	ENSG00000177885		1	21815	21010	21412.5	0.124779	540562	535263	537912	1	20289	41114	30701.5	0.216264	573452	575680	574566
GRHL2	Homo sapiens grainyhead-like 2 (Drosophila), mRNA (cDNA clone MGC:149294 IMAGE:40113571), complete cds.	ENSG00000083307		1	13416	13723	13569.5	0.0790745	366417	348132	357274	1	18478	15377	16927.5	0.119239	384618	418905	401762
GRHL3	Homo sapiens transcription factor CP2-like 4	ENSG00000158055		1	18332	46209	32270.5	0.188052	46571	60065	53318	1	47969	25097	36533	0.257342	72533	78161	75347
GRLF1	Homo sapiens glucocorticoid receptor DNA binding factor 1	-		2	10032	10672	10352	0.0603249	3347	2778	3062.5	2	16712	17989	17350.5	0.122218	4353	3741	4047
GRN	Homo sapiens granulin, mRNA (cDNA clone MGC:8480 IMAGE:2821810), complete cds., CHR Map: 17q21.32	ENSG00000030582		1	23605	22324	22964.5	0.133823	231495	328242	279868	1	11992	10462	11227	0.079084	308432	402948	355690
GRWD1	Homo sapiens glutamate-rich WD repeat containing 1, mRNA (cDNA clone MGC:2600 IMAGE:3347366), complete cds., CHR Map: 19q13.33	ENSG00000105447		1	91823	81886	86854.5	0.506133	484248	469906	477077	1	66609	101046	83827.5	0.590488	384464	409617	397040
GTF2E2	Homo sapiens general transcription factor IIE, polypeptide 2, beta 34kDa, mRNA (cDNA clone MGC:15295 IMAGE:3955818), complete cds., CHR Map: 8p21-p12	ENSG00000197265		1	59018	78793	68905.5	0.401538	513070	522281	517676	1	42621	51926	47273.5	0.332999	585722	576267	580994
GTF2F1	Homo sapiens general transcription factor IIF, polypeptide 1, 74kDa	ENSG00000125651		1	16389	15345	15867	0.0924629	105354	90488	97921	1	30533	29481	30007	0.211372	111878	98578	105228
GTF2F2	Homo sapiens general transcription factor IIF, polypeptide 2, 30kDa	ENSG00000188342		3	127331	21204	74267.5	0.432784	363424	439207	401316	1	29158	29482	29320	0.206533	411551	428007	419779
GTF2H2	Homo sapiens general transcription factor IIH, polypeptide 2, 44kDa	ENSG00000145736; ENSG00000276910; ENSG00000275045		2	12262	17260	14761	0.0860178	4039	3628	3833.5	2	14936	17190	16063	0.113149	6134	4220	5177
GTF2IRD2	Homo sapiens GTF2I repeat domain containing 2, mRNA (cDNA clone MGC:87488 IMAGE:30340785), complete cds.	ENSG00000196275		1	24419	53999	39209	0.228485	491901	508477	500189	1	79060	143121	111090	0.782531	564778	521657	543218
GTPBP1	Homo sapiens GTP binding protein 1, mRNA (cDNA clone IMAGE:4127961), partial cds., CHR Map: 22q13.1	ENSG00000100226		1	427767	284734	356250	2.076	475736	531623	503680	1	158754	133647	146200	1.02985	506514	566543	536528
GTPBP10	Homo sapiens GTP-binding protein 10 (putative), mRNA (cDNA clone IMAGE:3952988), partial cds., CHR Map: 7q21.13	ENSG00000105793		2	18545	24465	21505	0.125318	7318	8439	7878.5	2	11095	11177	11136	0.078443	8747	12375	10561
GTPBP4	Homo sapiens GTP binding protein 4, CHR Map: 10p15-p14	ENSG00000107937		1	41626	54883	48254.5	0.281197	477861	452804	465332	1	30351	36116	33233.5	0.2341	465443	494339	479891
H1F0	Homo sapiens H1 histone family, member 0, CHR Map: 22q13.1	ENSG00000189060		1	46747	51920	49333.5	0.287485	284096	272734	278415	1	56904	42005	49454.5	0.348362	356348	345754	351051
H1FNT		ENSG00000187166		1	39798	37073	38435.5	0.223978	404080	375983	390032	1	86181	81720	83950.5	0.591355	397740	380108	388924
HADHB	Homo sapiens hydroxyacyl-Coenzyme A dehydrogenase/3-ketoacyl-Coenzyme A thiolase/enoyl-Coenzyme A hydratase (trifunctional protein), beta subunit, mRNA (cDNA clone MGC:24827 IMAGE:4288635), complete cds., CHR Map: 2p23	ENSG00000138029		2	40749	161945	101347	0.590586	22048	8785	15416.5	1	33682	66372	50027	0.352395	30271	17477	23874
HAND1	Homo sapiens heart and neural crest derivatives expressed 1	ENSG00000113196		2	11254	11247	11250.5	0.0655608	14335	16391	15363	1	15295	15317	15306	0.107817	22200	21602	21901
HAND2	Homo sapiens heart and neural crest derivatives expressed 2, mRNA (cDNA clone MGC:125303 IMAGE:40003700), complete cds.	ENSG00000164107		1	32559	24722	28640.5	0.166899	404623	410164	407394	2	53829	44386	49107.5	0.345918	3476	2790	3133
HAT1	Homo sapiens histone acetyltransferase 1	ENSG00000128708		2	20841	32295	26568	0.154822	19723	19061	19392	2/3	71693	880489	476091	3.35363	19220	17726	18473
HBP1	Homo sapiens HMG-box transcription factor 1	ENSG00000105856; ENSG00000283847		1	21649	11906	16777.5	0.0977687	282984	292860	287922	1	15523	17770	16646.5	0.117259	293440	258444	275942
HCFC1	Homo sapiens host cell factor C1 (VP16-accessory protein), mRNA (cDNA clone IMAGE:5395387), complete cds.	ENSG00000172534		1	25303	24930	25116.5	0.146363	210748	217309	214028	1	81949	93575	87762	0.618203	216258	231710	223984
HDAC1	Homo sapiens histone deacetylase 1	ENSG00000116478		1	59856	38908	49382	0.287767	247696	248623	248160	1	49828	47326	48577	0.342181	244753	232025	238389
HDAC10		ENSG00000100429		1	29626	55209	42417.5	0.247182	136203	130988	133596	1	56950	36906	46928	0.330565	138442	136876	137659
HDAC11		ENSG00000163517		3	47753	174368	111060	0.647191	303596	307872	305734	1	73337	67739	70538	0.496876	347336	339470	343403
HDAC3		ENSG00000171720		1	53896	49447	51671.5	0.301109	213934	211917	212926	1	46565	58808	52686.5	0.371128	164260	179085	171672
HDAC4		ENSG00000068024		3	35453	151100	93276.5	0.543557	335192	326811	331002	3	181402	52463	116932	0.823683	370795	361552	366174
HDAC5		ENSG00000108840		1	61075	75161	68118	0.396949	66094	62994	64544	1	107465	134024	120744	0.850535	72896	68811	70853.5
HDAC6		ENSG00000094631		3	24125	132260	78192.5	0.455657	108343	94897	101620	1	53764	45609	49686.5	0.349996	104832	106737	105784
HDGF	Homo sapiens hepatoma-derived growth factor (high-mobility group protein 1-like), mRNA (cDNA clone MGC:20061 IMAGE:3503321), complete cds., CHR Map: 1q21-q23	ENSG00000143321		2	34386	49947	42166.5	0.24572	2674	2757	2715.5	2	39196	36413	37804.5	0.266298	3630	3402	3516
HEATR1	Homo sapiens HEAT repeat containing 1, mRNA (cDNA clone IMAGE:3863792), complete cds., CHR Map: 1q43	ENSG00000119285		1	24467	15972	20219.5	0.117827	36980	48324	42652	1	14315	13178	13746.5	0.0968316	107052	96094	101573
HEATR6	Homo sapiens HEAT repeat containing 6, mRNA (cDNA clone MGC:148095 IMAGE:40108426), complete cds., CHR Map: 17q23.1	ENSG00000068097		2	15337	111716	63526.5	0.370192	5627	6104	5865.5	2	53590	59081	56335.5	0.396832	8092	9913	9002.5
HELLS	Homo sapiens helicase, lymphoid-specific	ENSG00000119969		2	22762	26196	24479	0.142648	14846	16826	15836	2	31099	48702	39900.5	0.281063	10837	11858	11347.5
HELQ	Homo sapiens DNA helicase HEL308, mRNA (cDNA clone IMAGE:4328700), containing frame-shift errors., CHR Map: 4q21.23	ENSG00000163312		1	33131	30477	31804	0.185334	270090	248807	259448	1	23570	28825	26197.5	0.184538	282237	275493	278865
HERC5	Homo sapiens hect domain and RLD 5, mRNA (cDNA clone MGC:176393 IMAGE:9021584), complete cds., CHR Map: 4q22.1	ENSG00000138646		2	24957	25649	25303	0.14745	4116	5037	4576.5	2	27140	29175	28157.5	0.198344	2767	3294	3030.5
HES2	Homo sapiens hairy and enhancer of split (Drosophila) homolog 2	ENSG00000069812		2	7737	13232	10484.5	0.0610971	15273	12427	13850	2	16677	12615	14646	0.103168	17447	14841	16144
HESX1	Homo sapiens homeo box (expressed in ES cells) 1	ENSG00000163666		2	79293	31479	55386	0.322755	5553	5831	5692	2	17564	19252	18408	0.129668	9887	11196	10541.5
HEY1	Homo sapiens hairy/enhancer-of-split related with YRPW motif 1	ENSG00000164683		1	15327	16436	15881.5	0.0925474	621140	585659	603400	1	16301	33545	24923	0.17556	526762	482241	504502
HEY2	Homo sapiens hairy/enhancer-of-split related with YRPW motif 2	ENSG00000135547		1	30466	39920	35193	0.205083	1431351	1421043	1426197	1	31530	36375	33952.5	0.239164	1365650	1420655	1.39315e+06
HEYL	Homo sapiens hairy/enhancer-of-split related with YRPW motif-like	ENSG00000163909		3	33247	359619	196433	1.14469	598403	611650	605026	1	53779	55014	54396.5	0.383174	397003	425631	411317
HFM1		ENSG00000162669		2	48683	32644	40663.5	0.236961	3956	3823	3889.5	2	16471	12935	14703	0.103569	3818	3757	3787.5
HHEX	Homo sapiens hematopoietically expressed homeobox	ENSG00000152804		1	24494	71730	48112	0.280366	174811	189338	182074	1	87675	35545	61610	0.433986	194169	208150	201160
HIF1A	Homo sapiens hypoxia-inducible factor 1, alpha subunit (basic helix-loop-helix transcription factor), transcript variant 1	ENSG00000100644		1	49799	27449	38624	0.225076	267886	229549	248718	3	35734	183536	109635	0.772279	206732	166815	186774
HIF3A	Homo sapiens hypoxia inducible factor 3, alpha subunit, mRNA (cDNA clone MGC:99497 IMAGE:6250259), complete cds.	ENSG00000124440		1	28991	25272	27131.5	0.158105	54723	53959	54341	3	45243	490288	267766	1.88616	54813	51320	53066.5
HINFP	Homo sapiens MBD2 (methyl-CpG-binding protein)-interacting zinc finger protein, transcript variant 2	ENSG00000172273		1	74455	32796	53625.5	0.312496	380324	401781	391052	1	32857	39517	36187	0.254904	365040	395714	380377
HK1	Homo sapiens hexokinase 1, mRNA (cDNA clone MGC:1724 IMAGE:3163058), complete cds., CHR Map: 10q22	ENSG00000156515		1	16163	14621	15392	0.0896949	233200	218591	225896	1	16630	19503	18066.5	0.127262	286723	298743	292733
HK2	Homo sapiens hexokinase 2, mRNA (cDNA clone MGC:31922 IMAGE:4652321), complete cds., CHR Map: 2p13	ENSG00000159399		1	11911	20333	16122	0.0939489	223139	228514	225826	1	18312	18451	18381.5	0.129481	258953	254271	256612
HKR1	Homo sapiens GLI-Kruppel family member HKR1	ENSG00000181666		1	24543	26751	25647	0.149455	121973	120808	121390	1	18539	26064	22301.5	0.157094	105851	105753	105802
HLA-DQB1	Homo sapiens major histocompatibility complex, class II, DQ beta 1	ENSG00000233209; ENSG00000206302; ENSG00000179344; ENSG00000206237; ENSG00000231286; ENSG00000231939; ENSG00000225824		3	151467	31412	91439.5	0.532852	1085376	1105319	1.09535e+06	1	36765	74246	55505.5	0.390986	958201	1022180	990190
HLA-DQB2	Homo sapiens major histocompatibility complex, class II, DQ beta 2	ENSG00000224305; ENSG00000196610; ENSG00000232629; ENSG00000229493; ENSG00000228813; ENSG00000230675; ENSG00000226165; ENSG00000228254		1	13746	24267	19006.5	0.110758	1033966	1086093	1.06003e+06	1	22171	21743	21957	0.154667	971891	928063	949977
HLA-DRB3	Homo sapiens major histocompatibility complex, class II, DR beta 3	ENSG00000231679; ENSG00000196101; ENSG00000230463		1	23745	20120	21932.5	0.127809	59186	50983	55084.5	1	47065	23684	35374.5	0.249181	41463	40001	40732
HLF	Homo sapiens hepatic leukemia factor	ENSG00000108924		1	24867	43183	34025	0.198276	246328	196053	221190	1	16553	25364	20958.5	0.147634	233148	248749	240948
HLX	Homo sapiens H2.0-like homeo box 1 (Drosophila)	ENSG00000136630		1	18621	61155	39888	0.232442	441678	458016	449847	1	16718	16171	16444.5	0.115837	365195	355299	360247
HMBOX1	Homo sapiens hypothetical protein FLJ21616, mRNA (cDNA clone MGC:78502 IMAGE:5928365), complete cds.	ENSG00000147421		1	12919	10779	11849	0.0690485	374457	366871	370664	1	13510	15331	14420.5	0.101579	333503	335776	334640
HMG20A	Homo sapiens high-mobility group 20A	ENSG00000140382		1	57040	95353	76196.5	0.444025	845790	844862	845326	1	94751	103973	99362	0.699915	759681	775079	767380
HMG20B	Homo sapiens high-mobility group 20B	ENSG00000064961		1	31739	31842	31790.5	0.185255	196453	186048	191250	1	45771	81924	63847.5	0.449747	223472	244896	234184
HMGA1	Homo sapiens high mobility group AT-hook 1, transcript variant 2	ENSG00000137309		1	140846	125381	133114	0.775702	286556	271232	278894	1	50141	60239	55190	0.388763	264113	214206	239160
HMGB1	Homo sapiens high-mobility group box 1	ENSG00000189403		1	14156	19726	16941	0.0987215	390565	329832	360198	1	16292	22307	19299.5	0.135947	307574	297556	302565
HMGB2	Homo sapiens high-mobility group box 2, mRNA (cDNA clone MGC:2393 IMAGE:2963045), complete cds., CHR Map: 4q31	ENSG00000164104		1	21504	17790	19647	0.11449	374560	370701	372630	1	47274	20380	33827	0.23828	400399	399561	399980
HMGB3	Homo sapiens high-mobility group box 3, mRNA (cDNA clone MGC:90319 IMAGE:6140626), complete cds., CHR Map: Xq28	ENSG00000029993		1	62349	59308	60828.5	0.35447	757196	741091	749144	1	52737	67088	59912.5	0.422029	796985	838625	817805
HMGB4	Homo sapiens HMG2 like, transcript variant 2, mRNA (cDNA clone MGC:88128 IMAGE:6617009), complete cds.	ENSG00000176256		1	45115	83146	64130.5	0.373712	32734	31990	32362	1	22505	21132	21818.5	0.153691	43775	34991	39383
HMGN1		ENSG00000205581		1	15816	68045	41930.5	0.244345	280370	258698	269534	1	32245	34550	33397.5	0.235255	316054	314991	315522
HMGN2	Homo sapiens high-mobility group nucleosomal binding domain 2, mRNA (cDNA clone MGC:29711 IMAGE:5021546), complete cds., CHR Map: 1p36.1	ENSG00000198830		2	29699	46170	37934.5	0.221058	9236	9392	9314	3	265066	36462	150764	1.062	20191	21686	20938.5
HMGN5	Homo sapiens nucleosomal binding protein 1, mRNA (cDNA clone MGC:12433 IMAGE:3838879), complete cds., CHR Map: Xq13.3	ENSG00000198157		1	22206	25312	23759	0.138452	257895	239989	248942	1	20303	29210	24756.5	0.174387	357037	338293	347665
HMX2	Homo sapiens H6 family homeobox 2, mRNA (cDNA clone MGC:164389 IMAGE:40146780), complete cds.	ENSG00000188816		1	18998	24406	21702	0.126466	399291	396595	397943	1	26075	24164	25119.5	0.176944	434854	472121	453488
HNRNPA0		ENSG00000177733		1	64075	65705	64890	0.378138	528778	508218	518498	2/3	97719	19956	58837.5	0.414457	5433	5014	5223.5
HNRNPA1		ENSG00000135486		1	23708	18614	21161	0.123313	507966	543582	525774	1	27107	16943	22025	0.155146	470125	477625	473875
HNRNPA2		-		1	39904	94093	66998.5	0.390425	309699	296606	303152	3	110084	21904	65994	0.464868	316710	297779	307244
HNRNPA2B1	Homo sapiens heterogeneous nuclear ribonucleoprotein A2/B1, mRNA (cDNA clone MGC:8493 IMAGE:2822109), complete cds., CHR Map: 7p15	ENSG00000122566		1	17101	14352	15726.5	0.0916441	368566	367785	368176	1	34863	24873	29868	0.210393	430004	466826	448415
HNRNPA3	Homo sapiens heterogeneous nuclear ribonucleoprotein A3, mRNA (cDNA clone MGC:142030 IMAGE:8322522), complete cds., CHR Map: 2q31.2	ENSG00000170144		2	45755	96779	71267	0.415299	3127	2967	3047	2	31809	29440	30624.5	0.215722	4831	3801	4316
HNRNPAB	Homo sapiens heterogeneous nuclear ribonucleoprotein A/B, mRNA (cDNA clone MGC:15339 IMAGE:4301401), complete cds., CHR Map: 5q35.3	ENSG00000197451		1	61929	71443	66686	0.388604	214471	236487	225479	1	104838	27099	65968.5	0.464688	269866	258588	264227
HNRNPD	Homo sapiens heterogeneous nuclear ribonucleoprotein D (AU-rich element RNA binding protein 1, 37kDa), mRNA (cDNA clone MGC:2158 IMAGE:2961272), complete cds., CHR Map: 4q21	ENSG00000138668		1	17461	18744	18102.5	0.10549	467812	450764	459288	1	20202	19356	19779	0.139325	473716	502163	487940
HNRNPF	Homo sapiens heterogeneous nuclear ribonucleoprotein F, mRNA (cDNA clone MGC:24536 IMAGE:4104978), complete cds., CHR Map: 10q11.21	ENSG00000169813		1	128322	164039	146180	0.851848	142407	101434	121920	1	32292	54549	43420.5	0.305858	242587	249566	246076
HNRNPH1		ENSG00000169045		1	36415	28752	32583.5	0.189876	586340	584492	585416	1	23535	26814	25174.5	0.177331	602902	604177	603540
HNRNPH2	Homo sapiens heterogeneous nuclear ribonucleoprotein H2 (H'), mRNA (cDNA clone MGC:163215 IMAGE:40146374), complete cds., CHR Map: Xq22	ENSG00000126945		1	10073	14761	12417	0.0723585	327015	324361	325688	1	11606	32529	22067.5	0.155445	374120	388977	381548
HNRNPH3	Homo sapiens heterogeneous nuclear ribonucleoprotein H3 (2H9), mRNA (cDNA clone MGC:48720 IMAGE:6061550), complete cds., CHR Map: 10q22	ENSG00000096746		2	50969	41529	46249	0.26951	10191	12443	11317	2	61247	32598	46922.5	0.330526	10141	10429	10285
HNRNPK	Homo sapiens heterogeneous nuclear ribonucleoprotein K, mRNA (cDNA clone MGC:23171 IMAGE:4906241), complete cds., CHR Map: 9q21.32-q21.33	ENSG00000165119		1	51424	74983	63203.5	0.36831	575952	583631	579792	1	29615	49273	39444	0.277847	598799	649973	624386
HNRNPM	Homo sapiens heterogeneous nuclear ribonucleoprotein M, mRNA (cDNA clone MGC:24927 IMAGE:4938259), complete cds., CHR Map: 19p13.3-p13.2	ENSG00000099783		1	53981	87406	70693.5	0.411957	642057	629241	635649	1	36432	71680	54056	0.380775	582557	547129	564843
HNRNPUL1	Homo sapiens heterogeneous nuclear ribonucleoprotein U-like 1, mRNA (cDNA clone MGC:20910 IMAGE:4558792), complete cds., CHR Map: 19q13.2	ENSG00000105323		1	75658	65732	70695	0.411966	660577	643983	652280	1	35846	35421	35633.5	0.251006	613353	625468	619410
HNRPDL	Homo sapiens heterogeneous nuclear ribonucleoprotein D-like, mRNA (cDNA clone IMAGE:3832877), partial cds., CHR Map: 4q13-q21	-		1	49004	61159	55081.5	0.32098	370839	408546	389692	1	56328	92880	74604	0.525517	427485	450559	439022
HNRPLL	Homo sapiens heterogeneous nuclear ribonucleoprotein L-like, mRNA (cDNA clone MGC:5437 IMAGE:3449607), complete cds., CHR Map: 2p22.1	-		1	83615	228330	155972	0.908909	271293	232301	251797	1	70906	313301	192104	1.35319	379663	355894	367778
HOMEZ	Homo sapiens homeobox and leucine zipper encoding, mRNA (cDNA clone MGC:163264 IMAGE:40146423), complete cds.	ENSG00000215271		3	34599	297663	166131	0.968107	43285	43190	43237.5	1	71313	113106	92209.5	0.649532	37561	42105	39833
HOPX	Homo sapiens homeodomain-only protein	ENSG00000171476		1	11291	10306	10798.5	0.0629269	194545	178926	186736	1	10957	13888	12422.5	0.0875052	235700	227800	231750
HOXA1	Homo sapiens homeo box A1, transcript variant 1	ENSG00000105991		1	21259	38732	29995.5	0.174795	796652	830263	813458	1	13816	26671	20243.5	0.142597	736970	719270	728120
HOXA10	Homo sapiens homeo box A10, mRNA (cDNA clone IMAGE:6086490), complete cds.	ENSG00000253293		2	34794	69993	52393.5	0.305316	3456	2366	2911	2	75894	30560	53227	0.374936	8395	5937	7166
HOXA2	Homo sapiens homeobox A2, mRNA (cDNA clone MGC:163443 IMAGE:40146602), complete cds.	ENSG00000105996		1	86185	42773	64479	0.375743	123628	131690	127659	1	57098	46069	51583.5	0.363359	131380	128466	129923
HOXA3	Homo sapiens homeo box A3, transcript variant 1	ENSG00000105997		1	20745	21827	21286	0.124041	45634	57617	51625.5	1	26268	26121	26194.5	0.184516	54732	63303	59017.5
HOXA5	Homo sapiens homeo box A5	ENSG00000106004		1	37193	30613	33903	0.197565	665364	691512	678438	1	104618	43544	74081	0.521833	608092	639115	623604
HOXA6	Homo sapiens homeo box A6	ENSG00000106006		1	11906	13047	12476.5	0.0727052	195665	190937	193301	1	16199	13601	14900	0.104957	208822	211272	210047
HOXA9	Homo sapiens homeo box A9, transcript variant 1	ENSG00000078399		1	8772	9512	9142	0.0532738	316745	318100	317422	1	18599	15923	17261	0.121588	331506	336453	333980
HOXB1	Homo sapiens homeobox B1, mRNA (cDNA clone MGC:116844 IMAGE:40004085), complete cds.	ENSG00000120094		1	39189	110067	74628	0.434885	31669	26410	29039.5	1	19483	23397	21440	0.151025	32524	39973	36248.5
HOXB13	Homo sapiens homeo box B13	ENSG00000159184		1	34539	40170	37354.5	0.217678	228181	220661	224421	1	22015	38859	30437	0.214401	274745	296645	285695
HOXB5	Homo sapiens homeobox B5, mRNA (cDNA clone MGC:150856 IMAGE:40125798), complete cds.	ENSG00000120075		1	24549	22328	23438.5	0.136585	526217	502256	514236	1	38184	51781	44982.5	0.316861	509906	521200	515553
HOXB6	Homo sapiens homeo box B6, transcript variant 2	ENSG00000108511		1	13031	15729	14380	0.0837976	755742	752777	754260	1	14315	22003	18159	0.127914	653225	635245	644235
HOXB7	Homo sapiens homeo box B7	ENSG00000260027		1	17127	18402	17764.5	0.10352	198723	193278	196000	1	24274	23756	24015	0.169164	202068	208957	205512
HOXB9	Homo sapiens homeo box B9	ENSG00000170689		1	57043	54345	55694	0.32455	187713	277756	232734	1	29468	25488	27478	0.193557	212975	226265	219620
HOXC10	Homo sapiens homeo box C10	ENSG00000180818		1	28920	43393	36156.5	0.210697	509715	513163	511439	1	30908	39595	35251.5	0.248315	450350	434432	442391
HOXC11	Homo sapiens homeo box C11	ENSG00000123388		1	23872	46666	35269	0.205526	425421	439599	432510	1	22369	34289	28329	0.199552	362652	367314	364983
HOXC4	Homo sapiens homeo box C4, transcript variant 2	ENSG00000198353		1	15272	10583	12927.5	0.0753333	221755	202488	212122	1	18444	14516	16480	0.116087	253571	222501	238036
HOXC9	Homo sapiens homeo box C9	ENSG00000180806		1	9356	9183	9269.5	0.0540168	462133	440496	451314	1	15242	16949	16095.5	0.113378	473417	449889	461653
HOXD10	Homo sapiens homeo box D10	ENSG00000128710		2	12582	13264	12923	0.0753071	7201	7915	7558	2	26531	17206	21868.5	0.154044	15011	7458	11234.5
HOXD12	Homo sapiens homeobox D12, mRNA (cDNA clone MGC:150397 IMAGE:40120251), complete cds.	ENSG00000170178		1	80995	60293	70644	0.411669	73865	70829	72347	1	25845	46390	36117.5	0.254415	76151	115790	95970.5
HOXD3	Homo sapiens homeo box D3	ENSG00000128652		1	11346	9313	10329.5	0.0601938	423046	418756	420901	1	11807	16457	14132	0.0995471	401095	492689	446892
HP1BP3	Homo sapiens cDNA clone IMAGE:5013089, complete cds.	ENSG00000127483		1	20564	51400	35982	0.20968	115460	120859	118160	1	19981	19210	19595.5	0.138032	139944	142066	141005
HR		ENSG00000168453		1	75490	73389	74439.5	0.433787	93125	62470	77797.5	1	147730	152330	150030	1.05682	96596	80425	88510.5
HSD17B10	Homo sapiens hydroxysteroid (17-beta) dehydrogenase 10, mRNA (cDNA clone MGC:15590 IMAGE:3160844), complete cds., CHR Map: Xp11.2	ENSG00000072506		1	77327	91176	84251.5	0.490965	399804	365497	382650	1	85766	93914	89840	0.632841	403862	207180	305521
HSF1	Homo sapiens heat shock transcription factor 1	ENSG00000185122		1	13575	12528	13051.5	0.0760559	914064	880703	897384	1	39484	12429	25956.5	0.18284	863686	860057	861872
HSF2	Homo sapiens heat shock transcription factor 2, mRNA (cDNA clone IMAGE:5732207), complete cds.	ENSG00000025156		2	22868	23285	23076.5	0.134475	6283	11168	8725.5	2	53822	29683	41752.5	0.294108	7181	6032	6606.5
HSF5	Homo sapiens heat shock transcription factor family member 5, mRNA (cDNA clone MGC:134827 IMAGE:40038134), complete cds.	ENSG00000176160		2	40251	35057	37654	0.219424	8876	8136	8506	2	45067	76514	60790.5	0.428214	15213	15978	15595.5
HSP90AA1	Homo sapiens heat shock protein 90kDa alpha (cytosolic), class A member 1, mRNA (cDNA clone IMAGE:4404328), partial cds., CHR Map: 14q32.33	ENSG00000080824		1	60661	58648	59654.5	0.347629	306293	241328	273810	1	46192	46747	46469.5	0.327335	557079	511807	534443
HSP90AB1	Homo sapiens heat shock protein 90kDa alpha (cytosolic), class B member 1, mRNA (cDNA clone MGC:1138 IMAGE:2987963), complete cds., CHR Map: 6p12	ENSG00000096384		1	16564	17068	16816	0.0979931	209531	202127	205829	1	15487	17308	16397.5	0.115505	200253	186874	193564
HSPA1A	Homo sapiens heat shock 70kDa protein 1A	ENSG00000235941; ENSG00000234475; ENSG00000237724; ENSG00000204389; ENSG00000215328		1	9315	9867	9591	0.0558903	143410	138585	140998	1	14436	33682	24059	0.169474	155793	145712	150752
HSPA8	Homo sapiens heat shock 70kDa protein 8, mRNA (cDNA clone MGC:9495 IMAGE:3923981), complete cds., CHR Map: 11q24.1	ENSG00000109971		1	44686	61751	53218.5	0.310124	141698	122682	132190	1	34680	34621	34650.5	0.244081	212058	216930	214494
HSPA9	Homo sapiens heat shock 70kDa protein 9 (mortalin), mRNA (cDNA clone MGC:8684 IMAGE:2964588), complete cds., CHR Map: 5q31.1	ENSG00000113013		1	32012	38152	35082	0.204436	285067	274001	279534	1	23755	25560	24657.5	0.17369	333819	326492	330156
HSPBAP1		ENSG00000169087		1	24793	16425	20609	0.120096	113669	121163	117416	1	38040	34266	36153	0.254665	112963	122037	117500
HSPD1	Homo sapiens heat shock 60kDa protein 1 (chaperonin), mRNA (cDNA clone MGC:4335 IMAGE:2821157), complete cds., CHR Map: 2q33.1	ENSG00000144381		1	28412	36507	32459.5	0.189154	506562	459672	483117	1	25688	21928	23808	0.167706	682250	674219	678234
HTATSF1	Homo sapiens HIV-1 Tat specific factor 1, mRNA (cDNA clone MGC:2033 IMAGE:3504952), complete cds., CHR Map: Xq26.3	ENSG00000102241		1	102131	81522	91826.5	0.535107	217914	206764	212339	1	35536	65913	50724.5	0.357308	140908	116117	128512
HTR7		ENSG00000148680		1	136183	176489	156336	0.911028	297818	285929	291874	1	137059	152323	144691	1.01922	349036	354298	351667
ID1	Homo sapiens inhibitor of DNA binding 1, dominant negative helix-loop-helix protein, transcript variant 1	ENSG00000125968		1	32255	12262	22258.5	0.129709	222040	200756	211398	1	22123	17026	19574.5	0.137885	233425	247418	240422
ID2	Homo sapiens inhibitor of DNA binding 2, dominant negative helix-loop-helix protein	ENSG00000115738		1	12553	22288	17420.5	0.101516	45595	40074	42834.5	1	14897	25903	20400	0.143699	72578	76662	74620
ID3	Homo sapiens inhibitor of DNA binding 3, dominant negative helix-loop-helix protein	ENSG00000117318; ENSG00000283060		2	12218	10033	11125.5	0.0648324	10024	9014	9519	2	27891	48840	38365.5	0.27025	9126	9448	9287
IFI16	Homo sapiens interferon, gamma-inducible protein 16	ENSG00000163565		1	39262	42058	40660	0.236941	387161	399695	393428	1	134236	165167	149702	1.05451	322167	345747	333957
IFIH1	Homo sapiens interferon induced with helicase C domain 1, mRNA (cDNA clone IMAGE:6176741), complete cds., CHR Map: 2q24	ENSG00000115267		1	53692	53935	53813.5	0.313591	437525	432983	435254	1	64607	63295	63951	0.450477	474959	479194	477076
IFIT2	Homo sapiens interferon-induced protein with tetratricopeptide repeats 2, mRNA (cDNA clone MGC:27037 IMAGE:4838844), complete cds., CHR Map: 10q23.31	ENSG00000119922		2	38834	42255	40544.5	0.236268	4815	5052	4933.5	2	24242	32016	28129	0.198143	6890	6797	6843.5
IFIT5	Homo sapiens interferon-induced protein with tetratricopeptide repeats 5, mRNA (cDNA clone MGC:34385 IMAGE:5229306), complete cds., CHR Map: 10q23.31	ENSG00000152778		1	38275	26451	32363	0.188591	343120	333066	338093	1	26705	25161	25933	0.182674	373834	364224	369029
IGF2BP3	Homo sapiens insulin-like growth factor 2 mRNA binding protein 3, mRNA (cDNA clone IMAGE:3687722), with apparent retained intron., CHR Map: 7p11	ENSG00000136231		2	26979	31736	29357.5	0.171077	12367	9943	11155	2	29899	37775	33837	0.238351	2631	3135	2883
IGHM	Homo sapiens immunoglobulin heavy constant mu	-		1	21862	21101	21481.5	0.125181	941514	1009824	975669	1	46671	23704	35187.5	0.247864	641180	957700	799440
IKZF1	Homo sapiens zinc finger protein, subfamily 1A, 1 (Ikaros)	ENSG00000185811		1	17060	23017	20038.5	0.116772	476920	466250	471585	1	35817	34123	34970	0.246332	451178	477786	464482
IKZF2	Homo sapiens zinc finger protein, subfamily 1A, 2 (Helios)	ENSG00000030419		1	31311	32634	31972.5	0.186316	72241	79858	76049.5	1	117359	50158	83758.5	0.590002	88695	85085	86890
IKZF3	Homo sapiens zinc finger protein, subfamily 1A, 3 (Aiolos), transcript variant 1	ENSG00000161405		1	14983	18279	16631	0.096915	560781	553347	557064	1	24804	35834	30319	0.21357	549982	554589	552286
IKZF5	Homo sapiens zinc finger protein, subfamily 1A, 5	ENSG00000095574		1	23862	20449	22155.5	0.129108	168057	172383	170220	1	23615	23169	23392	0.164775	139589	98763	119176
ILF2	Homo sapiens interleukin enhancer binding factor 2, 45kDa, mRNA (cDNA clone MGC:8391 IMAGE:2820505), complete cds., CHR Map: 1q21.3	ENSG00000143621		1	57083	58083	57583	0.335557	192602	194634	193618	1	35314	34961	35137.5	0.247512	316708	311201	313954
ILF3	Homo sapiens interleukin enhancer binding factor 3, 90kDa, mRNA (cDNA clone MGC:74521 IMAGE:6503234), complete cds., CHR Map: 19p13.2	ENSG00000129351		1	256840	235473	246156	1.43445	404804	393647	399226	1	243578	204483	224030	1.57809	422091	405961	414026
IMMT	Homo sapiens inner membrane protein, mitochondrial (mitofilin), mRNA (cDNA clone MGC:8695 IMAGE:2964676), complete cds., CHR Map: 2p11.2|2	ENSG00000132305		1	86510	48723	67616.5	0.394026	161925	145864	153894	1	50620	90860	70740	0.498299	236234	211523	223878
IMP3	Homo sapiens IMP3, U3 small nucleolar ribonucleoprotein, homolog (yeast), mRNA (cDNA clone MGC:19665 IMAGE:3344519), complete cds., CHR Map: 15q24	ENSG00000177971		1	48483	50123	49303	0.287307	301200	371302	336251	1	41213	42307	41760	0.294161	506826	444334	475580
ING2		ENSG00000168556		1	25628	49067	37347.5	0.217638	243081	228205	235643	1	60936	51120	56028	0.394666	306873	286810	296842
ING4	Homo sapiens inhibitor of growth family, member 4, transcript variant 1	ENSG00000111653		1	18470	17962	18216	0.106151	206201	198745	202473	3	27938	191662	109800	0.773441	237511	217683	227597
ING5	Homo sapiens inhibitor of growth family, member 5	ENSG00000168395		1	28713	25878	27295.5	0.159061	111250	95446	103348	1	45721	136589	91155	0.642104	109988	104155	107072
IPO5	Homo sapiens importin 5, mRNA (cDNA clone MGC:2068 IMAGE:2823581), complete cds., CHR Map: 13q32.2	ENSG00000065150		2	40587	23808	32197.5	0.187627	4375	6202	5288.5	2	33129	32689	32909	0.231814	3190	4921	4055.5
IRF2	Homo sapiens interferon regulatory factor 2	ENSG00000168310		1	10816	11033	10924.5	0.0636611	314457	306371	310414	1	32355	24723	28539	0.201031	338180	333792	335986
IRF3	Homo sapiens interferon regulatory factor 3	ENSG00000126456		1	38590	37480	38035	0.221644	342566	443367	392966	1	20241	22906	21573.5	0.151966	229476	264645	247060
IRF4	Homo sapiens interferon regulatory factor 4	ENSG00000137265		1	20872	15390	18131	0.105656	539977	557722	548850	1	23371	31112	27241.5	0.191892	466823	477010	471916
IRF5	Homo sapiens interferon regulatory factor 5, transcript variant 2	ENSG00000128604		1	35801	37605	36703	0.213882	515729	544028	529878	1	29397	47040	38218.5	0.269215	414659	520068	467364
IRF6	Homo sapiens interferon regulatory factor 6	ENSG00000117595		1	31223	22910	27066.5	0.157727	215620	274754	245187	1	25384	40601	32992.5	0.232402	253461	283997	268729
IRF8	Homo sapiens interferon regulatory factor 8, mRNA (cDNA clone MGC:161525 IMAGE:8991963), complete cds.	ENSG00000140968		1	8335	11092	9713.5	0.0566042	291180	303673	297426	1	9936	10163	10049.5	0.0707896	327445	294828	311136
ISG20L2	Homo sapiens interferon stimulated exonuclease gene 20kDa-like 2, mRNA (cDNA clone MGC:3008 IMAGE:3162193), complete cds., CHR Map: 1q23.1	ENSG00000143319		2	17605	21598	19601.5	0.114225	5172	5528	5350	2	12413	14475	13444	0.0947007	6407	7060	6733.5
ISL1	Homo sapiens ISL1 transcription factor, LIM/homeodomain, (islet-1)	ENSG00000016082		1	47686	57446	52566	0.306322	453412	481416	467414	1	22295	27785	25040	0.176384	420668	435952	428310
ISX	Homo sapiens intestine-specific homeobox, mRNA (cDNA clone MGC:142193 IMAGE:8322685), complete cds.	ENSG00000175329		1	22529	51353	36941	0.215269	275700	287856	281778	1	70812	23304	47058	0.331481	271584	253386	262485
ISY1	Homo sapiens ISY1 splicing factor homolog (S. cerevisiae), mRNA (cDNA clone MGC:4036 IMAGE:2820683), complete cds., CHR Map: 3q21.3	ENSG00000240682		1	17873	14726	16299.5	0.0949832	495810	469141	482476	1	9987	12885	11436	0.0805562	500586	477592	489089
JMJD1A		-		1	79703	56106	67904.5	0.395705	86787	98724	92755.5	1	61082	63513	62297.5	0.438829	68527	85874	77200.5
JMJD1B		-		3	36120	116178	76149	0.443748	57775	54578	56176.5	1	69883	48522	59202.5	0.417028	67128	73626	70377
JMJD2B		-		2	27912	35974	31943	0.186144	1976	1856	1916	2	56524	58475	57499.5	0.405032	2377	2097	2237
JMJD2D		-		2	27113	60462	43787.5	0.255166	3750	3581	3665.5	2	62845	80524	71684.5	0.504952	4796	4257	4526.5
JMJD4		ENSG00000081692		2	33390	22622	28006	0.163201	2256	2385	2320.5	2	55583	124816	90199.5	0.635373	3183	3409	3296
JMJD5		-		1	27152	17346	22249	0.129653	119038	105805	112422	1	39755	36454	38104.5	0.268411	96811	93875	95343
JMJD6		ENSG00000070495		1	13320	17014	15167	0.0883837	327305	324404	325854	1	35102	32829	33965.5	0.239256	354675	331048	342862
JUN	Homo sapiens jun oncogene, mRNA (cDNA clone MGC:13254 IMAGE:4053956), complete cds., CHR Map: 1p32-p31	ENSG00000177606		1	81380	105177	93278.5	0.543568	983682	967149	975416	1	72357	82564	77460.5	0.545639	1018522	987811	1.00317e+06
JUNB	Homo sapiens jun B proto-oncogene	ENSG00000171223		1	18334	22904	20619	0.120155	665975	680946	673460	1	23397	22437	22917	0.161429	611970	594188	603079
KAT2B	Homo sapiens p300/CBP-associated factor	ENSG00000114166		1	19634	28664	24149	0.140725	30501	27119	28810	1	80074	95000	87537	0.616618	25856	27803	26829.5
KAT5	Homo sapiens HIV-1 Tat interacting protein, 60kDa, mRNA (cDNA clone MGC:150776 IMAGE:40125718), complete cds.	ENSG00000172977		1	60509	51994	56251.5	0.327798	287954	297943	292948	1	100022	124723	112372	0.791562	323184	302253	312718
KCMF1	Homo sapiens potassium channel modulatory factor 1	ENSG00000176407		1	20764	21056	20910	0.12185	27888	35952	31920	1	14243	14568	14405.5	0.101474	27139	26455	26797
KCTD12	Homo sapiens potassium channel tetramerisation domain containing 12, mRNA (cDNA clone MGC:21736 IMAGE:4521096), complete cds., CHR Map: 13q22.3	ENSG00000178695		1	13316	44729	29022.5	0.169125	677263	709599	693431	1	8296	12175	10235.5	0.0720998	732048	659567	695808
KDM1A	Homo sapiens amine oxidase (flavin containing) domain 2	ENSG00000004487		1	30001	24240	27120.5	0.158041	114609	111656	113132	1	81241	33532	57386.5	0.404236	116435	115263	115849
KDM4C		ENSG00000107077		2	16770	20138	18454	0.107538	4427	4848	4637.5	2	237498	153478	195488	1.37703	3693	3835	3764
KHDRBS2	Homo sapiens KH domain containing, RNA binding, signal transduction associated 2, mRNA (cDNA clone MGC:26664 IMAGE:4796658), complete cds., CHR Map: 6q11.1	ENSG00000112232		1	29382	26380	27881	0.162473	650323	644316	647320	1	29034	25259	27146.5	0.191222	619426	619701	619564
KHDRBS3	Homo sapiens KH domain containing, RNA binding, signal transduction associated 3, mRNA (cDNA clone MGC:45200 IMAGE:5537585), complete cds., CHR Map: 8q24.2	ENSG00000131773		1	24051	19703	21877	0.127485	219071	239409	229240	1	11826	11982	11904	0.0838528	504991	478983	491987
KIAA0020	Homo sapiens KIAA0020, mRNA (cDNA clone MGC:8749 IMAGE:3908516), complete cds., CHR Map: 9p24.2	-		1	107714	164747	136230	0.793866	97373	79906	88639.5	1	69615	60919	65267	0.459747	157157	140190	148674
KIAA0182	Homo sapiens KIAA0182 protein	-		2	22775	25260	24017.5	0.139959	23879	19011	21445	1	148419	298677	223548	1.57469	16697	18546	17621.5
KIAA0415	Homo sapiens KIAA0415 gene product	-		1	35898	59070	47484	0.276707	288059	314600	301330	1	20667	24292	22479.5	0.158348	250177	259964	255070
KIAA0427	Homo sapiens KIAA0427, mRNA (cDNA clone MGC:52202 IMAGE:5928756), complete cds., CHR Map: 18q21.1	-		1	234459	177549	206004	1.20046	563842	612866	588354	1	85537	81110	83323.5	0.586938	647369	718884	683126
KIAA1324	Homo sapiens KIAA1324, mRNA (cDNA clone MGC:150624 IMAGE:40123480), complete cds., CHR Map: 1p13.3	ENSG00000116299		1	39729	40091	39910	0.23257	662855	702775	682815	1	58586	71346	64966	0.457626	737857	831205	784531
KIAA1429	Homo sapiens cDNA clone IMAGE:5531329, containing frame-shift errors., CHR Map: 8q22.1	-		2	24083	46457	35270	0.205531	15811	14112	14961.5	1	54242	28425	41333.5	0.291157	32774	35281	34027.5
KIAA1618	Homo sapiens KIAA1618	-		1	47422	66729	57075.5	0.3326	403379	420134	411756	1	65518	108684	87101	0.613547	410630	386235	398432
KIAA1683	Homo sapiens KIAA1683	ENSG00000130518		2	18062	15840	16951	0.0987797	20084	20296	20190	2	32207	19449	25828	0.181935	15528	16319	15923.5
KIAA1967	Homo sapiens KIAA1967, mRNA (cDNA clone IMAGE:3451350), partial cds., CHR Map: 8p22	-		1	33724	35248	34486	0.200963	848450	882870	865660	1	28511	23222	25866.5	0.182206	839106	861039	850072
KIF1C	Homo sapiens kinesin family member 1C, mRNA (cDNA clone MGC:33078 IMAGE:5266798), complete cds., CHR Map: 17p13.2	ENSG00000129250		3	49160	663973	356566	2.07784	433405	435106	434256	3	67604	290011	178808	1.25954	560711	548775	554743
KIN	Homo sapiens KIN, antigenic determinant of recA protein homolog (mouse)	ENSG00000151657		3	40893	193502	117198	0.682953	49525	60478	55001.5	1	16505	24544	20524.5	0.144576	39615	36742	38178.5
KLF10	Homo sapiens TGFB inducible early growth response	ENSG00000155090		1	23228	38814	31021	0.180771	51160	68425	59792.5	1	26235	44908	35571.5	0.250569	56586	83182	69884
KLF11	Homo sapiens TGFB inducible early growth response 2	ENSG00000172059		1	23566	35684	29625	0.172636	76582	93792	85187	1	21474	28950	25212	0.177596	91521	64550	78035.5
KLF12	Homo sapiens Kruppel-like factor 12, transcript variant 1	ENSG00000118922		1	22852	31069	26960.5	0.157109	48814	56027	52420.5	1	18068	22085	20076.5	0.141421	46829	46747	46788
KLF15	Homo sapiens Kruppel-like factor 15	ENSG00000163884		1	40692	31117	35904.5	0.209229	115558	89126	102342	1	41387	54538	47962.5	0.337852	267846	271213	269530
KLF17	Homo sapiens zinc finger protein 393	ENSG00000171872		1	12931	12789	12860	0.07494	36935	31968	34451.5	1	14411	14626	14518.5	0.10227	68943	67925	68434
KLF3	Homo sapiens Kruppel-like factor 3 (basic), mRNA (cDNA clone MGC:33736 IMAGE:5262512), complete cds.	ENSG00000109787		1	10080	11931	11005.5	0.0641331	453780	476131	464956	1	16879	14355	15617	0.110008	471743	487009	479376
KLF4	Homo sapiens Kruppel-like factor 4 (gut)	ENSG00000136826		1	30131	32570	31350.5	0.182691	514271	559453	536862	1	33004	53155	43079.5	0.303456	450929	464880	457904
KLF6	Homo sapiens core promoter element binding protein	ENSG00000067082		1	25687	32869	29278	0.170614	286009	250997	268503	1	16563	27767	22165	0.156132	221075	242808	231942
KLF7	Homo sapiens Kruppel-like factor 7 (ubiquitous)	ENSG00000118263		1	49418	108450	78934	0.459978	234645	251591	243118	1	22833	26074	24453.5	0.172253	216439	219331	217885
KLF9	Homo sapiens basic transcription element binding protein 1	ENSG00000119138		1	15377	13561	14469	0.0843162	24263	29763	27013	1	16473	16419	16446	0.115847	28698	31202	29950
KLHDC3		ENSG00000124702		2	26041	30186	28113.5	0.163828	9863	10419	10141	2	57039	61232	59135.5	0.416556	12338	11704	12021
KPNA2	Homo sapiens karyopherin alpha 2 (RAG cohort 1, importin alpha 1), mRNA (cDNA clone MGC:87448 IMAGE:4825235), complete cds., CHR Map: 17q24.2	ENSG00000182481		1	109552	58296	83924	0.489056	45902	32112	39007	1	44377	55662	50019.5	0.352342	133701	112446	123074
KRR1	Homo sapiens KRR1, small subunit (SSU) processome component, homolog (yeast), mRNA (cDNA clone MGC:23749 IMAGE:4106298), complete cds., CHR Map: 12q21.2	ENSG00000111615		1	60496	68877	64686.5	0.376952	390626	370299	380462	1	29789	44734	37261.5	0.262473	500504	521304	510904
KRT18	Homo sapiens keratin 18, mRNA (cDNA clone MGC:9348 IMAGE:3463780), complete cds., CHR Map: 12q13	ENSG00000111057		1	25381	42504	33942.5	0.197796	197759	189241	193500	1	62028	111707	86867.5	0.611902	388517	414286	401402
KRTAP5-9	Homo sapiens keratin, cuticle, ultrahigh sulphur 1	ENSG00000254997		1	49046	149775	99410.5	0.579302	44813	53081	48947	1	23531	46055	34793	0.245085	61275	58223	59749
KTN1	Homo sapiens kinectin 1 (kinesin receptor), mRNA (cDNA clone MGC:150741 IMAGE:40125683), complete cds., CHR Map: 14q22.1	ENSG00000126777		1	26675	21526	24100.5	0.140443	96160	107638	101899	1	20775	17034	18904.5	0.133165	107433	100626	104030
LARP1B	Homo sapiens La ribonucleoprotein domain family, member 2, mRNA (cDNA clone IMAGE:5164712), complete cds., CHR Map: 4q28.2	ENSG00000138709		1	30286	40822	35554	0.207186	464131	397442	430786	1	28517	26752	27634.5	0.19466	550528	580635	565582
LARP2	Homo sapiens La ribonucleoprotein domain family, member 2, mRNA (cDNA clone IMAGE:5163785), complete cds.	-		1	7512	9299	8405.5	0.048982	179221	177427	178324	1	22868	14026	18447	0.129942	189132	195411	192272
LARP4	Homo sapiens La ribonucleoprotein domain family, member 4, mRNA (cDNA clone MGC:74631 IMAGE:5219803), complete cds.	ENSG00000161813		1	30524	33400	31962	0.186254	116797	113662	115230	1	157862	135222	146542	1.03225	126634	134797	130716
LARP4B	Homo sapiens La ribonucleoprotein domain family, member 5, mRNA (cDNA clone MGC:149825 IMAGE:40118844), complete cds., CHR Map: 10p15.3	ENSG00000107929		1	242175	208490	225332	1.3131	475903	422421	449162	1	93945	89342	91643.5	0.645545	473558	424298	448928
LARP6	Homo sapiens acheron, transcript variant 1	ENSG00000166173		1	28724	29146	28935	0.168615	776158	797309	786734	1	67166	34156	50661	0.356861	735457	752201	743829
LARP7	Homo sapiens La ribonucleoprotein domain family, member 7, mRNA (cDNA clone MGC:87333 IMAGE:4837780), complete cds., CHR Map: 4q25	ENSG00000174720		1	81602	83984	82793	0.482465	241617	326499	284058	1	84895	73259	79077	0.557025	442290	521820	482055
LAS1L	Homo sapiens LAS1-like (S. cerevisiae), mRNA (cDNA clone MGC:15569 IMAGE:3140243), complete cds., CHR Map: Xq12	ENSG00000001497		1	45053	56000	50526.5	0.294437	43680	55695	49687.5	1	67260	61521	64390.5	0.453572	279994	252767	266380
LASS2	Homo sapiens LAG1 longevity assurance homolog 2 (S. cerevisiae), transcript variant 2	-		1	37158	61330	49244	0.286963	1216225	1213684	1.21495e+06	1	23332	29123	26227.5	0.184749	1227431	1218773	1223102
LASS3	Homo sapiens LAG1 longevity assurance homolog 3 (S. cerevisiae)	-		1	18628	22446	20537	0.119677	448543	521350	484946	1	21860	21683	21771.5	0.15336	362122	391835	376978
LASS4	Homo sapiens LAG1 longevity assurance homolog 4 (S. cerevisiae)	-		1	22735	63732	43233.5	0.251938	768043	817554	792798	1	21356	26703	24029.5	0.169266	615431	703532	659482
LASS6	Homo sapiens LAG1 homolog, ceramide synthase 6, mRNA (cDNA clone MGC:129950 IMAGE:40031840), complete cds.	-		1	24699	18487	21593	0.12583	221878	232742	227310	1	28066	36073	32069.5	0.2259	263589	276947	270268
LBR	Homo sapiens lamin B receptor, mRNA (cDNA clone MGC:9041 IMAGE:3925138), complete cds., CHR Map: 1q42.1	ENSG00000143815		1	29949	37320	33634.5	0.196001	66417	83457	74937	1	18750	22732	20741	0.146101	129299	162310	145804
LCOR	Homo sapiens ligand-dependent corepressor	ENSG00000196233		1	14430	23579	19004.5	0.110746	153334	152851	153092	1	21297	18315	19806	0.139515	171803	136140	153972
LCORL	Homo sapiens transcription factor MLR1	ENSG00000178177		1	21158	26735	23946.5	0.139545	445716	433881	439798	1	77011	85374	81192.5	0.571927	523770	532292	528031
LDHA	Homo sapiens lactate dehydrogenase A, mRNA (cDNA clone MGC:72033 IMAGE:4096518), complete cds., CHR Map: 11p15.4	ENSG00000134333		1	12798	14543	13670.5	0.0796631	681431	659735	670583	1	31297	15958	23627.5	0.166434	772584	762922	767753
LDHB	Homo sapiens lactate dehydrogenase B, mRNA (cDNA clone MGC:8627 IMAGE:2961445), complete cds., CHR Map: 12p12.2-p12.1	ENSG00000111716		1	12401	12349	12375	0.0721137	684463	691913	688188	1	19904	14046	16975	0.119573	760408	815778	788093
LDHC	Homo sapiens lactate dehydrogenase C, mRNA (cDNA clone MGC:74967 IMAGE:5744600), complete cds., CHR Map: 11p15.5-p15.3	ENSG00000166796		1	10091	13013	11552	0.0673178	397102	380043	388572	1	14940	9923	12431.5	0.0875686	551834	510537	531186
LDHD	Homo sapiens lactate dehydrogenase D, mRNA (cDNA clone MGC:57726 IMAGE:5762691), complete cds., CHR Map: 16q23.1	ENSG00000166816		1	14809	18929	16869	0.0983019	233956	235969	234962	1	25467	22759	24113	0.169854	277808	277225	277516
LEF1	Homo sapiens lymphoid enhancer-binding factor 1	ENSG00000138795		3	24832	145592	85212	0.496562	67325	78214	72769.5	1	26817	47109	36963	0.260371	67762	97473	82617.5
LGALS3	Homo sapiens lectin, galactoside-binding, soluble, 3, mRNA (cDNA clone MGC:2058 IMAGE:3050135), complete cds., CHR Map: 14q22.3	ENSG00000131981		1	13161	13004	13082.5	0.0762366	514632	484007	499320	1	8185	7470	7827.5	0.0551376	552628	538723	545676
LHX4	Homo sapiens LIM homeobox 4	ENSG00000121454		1	16195	21616	18905.5	0.110169	1017145	963361	990253	1	19114	18296	18705	0.13176	893023	898930	895976
LHX5	Homo sapiens LIM homeobox 5, mRNA (cDNA clone MGC:129689 IMAGE:40010942), complete cds.	ENSG00000089116		3	26964	114682	70823	0.412712	755550	781103	768326	1	33079	62546	47812.5	0.336796	653286	648897	651092
LHX6	Homo sapiens LIM homeobox 6, mRNA (cDNA clone MGC:119544 IMAGE:40008210), complete cds.	ENSG00000106852		1	32540	23160	27850	0.162292	423226	438757	430992	1	52186	28045	40115.5	0.282577	431066	441165	436116
LHX8	Homo sapiens LIM homeobox 8, mRNA (cDNA clone MGC:43046 IMAGE:4839343), complete cds.	ENSG00000162624		2	76738	14068	45403	0.26458	4652	4651	4651.5	2	30229	24115	27172	0.191402	3260	2745	3002.5
LHX9	Homo sapiens LIM homeobox 9, mRNA (cDNA clone MGC:149693 IMAGE:40117467), complete cds.	ENSG00000143355		1	31428	30503	30965.5	0.180447	649654	657493	653574	1	47156	50338	48747	0.343378	618255	634619	626437
LIN28	Homo sapiens lin-28 homolog (C. elegans)	-		1	14597	19192	16894.5	0.0984505	366847	387141	376994	1	19308	15309	17308.5	0.121923	346983	353947	350465
LIN28A	Homo sapiens lin-28 homolog (C. elegans), mRNA (cDNA clone MGC:15037 IMAGE:3841184), complete cds., CHR Map: 1p36.11	ENSG00000131914		1	403380	254733	329056	1.91753	631547	647603	639575	1	258127	181859	219993	1.54965	661886	650483	656184
LIN28B	Homo sapiens lin-28 homolog B (C. elegans), mRNA (cDNA clone MGC:169149 IMAGE:9021526), complete cds., CHR Map: 6q16.3-q21	ENSG00000187772		1	37624	74804	56214	0.32758	210397	219560	214978	1	84687	80664	82675.5	0.582374	476387	485485	480936
LLPH	Homo sapiens LLP homolog, long-term synaptic facilitation (Aplysia), mRNA (cDNA clone MGC:14817 IMAGE:4247279), complete cds., CHR Map: 12q14.3	ENSG00000139233		2	36021	37361	36691	0.213812	10452	9849	10150.5	3	43682	169346	106514	0.750294	23269	13574	18421.5
LMX1A	Homo sapiens LIM homeobox transcription factor 1, alpha, mRNA (cDNA clone IMAGE:4825854), complete cds.	ENSG00000162761		2	86143	152937	119540	0.696604	7586	2819	5202.5	2	23578	28010	25794	0.181695	19465	5942	12703.5
LMX1B	Homo sapiens LIM homeobox transcription factor 1, beta, mRNA (cDNA clone MGC:142051 IMAGE:8322543), complete cds.	ENSG00000136944		1	48927	31025	39976	0.232955	433853	393614	413734	1	33265	31150	32207.5	0.226872	393466	397950	395708
LRP1	Homo sapiens low density lipoprotein-related protein 1 (alpha-2-macroglobulin receptor), mRNA (cDNA clone IMAGE:4859182), complete cds., CHR Map: 12q13-q14	ENSG00000123384		1	19785	24813	22299	0.129945	378279	334048	356164	1	14330	13032	13681	0.0963702	392722	382750	387736
LRPPRC	Homo sapiens leucine-rich PPR-motif containing, mRNA (cDNA clone MGC:48347 IMAGE:4827456), complete cds., CHR Map: 2p21	ENSG00000138095		2	25984	37277	31630.5	0.184323	11239	9666	10452.5	2/3	41940	220663	131302	0.924899	5428	7433	6430.5
LRRC59	Homo sapiens leucine rich repeat containing 59, mRNA (cDNA clone MGC:59989 IMAGE:4127952), complete cds., CHR Map: 17q21.33	ENSG00000108829		1	111483	150704	131094	0.76393	520763	498576	509670	1	61351	66755	64053	0.451195	545258	543097	544178
LSM1	Homo sapiens LSM1 homolog, U6 small nuclear RNA associated (S. cerevisiae), mRNA (cDNA clone MGC:1352 IMAGE:3353833), complete cds., CHR Map: 8p11.2	ENSG00000175324		1	29803	39410	34606.5	0.201665	279064	273328	276196	1	49219	27030	38124.5	0.268552	407803	402196	405000
LSM10	Homo sapiens LSM10, U7 small nuclear RNA associated, mRNA (cDNA clone MGC:15749 IMAGE:3357043), complete cds., CHR Map: 1p34.3	ENSG00000181817		1	42935	43539	43237	0.251958	327309	309571	318440	1	33889	38989	36439	0.25668	307804	366011	336908
LSM11	Homo sapiens LSM11, U7 small nuclear RNA associated, mRNA (cDNA clone MGC:161727 IMAGE:8992165), complete cds., CHR Map: 5q33.3	ENSG00000155858		2	33128	23750	28439	0.165725	11845	16615	14230	1	9024	12271	10647.5	0.0750019	18371	23539	20955
LSM14A	Homo sapiens LSM14A, SCD6 homolog A (S. cerevisiae), mRNA (cDNA clone MGC:10135 IMAGE:3902704), complete cds., CHR Map: 19q13.11	ENSG00000262860; ENSG00000257103		1	29016	31911	30463.5	0.177522	63374	74455	68914.5	1	16109	24138	20123.5	0.141752	174733	195852	185292
LSM14B	Homo sapiens LSM14B, SCD6 homolog B (S. cerevisiae), mRNA (cDNA clone MGC:52030 IMAGE:5724236), complete cds., CHR Map: 20q13.33	ENSG00000149657		1	30804	29265	30034.5	0.175022	472154	498215	485184	1	23921	30400	27160.5	0.191321	539509	536108	537808
LSM2	Homo sapiens LSM2 homolog, U6 small nuclear RNA associated (S. cerevisiae), mRNA (cDNA clone MGC:15227 IMAGE:3842537), complete cds., CHR Map: 6p21.3	ENSG00000225998; ENSG00000236826; ENSG00000224979; ENSG00000204392; ENSG00000172850; ENSG00000231502		1	51162	43862	47512	0.27687	204719	196672	200696	1	39001	44450	41725.5	0.293918	180696	179427	180062
LSM3	Homo sapiens LSM3 homolog, U6 small nuclear RNA associated (S. cerevisiae), mRNA (cDNA clone MGC:12477 IMAGE:3828636), complete cds., CHR Map: 3p25.1	ENSG00000170860		1	55513	48256	51884.5	0.30235	253762	236749	245256	1	40916	46427	43671.5	0.307626	327953	346244	337098
LSM4	Homo sapiens LSM4 homolog, U6 small nuclear RNA associated (S. cerevisiae), mRNA (cDNA clone MGC:4705 IMAGE:3534432), complete cds., CHR Map: 19p13.11	ENSG00000130520		1	22057	25816	23936.5	0.139487	524285	544477	534381	1	20739	21031	20885	0.147116	527941	563318	545630
LSM5	Homo sapiens LSM5 homolog, U6 small nuclear RNA associated (S. cerevisiae), mRNA (cDNA clone MGC:14558 IMAGE:4132686), complete cds., CHR Map: 7p14.3	ENSG00000106355		1	36969	37473	37221	0.216901	411088	423723	417406	1	43115	40758	41936.5	0.295404	520410	481695	501052
LSM6	Homo sapiens LSM6 homolog, U6 small nuclear RNA associated (S. cerevisiae), mRNA (cDNA clone MGC:10205 IMAGE:3910698), complete cds., CHR Map: 4q31.22	ENSG00000164167		1	37390	48246	42818	0.249516	470384	442752	456568	1	28272	24463	26367.5	0.185735	438971	424859	431915
LSM7	Homo sapiens LSM7 homolog, U6 small nuclear RNA associated (S. cerevisiae), mRNA (cDNA clone MGC:31849 IMAGE:4855162), complete cds., CHR Map: 19p13.3	ENSG00000130332		1	22885	30033	26459	0.154186	372562	373444	373003	1	23010	30199	26604.5	0.187404	388260	408360	398310
LSMD1	Homo sapiens LSM domain containing 1, mRNA (cDNA clone MGC:60160 IMAGE:4476019), complete cds., CHR Map: 17p13.1	-		1	86542	85475	86008.5	0.501203	91368	67689	79528.5	1	148732	129330	139031	0.979347	251726	221749	236738
LTA4H	Homo sapiens leukotriene A4 hydrolase, mRNA (cDNA clone MGC:45340 IMAGE:5502553), complete cds., CHR Map: 12q22	ENSG00000111144		1	20352	27574	23963	0.139641	232012	278817	255414	1	9744	10177	9960.5	0.0701626	257630	286359	271994
LUC7L2	Homo sapiens LUC7-like 2 (S. cerevisiae), mRNA (cDNA clone MGC:65020 IMAGE:6147116), complete cds., CHR Map: 7q34	ENSG00000146963		1	39320	42987	41153.5	0.239817	620804	633442	627123	1	21319	27683	24501	0.172587	674255	693632	683944
LUC7L3	Homo sapiens cisplatin resistance-associated overexpressed protein, mRNA (cDNA clone IMAGE:6195884), complete cds., CHR Map: 17q21.33	ENSG00000108848		1	22827	59284	41055.5	0.239246	42127	45394	43760.5	2	85747	28794	57270.5	0.403418	12281	10344	11312.5
LYAR	Homo sapiens Ly1 antibody reactive homolog (mouse), mRNA (cDNA clone MGC:8861 IMAGE:3911275), complete cds., CHR Map: 4p16.3	ENSG00000145220		1	40310	40689	40499.5	0.236006	32375	62540	47457.5	1	32517	60450	46483.5	0.327434	180931	301776	241354
MAEL	Homo sapiens hypothetical protein FLJ14904	ENSG00000143194		1	23231	22573	22902	0.133458	574384	577087	575736	1	30340	24656	27498	0.193698	509743	508399	509071
MAFG	Homo sapiens v-maf musculoaponeurotic fibrosarcoma oncogene homolog G (avian)	ENSG00000197063		1	121764	101272	111518	0.649857	675738	702815	689276	1	161750	222004	191877	1.3516	690136	711117	700626
MAGOH	Homo sapiens mago-nashi homolog, proliferation-associated (Drosophila), mRNA (cDNA clone MGC:17367 IMAGE:3861094), complete cds., CHR Map: 1p32.3	ENSG00000162385		1	54255	64961	59608	0.347358	239304	244129	241716	3	32697	124584	78640.5	0.553951	304982	287951	296466
MAK16	Homo sapiens MAK16 homolog (S. cerevisiae), mRNA (cDNA clone MGC:57551 IMAGE:6471474), complete cds., CHR Map: 8p12	ENSG00000198042		1	21516	26294	23905	0.139303	74102	72921	73511.5	1	18004	26709	22356.5	0.157481	252789	301487	277138
MAMSTR	Homo sapiens likely ortholog of MEF2-activating SAP transcriptional regulator, mRNA (cDNA clone MGC:117259 IMAGE:5786639), complete cds., CHR Map: 19q13.33	ENSG00000176909		2	37278	42426	39852	0.232232	6508	8054	7281	1	55512	71294	63403	0.446616	17869	17441	17655
MAP3K12		ENSG00000139625		1	52328	88845	70586.5	0.411334	29175	36192	32683.5	1	53026	46403	49714.5	0.350193	18435	27201	22818
MAP4	Homo sapiens microtubule-associated protein 4, mRNA (cDNA clone MGC:16562 IMAGE:4098499), complete cds., CHR Map: 3p21	ENSG00000047849		1	51204	47538	49371	0.287703	181971	214162	198066	1	58258	67861	63059.5	0.444197	285105	291472	288288
MAPRE1	Homo sapiens microtubule-associated protein, RP/EB family, member 1, mRNA (cDNA clone MGC:129946 IMAGE:40031641), complete cds., CHR Map: 20q11.1-q11.23	ENSG00000101367		1	11380	13882	12631	0.0736055	641798	610314	626056	1	11292	12029	11660.5	0.0821376	586271	548106	567188
MATR3	Homo sapiens matrin 3	ENSG00000015479; ENSG00000280987		1	25860	41471	33665.5	0.196181	430005	414778	422392	1	33533	83667	58600	0.412784	411488	460363	435926
MAX	Homo sapiens MAX protein	ENSG00000125952		1	11110	17800	14455	0.0842346	163332	178047	170690	1	12201	10303	11252	0.0792601	175530	184563	180046
MAZ	Homo sapiens MYC-associated zinc finger protein (purine-binding transcription factor), mRNA (cDNA clone MGC:52386 IMAGE:4309842), complete cds., CHR Map: 16p11.2	ENSG00000103495		1	37149	51000	44074.5	0.256838	354109	331550	342830	1	51046	47181	49113.5	0.34596	478291	460361	469326
MBD3	Homo sapiens methyl-CpG binding domain protein 3	ENSG00000071655		1	10795	11276	11035.5	0.0643079	258311	257886	258098	1	24309	21945	23127	0.162909	247694	248612	248153
MBD4	Homo sapiens methyl-CpG binding domain protein 4	ENSG00000129071		1	42116	30586	36351	0.211831	190450	212789	201620	1	34482	54131	44306.5	0.312099	152514	205965	179240
MBNL1	Homo sapiens muscleblind-like (Drosophila)	ENSG00000152601		1	32652	32911	32781.5	0.19103	249184	223686	236435	1	103322	126146	114734	0.808197	239751	243960	241856
MBNL2	Homo sapiens muscleblind-like 2 (Drosophila), mRNA (cDNA clone MGC:120628 IMAGE:40026588), complete cds., CHR Map: 13q32.1	ENSG00000139793		1	46586	89891	68238.5	0.397651	259732	233300	246516	1	39750	46067	42908.5	0.302251	410291	403768	407030
MBNL3	Homo sapiens muscleblind-like 3 (Drosophila)	ENSG00000076770		1	11312	11412	11362	0.0662106	74206	76397	75301.5	1	16720	16208	16464	0.115974	101387	84668	93027.5
MCAT	Homo sapiens malonyl CoA:ACP acyltransferase (mitochondrial), mRNA (cDNA clone MGC:47838 IMAGE:6052380), complete cds., CHR Map: 22q13.31	ENSG00000100294		1	38951	45580	42265.5	0.246297	425692	444442	435067	1	18555	25028	21791.5	0.153501	443282	475222	459252
MCM2		ENSG00000073111		1	12126	16459	14292.5	0.0832877	173885	163657	168771	1	33120	33019	33069.5	0.232944	164000	170265	167132
MCM7		ENSG00000166508		1	19627	24392	22009.5	0.128257	222724	223139	222932	1	47639	53541	50590	0.35636	213301	231297	222299
MDH2	Homo sapiens malate dehydrogenase 2, NAD (mitochondrial), mRNA (cDNA clone MGC:3559 IMAGE:2823443), complete cds., CHR Map: 7cen-q22	ENSG00000146701		1	51238	36136	43687	0.25458	767517	786858	777188	1	37490	28769	33129.5	0.233367	805526	812952	809239
MED1	Homo sapiens mediator complex subunit 1, mRNA (cDNA clone IMAGE:4822636), complete cds.	ENSG00000125686		1	14451	17106	15778.5	0.0919472	111041	113154	112098	1	41542	53089	47315.5	0.333295	97269	86546	91907.5
MED15	Homo sapiens PC2 (positive cofactor 2, multiprotein complex) glutamine/Q-rich-associated protein	ENSG00000099917		1	15463	25852	20657.5	0.120379	110273	115929	113101	1	40369	40548	40458.5	0.284993	118509	126874	122692
MED17	Homo sapiens cofactor required for Sp1 transcriptional activation, subunit 6, 77kDa	ENSG00000042429		1	15973	15505	15739	0.091717	53471	51318	52394.5	1	110807	47777	79292	0.55854	50597	50477	50537
MED4	Homo sapiens vitamin D receptor interacting protein	ENSG00000136146		1	16926	17748	17337	0.101029	78449	81659	80054	3	334712	32086	183399	1.29188	77560	74511	76035.5
MEF2A	Homo sapiens MADS box transcription enhancer factor 2, polypeptide A (myocyte enhancer factor 2A)	ENSG00000068305		1	33010	34958	33984	0.198037	461272	572115	516694	1	65664	44010	54837	0.386277	508531	530699	519615
MEF2B	Homo sapiens myocyte enhancer factor 2B, mRNA (cDNA clone MGC:161523 IMAGE:8991961), complete cds.	ENSG00000213999		3	51763	174152	112958	0.658245	722975	687276	705126	1	62038	45376	53707	0.378317	776080	742210	759145
MEF2C	Homo sapiens MADS box transcription enhancer factor 2, polypeptide C (myocyte enhancer factor 2C)	ENSG00000081189		1	16650	24713	20681.5	0.120519	813315	853310	833312	1	16637	17186	16911.5	0.119126	661716	766333	714024
MEF2D	Homo sapiens MADS box transcription enhancer factor 2, polypeptide D (myocyte enhancer factor 2D)	ENSG00000116604		2	13993	25004	19498.5	0.113625	4660	7722	6191	2/3	25443	76382	50912.5	0.358632	4596	24633	14614.5
MEIS2	Homo sapiens Meis1, myeloid ecotropic viral integration site 1 homolog 2 (mouse)	ENSG00000134138		1	25826	22856	24341	0.141844	557539	596246	576892	1	36195	46409	41302	0.290935	543388	548185	545786
MEN1	Homo sapiens multiple endocrine neoplasia I	ENSG00000133895		1	38086	40579	39332.5	0.229205	166510	164111	165310	1	38910	67732	53321	0.375598	158330	159981	159156
MEOX1	Homo sapiens mesenchyme homeo box 1, transcript variant 1	ENSG00000005102		1	13067	11999	12533	0.0730344	39348	32155	35751.5	1	26050	27330	26690	0.188007	43448	42667	43057.5
MEOX2	Homo sapiens mesenchyme homeo box 2 (growth arrest-specific homeo box)	ENSG00000106511		1	20230	33882	27056	0.157665	540829	559675	550252	1	14715	19667	17191	0.121095	469257	465059	467158
MEPCE	Homo sapiens methylphosphate capping enzyme, mRNA (cDNA clone MGC:3013 IMAGE:3162468), complete cds., CHR Map: 7q22.1	ENSG00000146834		2	39030	72897	55963.5	0.32612	19198	24890	22044	1	40252	52021	46136.5	0.32499	73165	62007	67586
MESP1	Homo sapiens mesoderm posterior 1	ENSG00000166823		2	12129	11305	11717	0.0682793	11164	10363	10763.5	2	22538	24852	23695	0.16691	9524	8920	9222
MESP2	Homo sapiens mesoderm posterior 2 homolog (mouse), mRNA (cDNA clone MGC:133018 IMAGE:40004357), complete cds.	ENSG00000188095		1	42592	52334	47463	0.276584	146983	142840	144912	1	37873	51315	44594	0.314124	221126	294082	257604
METT10D	Homo sapiens methyltransferase 10 domain containing, mRNA (cDNA clone MGC:60053 IMAGE:6174508), complete cds., CHR Map: 17p13.3	-		1	32239	40635	36437	0.212332	228153	230038	229096	1	16717	19734	18225.5	0.128382	276637	317073	296855
MEX3D	Homo sapiens mex-3 homolog D (C. elegans), mRNA (cDNA clone IMAGE:8322793), partial cds., CHR Map: 19p13.3	ENSG00000181588		2	48574	63391	55982.5	0.326231	3723	3696	3709.5	2	28097	39712	33904.5	0.238826	5486	6592	6039
MFAP1	Homo sapiens microfibrillar-associated protein 1, mRNA (cDNA clone MGC:19542 IMAGE:4139958), complete cds., CHR Map: 15q15-q21	ENSG00000140259		1	38849	62862	50855.5	0.296354	646027	669581	657804	1	29889	35626	32757.5	0.230747	638060	686779	662420
MGMT	Homo sapiens O-6-methylguanine-DNA methyltransferase	ENSG00000170430		1	81650	39115	60382.5	0.351871	821479	862381	841930	1	57256	67905	62580.5	0.440823	760563	738924	749744
MIER1	Homo sapiens mesoderm induction early response 1 homolog (Xenopus laevis), mRNA (cDNA clone MGC:150640 IMAGE:40123797), complete cds.	ENSG00000198160		1	51046	47812	49429	0.288041	100979	103215	102097	1	41743	48228	44985.5	0.316882	137774	142984	140379
MIER2	Homo sapiens KIAA1193	ENSG00000105556		1	18389	21957	20173	0.117556	155980	157766	156873	1	20067	23955	22011	0.155047	157844	182263	170054
MIF4GD	Homo sapiens MIF4G domain containing, mRNA (cDNA clone MGC:45027 IMAGE:5215495), complete cds., CHR Map: 17q25.1	ENSG00000125457		1	21904	15614	18759	0.109316	310238	269450	289844	1	12586	9833	11209.5	0.0789607	528060	525718	526889
MINA		-		1	58282	29917	44099.5	0.256984	149809	159501	154655	1	35603	34211	34907	0.245888	111893	120906	116400
MITF	Homo sapiens microphthalmia-associated transcription factor, transcript variant 5	ENSG00000187098		1	55740	28912	42326	0.246649	101032	108582	104807	1	53845	30510	42177.5	0.297102	134201	102656	118428
MIXL1	Homo sapiens Mix1 homeobox-like 1 (Xenopus laevis), mRNA (cDNA clone MGC:142001 IMAGE:8322493), complete cds.	ENSG00000185155		1	30516	20902	25709	0.149816	192091	198454	195272	1	32185	34112	33148.5	0.233501	183991	227458	205724
MKI67IP	Homo sapiens MKI67 (FHA domain) interacting nucleolar phosphoprotein, mRNA (cDNA clone MGC:30198 IMAGE:4997441), complete cds., CHR Map: 2q14.3	-		1	32967	27642	30304.5	0.176596	121765	135545	128655	1	57327	54491	55909	0.393828	345633	319805	332719
MKL1	Homo sapiens megakaryoblastic leukemia (translocation) 1, mRNA (cDNA clone MGC:131756 IMAGE:5551767), complete cds., CHR Map: 22q13	ENSG00000196588		3	47066	225227	136146	0.793376	267500	301835	284668	1	90544	77050	83797	0.590274	345965	339066	342516
MKL2	Homo sapiens MKL/myocardin-like 2, mRNA (cDNA clone IMAGE:5741919), complete cds., CHR Map: 16p13.12	ENSG00000186260		2	27359	26826	27092.5	0.157878	18617	24397	21507	1	16439	16593	16516	0.11634	37977	57638	47807.5
MKRN2	Homo sapiens makorin, ring finger protein, 2	ENSG00000075975		1	67760	71188	69474	0.404851	131383	146384	138884	1	78120	57845	67982.5	0.478875	99324	91531	95427.5
MKRN3	Homo sapiens makorin, ring finger protein, 3	ENSG00000179455		1	10143	13120	11631.5	0.0677811	438838	425332	432085	1	14617	21088	17852.5	0.125755	464901	456187	460544
MKX	Homo sapiens chromosome 10 open reading frame 48	ENSG00000150051		1	13169	15486	14327.5	0.0834916	390722	417310	404016	1	27720	49076	38398	0.270479	400047	390142	395094
MLL5		-		2	25665	19518	22591.5	0.131649	1565	1390	1477.5	2	40169	83103	61636	0.434169	1781	1633	1707
MLLT3	Homo sapiens myeloid/lymphoid or mixed-lineage leukemia (trithorax homolog, Drosophila); translocated to, 3	ENSG00000171843		1	40593	35882	38237.5	0.222824	124161	138185	131173	1	26087	32140	29113.5	0.205078	82106	112446	97276
MLLT6	Homo sapiens myeloid/lymphoid or mixed-lineage leukemia (trithorax homolog, Drosophila); translocated to, 6, mRNA (cDNA clone IMAGE:5579994), complete cds.	ENSG00000275851; ENSG00000275023		1	24887	25548	25217.5	0.146952	285212	280800	283006	1	33488	39864	36676	0.258349	303367	340065	321716
MLX	Homo sapiens transcription factor-like 4, transcript variant 2	ENSG00000108788		1	60167	46843	53505	0.311793	405582	401858	403720	3	26724	103771	65247.5	0.459609	359116	369803	364460
MLXIP	Homo sapiens Mlx interactor	ENSG00000281178; ENSG00000175727		1	27377	13020	20198.5	0.117704	64789	57037	60913	1	25093	18259	21676	0.152688	50052	48366	49209
MNT	Homo sapiens MAX binding protein, mRNA (cDNA clone MGC:131693 IMAGE:3904263), complete cds.	ENSG00000070444		1	9636	12001	10818.5	0.0630434	253589	276422	265006	1	9438	11829	10633.5	0.0749033	276562	272989	274776
MORF4L1	Homo sapiens mortality factor 4 like 1	ENSG00000185787		1	15268	18038	16653	0.0970432	121897	117478	119688	1	32115	44034	38074.5	0.2682	121929	125047	123488
MPHOSPH10	Homo sapiens M-phase phosphoprotein 10 (U3 small nucleolar ribonucleoprotein), mRNA (cDNA clone MGC:161667 IMAGE:8992105), complete cds., CHR Map: 2p13.3	ENSG00000124383		2	43431	55028	49229.5	0.286879	3218	2704	2961	2	26698	48278	37488	0.264069	5026	6874	5950
MPO		ENSG00000005381		1	15478	22155	18816.5	0.109651	234536	234162	234349	3	145510	41362	93436	0.658171	246024	237767	241896
MRM1	Homo sapiens mitochondrial rRNA methyltransferase 1 homolog (S. cerevisiae), mRNA (cDNA clone MGC:90266 IMAGE:6164397), complete cds., CHR Map: 17q12	ENSG00000274853; ENSG00000278619		1	37038	35095	36066.5	0.210173	620802	642317	631560	1	20112	31965	26038.5	0.183418	644671	661749	653210
MRPL28	Homo sapiens mitochondrial ribosomal protein L28	ENSG00000086504		1	45211	19966	32588.5	0.189905	323267	343212	333240	1	14544	19629	17086.5	0.120359	292447	304261	298354
MRPL39	Homo sapiens mitochondrial ribosomal protein L39, mRNA (cDNA clone IMAGE:3529006), partial cds., CHR Map: 21q21.3	ENSG00000154719		2	17106	25094	21100	0.122958	6520	8921	7720.5	2	10566	10652	10609	0.0747307	11040	14282	12661
MRPL44	Homo sapiens mitochondrial ribosomal protein L44, mRNA (cDNA clone MGC:19885 IMAGE:4554033), complete cds., CHR Map: 2q36.1	ENSG00000135900		1	19759	15789	17774	0.103576	479862	519202	499532	1	11508	10804	11156	0.0785839	494551	554564	524558
MRPL54	Homo sapiens mitochondrial ribosomal protein L54, mRNA (cDNA clone MGC:70382 IMAGE:6165136), complete cds., CHR Map: 19p13.3	ENSG00000183617		1	26639	27878	27258.5	0.158845	372019	369196	370608	1	23246	29829	26537.5	0.186933	430138	446668	438403
MRPS17	Homo sapiens mitochondrial ribosomal protein S17	ENSG00000239789		2	62076	30528	46302	0.269819	18276	17236	17756	1	20191	18492	19341.5	0.136243	32666	29765	31215.5
MRPS21	Homo sapiens mitochondrial ribosomal protein S21, mRNA (cDNA clone MGC:2680 IMAGE:2819715), complete cds., CHR Map: 1q21	ENSG00000266472		1	42153	61053	51603	0.30071	38881	31573	35227	1	28608	74757	51682.5	0.364056	71329	24711	48020
MRPS23	Homo sapiens mitochondrial ribosomal protein S23, CHR Map: 17q22-q23	ENSG00000181610		1	27491	29478	28484.5	0.16599	194461	213264	203862	1	18752	20407	19579.5	0.13792	294114	270643	282378
MRPS26	Homo sapiens mitochondrial ribosomal protein S26, mRNA (cDNA clone MGC:4583 IMAGE:3051126), complete cds., CHR Map: 20p13	ENSG00000125901		1	58312	46905	52608.5	0.306569	632064	659087	645576	1	36370	30782	33576	0.236512	738563	712134	725348
MRPS31	Homo sapiens mitochondrial ribosomal protein S31, mRNA (cDNA clone MGC:27154 IMAGE:4774270), complete cds., CHR Map: 13q14.11	ENSG00000102738		2	38486	27034	32760	0.190905	6972	10015	8493.5	2	18736	23387	21061.5	0.148359	13917	16594	15255.5
MRRF	Homo sapiens mitochondrial ribosome recycling factor	ENSG00000148187		1	28705	60224	44464.5	0.259111	263606	269206	266406	1	49342	88175	68758.5	0.484341	248112	248065	248088
MSC	Homo sapiens musculin (activated B-cell factor-1)	ENSG00000178860		1	23702	35103	29402.5	0.171339	648859	713613	681236	3	22860	109361	66110.5	0.465688	666669	609229	637949
MSI2	Homo sapiens musashi homolog 2 (Drosophila), mRNA (cDNA clone MGC:3245 IMAGE:3505639), complete cds., CHR Map: 17q22	ENSG00000153944		1	39721	36063	37892	0.220811	329744	282968	306356	1	35268	41544	38406	0.270535	388666	406684	397675
MSX2	Homo sapiens msh homeo box homolog 2 (Drosophila)	ENSG00000120149		1	16993	19446	18219.5	0.106172	498370	515399	506884	1	18526	34184	26355	0.185647	439316	451085	445200
MTA1	Homo sapiens metastasis associated 1	ENSG00000182979		1	159079	64226	111652	0.65064	406731	425644	416188	1	84477	92637	88557	0.623803	373450	379994	376722
MTA2		ENSG00000149480		2	16828	12752	14790	0.0861868	3708	4376	4042	2	241191	184658	212924	1.49986	3477	3962	3719.5
MTA3	Homo sapiens metastasis associated family, member 3	ENSG00000057935		1	16222	14328	15275	0.0890131	291303	280730	286016	1	29640	27922	28781	0.202736	268755	235972	252364
MTDH	Homo sapiens metadherin, mRNA (cDNA clone MGC:41931 IMAGE:5298467), complete cds., CHR Map: 8q22.1	ENSG00000147649		1	103526	103027	103276	0.60183	324468	362462	343465	1	39346	37858	38602	0.271916	342087	376213	359150
MTERF	Homo sapiens transcription termination factor, mitochondrial, CHR Map: 7q21-q22	-		2	32961	36747	34854	0.203107	12186	15992	14089	1	15710	17275	16492.5	0.116175	19151	25288	22219.5
MTF1	Homo sapiens metal-regulatory transcription factor 1	ENSG00000188786		1	16392	23362	19877	0.115831	93427	81544	87485.5	1	44023	53307	48665	0.342801	49025	55930	52477.5
MTHFSD	Homo sapiens methenyltetrahydrofolate synthetase domain containing, mRNA (cDNA clone MGC:138262 IMAGE:8327525), complete cds., CHR Map: 16q24.1	ENSG00000103248		1	45327	45751	45539	0.265373	472590	491728	482159	1	23939	56457	40198	0.283158	481691	502065	491878
MTNR1A		ENSG00000168412		1	41524	41076	41300	0.24067	369106	359965	364536	1	66332	43042	54687	0.38522	330378	340013	335196
MTO1	Homo sapiens mitochondrial translation optimization 1 homolog (S. cerevisiae), mRNA (cDNA clone MGC:17012 IMAGE:4339769), complete cds., CHR Map: 6q13	ENSG00000135297		2	72121	69314	70717.5	0.412097	2689	4667	3678	2	35739	28884	32311.5	0.227605	4988	8337	6662.5
MTPAP	Homo sapiens mitochondrial poly(A) polymerase, mRNA (cDNA clone MGC:61823 IMAGE:6712967), complete cds., CHR Map: 10p11.23	ENSG00000107951		2	39284	53180	46232	0.269411	14898	18725	16811.5	1	23919	35923	29921	0.210766	30835	38527	34681
MXD1	Homo sapiens MAX dimerization protein 1	ENSG00000059728		1	67205	82391	74798	0.435876	377292	382622	379957	1	58067	68720	63393.5	0.446549	512811	450105	481458
MXD3	Homo sapiens MAX dimerization protein 3	ENSG00000213347		1	31042	20174	25608	0.149227	204799	191357	198078	1	30879	42957	36918	0.260054	271928	286587	279258
MXD4	Homo sapiens MAX dimerization protein 4	ENSG00000123933		1	9403	10693	10048	0.0585534	28591	27291	27941	1	25660	23630	24645	0.173602	44286	57691	50988.5
MXI1	Homo sapiens MAX interacting protein 1	ENSG00000119950		1	10221	10595	10408	0.0606513	224692	210638	217665	1	22405	20208	21306.5	0.150085	240571	241539	241055
MYBL1	Homo sapiens v-myb myeloblastosis viral oncogene homolog (avian)-like 1, mRNA (cDNA clone MGC:120061 IMAGE:40018969), complete cds.	ENSG00000185697		2	17911	19138	18524.5	0.107949	19213	25539	22376	2	29932	42859	36395.5	0.256373	13530	16680	15105
MYCL1	Homo sapiens v-myc myelocytomatosis viral oncogene homolog 1, lung carcinoma derived (avian)	-		1	15670	16050	15860	0.0924221	515587	494516	505052	1	29324	20024	24674	0.173806	495969	515889	505929
MYCN		ENSG00000134323		1	29825	28517	29171	0.16999	174227	169450	171838	1	48217	59750	53983.5	0.380265	176200	175647	175924
MYEF2	Homo sapiens myelin expression factor 2, mRNA (cDNA clone IMAGE:4133844), complete cds., CHR Map: 15q21.1	ENSG00000104177		1	27669	30599	29134	0.169775	511675	554842	533258	1	31529	26663	29096	0.204955	658948	643752	651350
MYF6	Homo sapiens myogenic factor 6 (herculin)	ENSG00000111046		1	15112	16469	15790.5	0.0920171	25268	22975	24121.5	1	31340	25607	28473.5	0.20057	30084	29280	29682
MYH9	Homo sapiens myosin, heavy polypeptide 9, non-muscle, mRNA (cDNA clone IMAGE:4309779), partial cds., CHR Map: 22q13.1	ENSG00000100345		2	45739	37406	41572.5	0.242258	19692	15587	17639.5	1	42539	31606	37072.5	0.261142	71155	108043	89599
MYNN	Homo sapiens myoneurin	ENSG00000085274		1	18500	30215	24357.5	0.14194	51857	31526	41691.5	3	23034	77288	50161	0.353339	33105	18686	25895.5
MYOCD	Homo sapiens myocardin, mRNA (cDNA clone MGC:161585 IMAGE:8992023), complete cds., CHR Map: 17p11.2	ENSG00000141052		2	31068	97423	64245.5	0.374382	7488	9003	8245.5	2/3	47370	175888	111629	0.786325	13679	17370	15524.5
MYOG	Homo sapiens myogenin (myogenic factor 4)	ENSG00000122180		1	11349	14306	12827.5	0.0747506	150022	147468	148745	1	13562	17925	15743.5	0.110899	176972	173806	175389
MYST2	Homo sapiens MYST histone acetyltransferase 2	-		1	46533	32178	39355.5	0.229339	287769	362325	325047	1	63711	83610	73660.5	0.518871	416072	463222	439647
MYT1	Homo sapiens cDNA clone MGC:71389 IMAGE:4301464, complete cds.	ENSG00000276876; ENSG00000196132		1	26195	27353	26774	0.156022	32372	33063	32717.5	1	20461	15311	17886	0.125991	41887	33215	37551
MZF1	Homo sapiens zinc finger protein 42 (myeloid-specific retinoic acid-responsive), mRNA (cDNA clone IMAGE:4870018), complete cds.	ENSG00000099326		1	15014	11792	13403	0.0781042	264139	221637	242888	1	19142	16345	17743.5	0.124987	266390	223279	244834
N25		-		1	52502	32216	42359	0.246842	62051	66863	64457	1	22733	20360	21546.5	0.151775	42954	39826	41390
NAA15	Homo sapiens NMDA receptor regulated 1, mRNA (cDNA clone MGC:132466 IMAGE:8143809), complete cds., CHR Map: 4q31.1	ENSG00000164134		1	42113	59127	50620	0.294981	329881	333578	331730	1	24187	37923	31055	0.218754	333154	324898	329026
NAF1	Homo sapiens nuclear assembly factor 1 homolog (S. cerevisiae), mRNA (cDNA clone MGC:5406 IMAGE:3447276), complete cds., CHR Map: 4q32.2	ENSG00000145414		3	385081	39843	212462	1.23809	277269	376011	326640	1	18674	20226	19450	0.137008	409242	508737	458990
NANOGP8	Homo sapiens Nanog homeobox pseudogene 8, mRNA (cDNA clone MGC:119252 IMAGE:40004923), complete cds.	-		1	22485	27833	25159	0.146611	303475	303469	303472	1	55538	43111	49324.5	0.347446	282468	357956	320212
NAP1L1		ENSG00000187109		2	23169	19708	21438.5	0.12493	2827	2855	2841	2	51543	62859	57201	0.402929	2901	2598	2749.5
NAP1L2		ENSG00000186462		1	35406	48843	42124.5	0.245475	89338	80646	84992	1	60654	60356	60505	0.426203	102235	87626	94930.5
NAP1L3		ENSG00000186310		2	20899	37840	29369.5	0.171147	1018	982	1000	2	155469	62680	109074	0.76833	1096	1584	1340
NASP		ENSG00000132780		1	18315	13297	15806	0.0921074	134130	136297	135214	1	29152	25434	27293	0.192254	146946	147200	147073
NAT10	Homo sapiens N-acetyltransferase 10 (GCN5-related), mRNA (cDNA clone MGC:40254 IMAGE:5166101), complete cds., CHR Map: 11p13	ENSG00000135372		2	23460	45455	34457.5	0.200797	6834	5363	6098.5	2	26260	30471	28365.5	0.199809	3270	4104	3687
NCBP1	Homo sapiens nuclear cap binding protein subunit 1, 80kDa, mRNA (cDNA clone MGC:2087 IMAGE:3138757), complete cds., CHR Map: 9q34.1	ENSG00000136937		2	23066	18008	20537	0.119677	6061	5746	5903.5	2	26932	35276	31104	0.219099	9712	8481	9096.5
NCBP2	Homo sapiens nuclear cap binding protein subunit 2, 20kDa, CHR Map: 3q29	ENSG00000114503		1	15291	20447	17869	0.104129	217640	249016	233328	1	13810	12692	13251	0.0933412	263673	263325	263499
NCL	Homo sapiens nucleolin, mRNA (cDNA clone MGC:8580 IMAGE:2960982), complete cds., CHR Map: 2q37.1	ENSG00000115053		1	46970	41782	44376	0.258595	29087	31241	30164	1	36737	38243	37490	0.264083	172167	152368	162268
NCOA1	Homo sapiens nuclear receptor coactivator 1, mRNA (cDNA clone MGC:129719 IMAGE:40027438), complete cds.	ENSG00000084676		1	159911	196883	178397	1.03959	32057	42313	37185	1	102683	104761	103722	0.730627	38544	39169	38856.5
NCOA2	Homo sapiens nuclear receptor coactivator 2, mRNA (cDNA clone MGC:138808 IMAGE:40082387), complete cds.	ENSG00000140396		2	42650	227858	135254	0.788175	1983	1947	1965	2	38315	36937	37626	0.265041	2321	2475	2398
NCOA3	Homo sapiens nuclear receptor coactivator 3, mRNA (cDNA clone MGC:141849 IMAGE:40083362), complete cds.	ENSG00000124151		1	13742	19807	16774.5	0.0977512	25267	23423	24345	1	131137	54046	92591.5	0.652223	19711	21906	20808.5
NCOR1		ENSG00000141027		2	20431	20967	20699	0.120621	2180	2581	2380.5	2/3	52610	216801	134706	0.948878	2716	2737	2726.5
NDUFV3	Homo sapiens NADH dehydrogenase (ubiquinone) flavoprotein 3, 10kDa, mRNA (cDNA clone IMAGE:4177041), complete cds., CHR Map: 21q22.3	ENSG00000160194		1	41936	35771	38853.5	0.226414	664933	650614	657774	1	32146	35672	33909	0.238858	679738	733492	706615
NEUROD1	Homo sapiens neurogenic differentiation 1	ENSG00000162992		1	15680	40478	28079	0.163627	292737	285154	288946	1	21807	36744	29275.5	0.206219	248187	222616	235402
NEUROD6	Homo sapiens neurogenic differentiation 6	ENSG00000164600		1	22354	27379	24866.5	0.144906	653200	663254	658227	1	37013	31947	34480	0.24288	565414	623827	594620
NEUROG1	Homo sapiens neurogenin 1	ENSG00000181965		1	33956	45291	39623.5	0.230901	466433	478676	472554	1	51165	15466	33315.5	0.234677	445291	450889	448090
NEUROG3	Homo sapiens neurogenin 3, mRNA (cDNA clone MGC:151097 IMAGE:40126039), complete cds.	ENSG00000122859		1	31047	23513	27280	0.158971	406826	398231	402528	1	26384	37003	31693.5	0.223252	365342	457976	411659
NFAT5	Homo sapiens nuclear factor of activated T-cells 5, tonicity-responsive, mRNA (cDNA clone MGC:138853 IMAGE:40083218), complete cds.	ENSG00000102908		1	26189	31935	29062	0.169355	209974	203168	206571	1	26665	23368	25016.5	0.176218	184760	210950	197855
NFATC1	Homo sapiens nuclear factor of activated T-cells, cytoplasmic, calcineurin-dependent 1, transcript variant 1, mRNA (cDNA clone MGC:138448 IMAGE:8327711), complete cds.	ENSG00000131196		1	29425	23939	26682	0.155486	272766	240475	256620	1	26671	40211	33441	0.235561	250303	242248	246276
NFATC3	Homo sapiens nuclear factor of activated T-cells, cytoplasmic, calcineurin-dependent 3, transcript variant 1	ENSG00000072736		2	11597	14753	13175	0.0767756	4764	2742	3753	2	32889	13990	23439.5	0.16511	3487	850	2168.5
NFE2	Homo sapiens nuclear factor (erythroid-derived 2), 45kDa	ENSG00000123405		3	18904	149487	84195.5	0.490638	28583	27058	27820.5	1	18704	19683	19193.5	0.135201	36896	33842	35369
NFE2L1	Homo sapiens nuclear factor (erythroid-derived 2)-like 1	ENSG00000082641		1	25567	20069	22818	0.132969	171294	167810	169552	1	41974	70536	56255	0.396265	123486	136311	129898
NFE2L2	Homo sapiens nuclear factor (erythroid-derived 2)-like 2	ENSG00000116044		1	27941	25819	26880	0.15664	44040	35862	39951	1	48496	64172	56334	0.396822	20015	22553	21284
NFIA	Homo sapiens nuclear factor I/A	ENSG00000162599		2	13330	13862	13596	0.0792289	4554	4739	4646.5	2	26019	30750	28384.5	0.199943	3022	3366	3194
NFIB	Homo sapiens nuclear factor I/B	ENSG00000147862		1	27425	24872	26148.5	0.152377	1062622	1088769	1.0757e+06	1	39029	40441	39735	0.279897	1001262	988612	994937
NFIC	Homo sapiens nuclear factor I/C (CCAAT-binding transcription factor)	ENSG00000141905		1	9590	9458	9524	0.0554999	509593	488952	499272	1	17599	17465	17532	0.123497	480329	498711	489520
NFIL3	Homo sapiens nuclear factor, interleukin 3 regulated	ENSG00000165030		1	32594	27012	29803	0.173673	617706	682351	650028	1	41967	36575	39271	0.276628	593121	593567	593344
NFIX	Homo sapiens nuclear factor I/X (CCAAT-binding transcription factor), mRNA (cDNA clone MGC:150724 IMAGE:40125666), complete cds.	ENSG00000008441		1	24111	22130	23120.5	0.134732	590580	656771	623676	1	28246	24358	26302	0.185274	568068	567614	567841
NFKB1	Homo sapiens nuclear factor of kappa light polypeptide gene enhancer in B-cells 1 (p105)	ENSG00000109320		2	13623	12742	13182.5	0.0768193	3478	3198	3338	2	20178	45099	32638.5	0.229908	781	654	717.5
NFRKB	Homo sapiens nuclear factor related to kappa B binding protein	ENSG00000170322		2	12212	10013	11112.5	0.0647566	5589	4673	5131	2	59564	15577	37570.5	0.26465	27517	12246	19881.5
NFYA	Homo sapiens nuclear transcription factor Y, alpha	ENSG00000001167		1	64553	81134	72843.5	0.424486	48572	44548	46560	1	32649	75031	53840	0.379254	58928	48989	53958.5
NFYB	Homo sapiens nuclear transcription factor Y, beta	ENSG00000120837		3	211535	49898	130716	0.761733	116407	125120	120764	1	13050	21816	17433	0.1228	122326	124996	123661
NGDN	Homo sapiens neuroguidin, EIF4E binding protein, mRNA (cDNA clone MGC:22786 IMAGE:4768089), complete cds., CHR Map: 14q11.2	ENSG00000129460		1	37606	34881	36243.5	0.211204	157834	156364	157099	1	33587	43566	38576.5	0.271736	360848	357650	359249
NGRN	Homo sapiens neugrin, neurite outgrowth associated, mRNA (cDNA clone MGC:16742 IMAGE:4130266), complete cds., CHR Map: 15q26.1	ENSG00000182768		1	31168	47788	39478	0.230053	21181	32225	26703	1	39557	30326	34941.5	0.246131	267935	155890	211912
NHLH1	Homo sapiens nescient helix loop helix 1	ENSG00000171786		1	15714	20023	17868.5	0.104126	194340	204436	199388	1	26943	26258	26600.5	0.187376	242583	231920	237252
NHP2	Homo sapiens NHP2 ribonucleoprotein homolog (yeast), mRNA (cDNA clone MGC:13306 IMAGE:4109843), complete cds., CHR Map: 5q35.3	ENSG00000145912		2	35691	41590	38640.5	0.225172	12173	11384	11778.5	1	31508	39150	35329	0.248861	48200	28143	38171.5
NIP7	Homo sapiens nuclear import 7 homolog (S. cerevisiae), mRNA (cDNA clone MGC:9263 IMAGE:3922688), complete cds., CHR Map: 16q22.1	ENSG00000132603		1	22870	24910	23890	0.139216	458374	439486	448930	1	28782	24871	26826.5	0.188968	481544	493505	487524
NIPBL		ENSG00000164190		2	20363	20291	20327	0.118453	1895	2276	2085.5	2/3	44511	746090	395300	2.78453	2658	2144	2401
NKAP	Homo sapiens NFKB activating protein, mRNA (cDNA clone MGC:40260 IMAGE:5139142), complete cds., CHR Map: Xq24	ENSG00000101882		1	296835	349011	322923	1.88179	481919	478446	480182	1	62058	164253	113156	0.797077	280781	516887	398834
NKRF	Homo sapiens NFKB repressing factor, mRNA (cDNA clone MGC:57593 IMAGE:5228666), complete cds., CHR Map: Xq24	ENSG00000186416		1	36893	104719	70806	0.412613	81811	78704	80257.5	1	76997	41338	59167.5	0.416781	169632	155072	162352
NKX2-5	Homo sapiens NK2 transcription factor related, locus 5 (Drosophila)	ENSG00000183072		1	23738	20320	22029	0.128371	801451	817508	809480	1	45422	27104	36263	0.25544	663349	659664	661506
NLRP11	Homo sapiens NLR family, pyrin domain containing 11, mRNA (cDNA clone MGC:17341 IMAGE:4341197), complete cds., CHR Map: 19q13.43	ENSG00000179873		2	29613	121003	75308	0.438848	11373	10995	11184	1	87431	142426	114928	0.809567	19132	17427	18279.5
NMD3	Homo sapiens NMD3 homolog (S. cerevisiae), mRNA (cDNA clone MGC:13335 IMAGE:4291797), complete cds., CHR Map: 3q26.1	ENSG00000169251		2	33028	40561	36794.5	0.214415	5447	7347	6397	1	44432	35548	39990	0.281693	113246	106696	109971
NME1	Homo sapiens non-metastatic cells 1, protein (NM23A) expressed in, mRNA (cDNA clone MGC:20298 IMAGE:4126345), complete cds., CHR Map: 17q21.3	ENSG00000239672		1	32866	36231	34548.5	0.201327	833499	839528	836514	1	33579	39812	36695.5	0.258486	896996	916982	906989
NOC2L	Homo sapiens nucleolar complex associated 2 homolog (S. cerevisiae), mRNA (cDNA clone MGC:1451 IMAGE:3546209), complete cds., CHR Map: 1p36.33	ENSG00000188976		1	78048	100002	89025	0.518782	447860	419131	433496	1	227448	134660	181054	1.27536	550085	480513	515299
NOC4L	Homo sapiens hypothetical protein MGC3162, CHR Map: 12q24.33	ENSG00000184967		1	51469	59203	55336	0.322463	647322	570281	608802	1	41045	59543	50294	0.354275	690715	685647	688181
NOL10	Homo sapiens nucleolar protein 10, mRNA (cDNA clone MGC:10515 IMAGE:3841643), complete cds., CHR Map: 2p25.1	ENSG00000115761		2	69590	44839	57214.5	0.33341	21622	21193	21407.5	1	71682	56709	64195.5	0.452199	103082	85747	94414.5
NOL11	Homo sapiens nucleolar protein 11, mRNA (cDNA clone MGC:74641 IMAGE:5555907), complete cds., CHR Map: 17q24.2	ENSG00000130935		1	130715	177673	154194	0.898545	198119	216399	207259	1	110814	78507	94660.5	0.666797	247381	218889	233135
NOL7	Homo sapiens nucleolar protein 7, 27kDa, mRNA (cDNA clone MGC:12551 IMAGE:4298095), complete cds., CHR Map: 6p23	ENSG00000225921		1	18338	13260	15799	0.0920666	526833	550331	538582	1	10520	8574	9547	0.0672499	671245	693266	682256
NOL8		ENSG00000198000		1	157757	145775	151766	0.884397	333524	342383	337954	1	228824	186704	207764	1.46351	354870	378663	366766
NOLC1	Homo sapiens nucleolar and coiled-body phosphoprotein 1, mRNA (cDNA clone MGC:5049 IMAGE:2900024), complete cds., CHR Map: 10q24.32	ENSG00000166197		1	43126	55405	49265.5	0.287088	308165	383317	345741	1	24588	30592	27590	0.194346	400197	476402	438300
NONO	Homo sapiens non-POU domain containing, octamer-binding	ENSG00000147140		1	28043	26442	27242.5	0.158752	453487	461951	457719	1	54332	43976	49154	0.346245	524055	571862	547958
NOP14	Homo sapiens NOP14 nucleolar protein homolog (yeast), mRNA (cDNA clone MGC:39284 IMAGE:4878317), complete cds., CHR Map: 4p16.3	ENSG00000087269		1	17474	16979	17226.5	0.100385	270434	275710	273072	1	27986	48530	38258	0.269493	320643	346020	333332
NOP16	Homo sapiens NOP16 nucleolar protein homolog (yeast), mRNA (cDNA clone MGC:48665 IMAGE:6066208), complete cds., CHR Map: 5q35.2	ENSG00000048162		1	172963	207150	190056	1.10753	616686	687680	652183	1	235307	203954	219630	1.5471	755516	733428	744472
NOP2	Homo sapiens NOP2 nucleolar protein homolog (yeast), mRNA (cDNA clone MGC:75077 IMAGE:6146884), complete cds., CHR Map: 12p13	ENSG00000111641		1	144713	144861	144787	0.843727	316474	324638	320556	1	142961	161158	152060	1.07112	395607	435235	415421
NOP56	Homo sapiens NOP56 ribonucleoprotein homolog (yeast), mRNA (cDNA clone IMAGE:3608097), complete cds., CHR Map: 20p13	ENSG00000101361		1	251752	278329	265040	1.54449	510465	542958	526712	1	190281	198384	194332	1.3689	535100	560075	547588
NOP58	Homo sapiens NOP58 ribonucleoprotein homolog (yeast), mRNA (cDNA clone MGC:45092 IMAGE:5527148), complete cds., CHR Map: 2q33.1	ENSG00000055044		2	34601	36151	35376	0.206149	10206	7811	9008.5	2	29988	50634	40311	0.283954	21556	16436	18996
NOSIP	Homo sapiens nitric oxide synthase interacting protein, mRNA (cDNA clone MGC:19633 IMAGE:4309619), complete cds., CHR Map: 19q13.33	ENSG00000142546		1	19260	23935	21597.5	0.125857	586368	533073	559720	1	50516	34709	42612.5	0.300166	591729	583588	587658
NOVA1	Homo sapiens neuro-oncological ventral antigen 1, mRNA (cDNA clone MGC:103957 IMAGE:30915356), complete cds., CHR Map: 14q	ENSG00000139910		1	25330	26196	25763	0.150131	133314	206917	170116	3	13133	117933	65533	0.46162	224496	322122	273309
NPAS2		ENSG00000170485		1	56870	84839	70854.5	0.412895	368687	377455	373071	1	51901	73767	62834	0.442608	416825	406399	411612
NPM1	Homo sapiens nucleophosmin (nucleolar phosphoprotein B23, numatrin), mRNA (cDNA clone MGC:17308 IMAGE:3877633), complete cds., CHR Map: 5q35	ENSG00000181163		1	329580	299508	314544	1.83296	868319	876291	872305	1	221568	201649	211608	1.49059	937626	935695	936660
NPM2		ENSG00000158806		1	21900	56389	39144.5	0.228109	516248	538127	527188	1	40014	37836	38925	0.274191	572422	539385	555904
NPM3	Homo sapiens nucleophosmin/nucleoplasmin, 3, mRNA (cDNA clone MGC:61940 IMAGE:6496849), complete cds., CHR Map: 10q24.31	ENSG00000107833		1	182792	181656	182224	1.06189	400775	374811	387793	1	176171	153596	164884	1.16145	425836	416140	420988
NR0B1	Homo sapiens nuclear receptor subfamily 0, group B, member 1	ENSG00000169297		1	43129	45585	44357	0.258485	99336	149372	124354	3	86746	25860	56303	0.396603	145627	177534	161580
NR0B2	Homo sapiens nuclear receptor subfamily 0, group B, member 2	ENSG00000131910		3	25656	185116	105386	0.614123	80711	54759	67735	1	75816	37474	56645	0.399012	149985	55817	102901
NR1D1		ENSG00000126368		2	58743	18199	38471	0.224185	2241	2901	2571	2	39126	34525	36825.5	0.259402	2722	3043	2882.5
NR1D2	Homo sapiens nuclear receptor subfamily 1, group D, member 2, mRNA (cDNA clone MGC:87005 IMAGE:4373827), complete cds.	ENSG00000174738		1	11176	16486	13831	0.0805984	48962	60827	54894.5	1	12355	14775	13565	0.0955531	41673	38057	39865
NR1H2	Homo sapiens nuclear receptor subfamily 1, group H, member 2	ENSG00000131408		1	25262	20606	22934	0.133645	668157	684863	676510	1	18900	54807	36853.5	0.259599	590277	616455	603366
NR1H3	Homo sapiens nuclear receptor subfamily 1, group H, member 3	ENSG00000025434		1	28364	47869	38116.5	0.222119	174621	179603	177112	1	36475	36788	36631.5	0.258036	258207	261382	259794
NR1H4	Homo sapiens nuclear receptor subfamily 1, group H, member 4, mRNA (cDNA clone MGC:163445 IMAGE:40146604), complete cds.	ENSG00000012504		2	28706	38459	33582.5	0.195698	7394	8394	7894	2	27823	27071	27447	0.193339	3648	3801	3724.5
NR1I2	Homo sapiens nuclear receptor subfamily 1, group I, member 2	ENSG00000144852		1	29025	24625	26825	0.156319	340038	324839	332438	1	31095	28205	29650	0.208857	265330	276932	271131
NR1I3	Homo sapiens nuclear receptor subfamily 1, group I, member 3	ENSG00000143257		1	13341	15308	14324.5	0.0834742	160130	158061	159096	1	31754	32763	32258.5	0.227232	141496	149305	145400
NR2C1	Homo sapiens nuclear receptor subfamily 2, group C, member 1	ENSG00000120798		1	13801	38002	25901.5	0.150938	78900	93449	86174.5	1	31896	18156	25026	0.176285	42980	31694	37337
NR2C2	Homo sapiens nuclear receptor subfamily 2, group C, member 2, mRNA (cDNA clone MGC:48324 IMAGE:5272493), complete cds.	ENSG00000177463		1	11563	17191	14377	0.0837801	293239	278858	286048	1	19917	40433	30175	0.212555	277830	246911	262370
NR2E1	Homo sapiens nuclear receptor subfamily 2, group E, member 1	ENSG00000112333		1	19034	22328	20681	0.120516	404272	486161	445216	1	18981	16032	17506.5	0.123317	425809	402536	414172
NR2E3	Homo sapiens nuclear receptor subfamily 2, group E, member 3	ENSG00000278570		1	16593	16873	16733	0.0975094	75018	77765	76391.5	1	45307	33237	39272	0.276635	101851	105130	103490
NR3C1	Homo sapiens nuclear receptor subfamily 3, group C, member 1 (glucocorticoid receptor)	ENSG00000113580		1	24283	61125	42704	0.248852	29388	28909	29148.5	2/3	101728	33835	67781.5	0.477459	14970	13899	14434.5
NR3C2	Homo sapiens nuclear receptor subfamily 3, group C, member 2, mRNA (cDNA clone MGC:133092 IMAGE:40027353), complete cds.	ENSG00000151623		1	23515	42209	32862	0.191499	91990	77670	84830	1	24163	31311	27737	0.195382	60629	62397	61513
NR4A1	Homo sapiens nuclear receptor subfamily 4, group A, member 1, transcript variant 1	ENSG00000123358		1	41542	20487	31014.5	0.180733	54305	68101	61203	1	29788	36442	33115	0.233265	41638	54415	48026.5
NR4A2	Homo sapiens nuclear receptor subfamily 4, group A, member 2, transcript variant 1	ENSG00000153234		1	59362	42800	51081	0.297668	175102	220199	197650	1	36383	59681	48032	0.338342	119673	184805	152239
NR5A1	Homo sapiens nuclear receptor subfamily 5, group A, member 1	ENSG00000136931		1	33529	28030	30779.5	0.179364	448216	511952	480084	1	18652	21132	19892	0.140121	479452	505060	492256
NR5A2	Homo sapiens nuclear receptor subfamily 5, group A, member 2, mRNA (cDNA clone MGC:141811 IMAGE:40036183), complete cds.	ENSG00000116833		2	46192	31263	38727.5	0.225679	11099	14922	13010.5	1	83749	67315	75532	0.532054	18180	17636	17908
NRF1	Homo sapiens nuclear respiratory factor 1	ENSG00000106459		1	23191	34943	29067	0.169384	51142	18633	34887.5	2	47355	54415	50885	0.358438	16382	6866	11624
NSA2	Homo sapiens TGF beta-inducible nuclear protein 1, mRNA (cDNA clone MGC:12345 IMAGE:3683720), complete cds., CHR Map: 5q13.3	ENSG00000164346		2	18903	20163	19533	0.113826	12425	11907	12166	1	30292	27073	28682.5	0.202042	26712	26138	26425
NSD1		ENSG00000165671		2	38383	21727	30055	0.175142	2949	2054	2501.5	2/3	160072	525314	342693	2.41396	2401	2258	2329.5
NSUN2	Homo sapiens NOL1/NOP2/Sun domain family, member 2, mRNA (cDNA clone IMAGE:3505076), partial cds., CHR Map: 5p15.31	ENSG00000037474		1	40639	47377	44008	0.256451	118559	152137	135348	1	13136	16538	14837	0.104513	233046	310954	272000
NSUN5	Homo sapiens NOL1/NOP2/Sun domain family, member 5, mRNA (cDNA clone MGC:986 IMAGE:2823604), complete cds., CHR Map: 7q11.23	ENSG00000130305		1	21057	17870	19463.5	0.113421	633021	680727	656874	1	13504	14694	14099	0.0993146	765743	877728	821736
NUCKS1	Homo sapiens nuclear ubiquitous casein kinase and cyclin-dependent kinase substrate, CHR Map: 1q32.1	ENSG00000069275		2	100320	66044	83182	0.484732	2305	2806	2555.5	2	45374	75223	60298.5	0.424748	2511	3052	2781.5
NUDT16L1	Homo sapiens nudix (nucleoside diphosphate linked moiety X)-type motif 16-like 1, mRNA (cDNA clone MGC:11275 IMAGE:3944355), complete cds., CHR Map: 16p13.3	ENSG00000168101		1	28947	30230	29588.5	0.172423	1028334	1029217	1.02878e+06	1	23618	58154	40886	0.288005	1053443	1035291	1044367
NUDT21	Homo sapiens nudix (nucleoside diphosphate linked moiety X)-type motif 21, mRNA (cDNA clone MGC:2961 IMAGE:3139379), complete cds., CHR Map: 16q12.2	ENSG00000167005		1	134933	110207	122570	0.714261	759095	740608	749852	1	55564	38715	47139.5	0.332055	550291	786579	668435
NUFIP1		ENSG00000083635		1	98813	249073	173943	1.01363	31711	25602	28656.5	1	72611	49871	61241	0.431387	41447	42081	41764
NUPL2	Homo sapiens nucleoporin like 2, mRNA (cDNA clone MGC:12413 IMAGE:3510844), complete cds., CHR Map: 7p15	ENSG00000136243		1	127222	104684	115953	0.675701	232809	199892	216350	1	55074	59825	57449.5	0.404679	263184	243395	253290
NUSAP1	Homo sapiens nucleolar protein ANKT, CHR Map: 15q15.1	ENSG00000137804		1	41331	58842	50086.5	0.291873	65362	78691	72026.5	1	62105	59560	60832.5	0.42851	363851	376699	370275
NVL	Homo sapiens nuclear VCP-like, mRNA (cDNA clone MGC:20090 IMAGE:4636004), complete cds., CHR Map: 1q41-q42.2	ENSG00000143748		1	61772	84498	73135	0.426185	413154	427925	420540	3	290018	67469	178744	1.25909	433326	431770	432548
NXF1	Homo sapiens nuclear RNA export factor 1, mRNA (cDNA clone MGC:40096 IMAGE:5248449), complete cds., CHR Map: 11q12-q13	ENSG00000162231		1	236962	268318	252640	1.47223	362319	331294	346806	1	212483	235859	224171	1.57908	426907	414185	420546
OASL	Homo sapiens 2'-5'-oligoadenylate synthetase-like, mRNA (cDNA clone MGC:151017 IMAGE:40125959), complete cds., CHR Map: 12q24.2	ENSG00000135114		1	428620	310221	369420	2.15275	590533	663782	627158	1	241758	208962	225360	1.58746	676004	740807	708406
OIP5		ENSG00000104147		2	30181	52471	41326	0.240822	9220	9183	9201.5	2	44274	48836	46555	0.327938	14611	15022	14816.5
OLIG3	Homo sapiens oligodendrocyte transcription factor 3	ENSG00000177468		1	9339	11020	10179.5	0.0593197	559065	560728	559896	1	21110	20592	20851	0.146876	586292	570568	578430
ONECUT2	Homo sapiens one cut homeobox 2, mRNA (cDNA clone MGC:120377 IMAGE:40024642), complete cds.	ENSG00000119547		1	23065	73806	48435.5	0.282252	556832	539761	548296	1	53153	42567	47860	0.33713	496692	506323	501508
OPN4		ENSG00000122375		1	32170	39585	35877.5	0.209071	161892	161439	161666	1	40718	34451	37584.5	0.264749	180913	170289	175601
OSR2	Homo sapiens odd-skipped-related 2A protein	ENSG00000164920		1	14634	14536	14585	0.0849922	126476	123175	124826	1	17681	34788	26234.5	0.184798	132674	148122	140398
OTUD4	Homo sapiens OTU domain containing 4, mRNA (cDNA clone MGC:126483 IMAGE:40036248), complete cds., CHR Map: 4q31.21	ENSG00000164164		1	59507	71952	65729.5	0.38303	66182	72994	69588	1	70627	107771	89199	0.628326	237309	262504	249906
OTX1	Homo sapiens orthodenticle homolog 1 (Drosophila)	ENSG00000115507		1	14266	11772	13019	0.0758665	372628	364385	368506	1	16135	15781	15958	0.11241	365315	361093	363204
OTX2	Homo sapiens orthodenticle homolog 2 (Drosophila), transcript variant 1	ENSG00000165588		1	36350	19383	27866.5	0.162388	361409	366973	364191	1	16144	23123	19633.5	0.1383	387180	367559	377370
OVOL1	Homo sapiens ovo-like 1(Drosophila)	ENSG00000172818		2	11439	9891	10665	0.0621489	15468	13794	14631	1	19376	19613	19494.5	0.137321	21779	16902	19340.5
OVOL2	Homo sapiens zinc finger protein 339	ENSG00000125850		1	11099	12238	11668.5	0.0679967	356927	365897	361412	1	36645	20930	28787.5	0.202782	343969	339023	341496
P4HB	Homo sapiens prolyl 4-hydroxylase, beta polypeptide, mRNA (cDNA clone MGC:9192 IMAGE:3879411), complete cds., CHR Map: 17q25	ENSG00000185624		1	24769	37438	31103.5	0.181252	334288	339162	336725	1	29450	30847	30148.5	0.212369	337285	377455	357370
PA1	Homo sapiens hypothetical protein MGC4606	-		1	23587	20901	22244	0.129624	127649	125472	126560	1	31436	37147	34291.5	0.241552	130376	141812	136094
PABPC5	Homo sapiens poly(A) binding protein, cytoplasmic 5, mRNA (cDNA clone MGC:71926 IMAGE:6452933), complete cds., CHR Map: Xq21.3	ENSG00000174740		1	162095	175356	168726	0.983226	100593	112542	106568	1	206731	243758	225244	1.58664	313303	288431	300867
PADI4		ENSG00000280908; ENSG00000159339		1	20503	46886	33694.5	0.19635	60422	70165	65293.5	1	37672	36856	37264	0.262491	43541	45141	44341
PAM		ENSG00000145730		1	44870	87485	66177.5	0.385641	253336	258061	255698	1	45215	46906	46060.5	0.324454	305231	308832	307032
PARN	Homo sapiens poly(A)-specific ribonuclease (deadenylation nuclease), mRNA (cDNA clone MGC:41881 IMAGE:4825218), complete cds., CHR Map: 16p13	ENSG00000274829; ENSG00000140694		3	33937	129102	81519.5	0.475044	262478	202463	232470	3	18036	84585	51310.5	0.361436	360530	606530	483530
PARP12	Homo sapiens poly (ADP-ribose) polymerase family, member 12, mRNA (cDNA clone MGC:71625 IMAGE:5296560), complete cds., CHR Map: 7q34	ENSG00000059378		1	40247	39336	39791.5	0.23188	40063	42341	41202	1	27790	43358	35574	0.250586	46738	42272	44505
PATL1	Homo sapiens protein associated with topoisomerase II homolog 1 (yeast), mRNA (cDNA clone MGC:70475 IMAGE:6156770), complete cds., CHR Map: 11q12.1	ENSG00000166889		3	50038	174392	112215	0.653918	27318	27743	27530.5	1	39580	32583	36081.5	0.254161	84744	72951	78847.5
PAX3	Homo sapiens paired box 3, mRNA (cDNA clone MGC:120383 IMAGE:40024658), complete cds.	ENSG00000135903		1	21046	38447	29746.5	0.173344	546115	561523	553819	1	26046	31615	28830.5	0.203085	534886	554874	544880
PAX4	Homo sapiens paired box 4, mRNA (cDNA clone MGC:129959 IMAGE:40032097), complete cds.	ENSG00000106331		2	98752	101716	100234	0.584101	12700	10005	11352.5	2	39932	26738	33335	0.234815	8574	7457	8015.5
PAX6	Homo sapiens paired box gene 6 (aniridia, keratitis)	ENSG00000007372		1	132804	93422	113113	0.659151	57327	66694	62010.5	1	52101	75983	64042	0.451118	48714	41581	45147.5
PAX7	Homo sapiens paired box 7, mRNA (cDNA clone MGC:150507 IMAGE:40121582), complete cds.	ENSG00000009709		1	38430	38902	38666	0.225321	391870	399392	395631	1	35063	72963	54013	0.380472	407833	415528	411680
PAX8	Homo sapiens paired box gene 8, transcript variant PAX8A	ENSG00000125618		1	19790	13703	16746.5	0.0975881	348207	385102	366654	1	12158	13730	12944	0.0911787	230637	296647	263642
PBRM1		ENSG00000163939		2	237782	35175	136478	0.795311	3749	4516	4132.5	2	68134	57257	62695.5	0.441633	6522	6879	6700.5
PBX2	Homo sapiens	ENSG00000236353; ENSG00000232005; ENSG00000224952; ENSG00000204304; ENSG00000206315; ENSG00000237344; ENSG00000225987		1	68156	142038	105097	0.612439	719245	748961	734103	1	45499	93406	69452.5	0.48923	650649	666053	658351
PBX3	Homo sapiens pre-B-cell leukemia transcription factor 3	ENSG00000167081		1	7934	7042	7488	0.0436353	89906	81527	85716.5	1	30117	15450	22783.5	0.160489	64582	118735	91658.5
PBX4		ENSG00000105717		1	39825	69270	54547.5	0.317868	559241	544583	551912	1	36696	40637	38666.5	0.27237	546271	562851	554561
PCBP1	Homo sapiens poly(rC) binding protein 1, mRNA (cDNA clone MGC:47561 IMAGE:6061411), complete cds., CHR Map: 2p13-p12	ENSG00000169564		1	23084	24666	23875	0.139128	564934	565131	565032	1	13111	12730	12920.5	0.0910132	580985	587095	584040
PCBP2	Homo sapiens poly(rC) binding protein 2, transcript variant 2, CHR Map: 12q13.12-q13.13	ENSG00000197111		1	77725	40732	59228.5	0.345146	436916	426028	431472	1	36972	44625	40798.5	0.287388	516281	510608	513444
PCBP3	Homo sapiens poly(rC) binding protein 3, mRNA (cDNA clone MGC:19901 IMAGE:4637826), complete cds., CHR Map: 21q22.3	ENSG00000183570		1	19159	19363	19261	0.112241	331397	333685	332541	1	8589	9810	9199.5	0.0648021	438846	410285	424566
PCBP4	Homo sapiens poly(rC) binding protein 4, mRNA (cDNA clone MGC:14975 IMAGE:3508303), complete cds., CHR Map: 3p21	ENSG00000090097		1	41139	39616	40377.5	0.235295	301783	258785	280284	1	34613	36170	35391.5	0.249301	409034	392221	400628
PCDH20	Homo sapiens protocadherin 20, mRNA (cDNA clone MGC:34068 IMAGE:5202522), complete cds., CHR Map: 13q21	ENSG00000280165; ENSG00000197991		1	42122	31038	36580	0.213165	371855	388805	380330	1	50915	48048	49481.5	0.348552	380102	426845	403474
PCDHGA9	Homo sapiens protocadherin gamma subfamily A, 9, mRNA (cDNA clone MGC:164400 IMAGE:40146791), complete cds., CHR Map: 5q31	ENSG00000261934		1	27479	51837	39658	0.231102	520114	572865	546490	3	42808	223123	132966	0.936621	619619	608822	614220
PCF11	Homo sapiens PCF11, cleavage and polyadenylation factor subunit, homolog (S. cerevisiae), mRNA (cDNA clone MGC:65021 IMAGE:6043635), complete cds., CHR Map: 11q13	ENSG00000165494		1	33732	25373	29552.5	0.172213	147552	163323	155438	1	95356	74330	84843	0.597642	231312	283657	257484
PCGF2	Homo sapiens ring finger protein 110	ENSG00000277258; ENSG00000278644		1	22309	18339	20324	0.118435	231737	229078	230408	1	31048	36307	33677.5	0.237227	197878	199827	198852
PCGF6	Homo sapiens ring finger protein 134	ENSG00000156374		1	14118	18521	16319.5	0.0950998	100552	102003	101278	1	29758	34640	32199	0.226813	113215	108160	110688
PDAP1	Homo sapiens PDGFA associated protein 1, mRNA (cDNA clone MGC:14445 IMAGE:4303959), complete cds., CHR Map: 7q22.1	ENSG00000106244		1	23307	26152	24729.5	0.144108	38895	56293	47594	1	18184	35271	26727.5	0.188271	164229	84299	124264
PDE1B	Homo sapiens phosphodiesterase 1B, calmodulin-dependent, mRNA (cDNA clone MGC:34576 IMAGE:5200139), complete cds., CHR Map: 12q13	ENSG00000123360		1	13390	12456	12923	0.0753071	497626	487741	492684	1	32761	13242	23001.5	0.162025	546886	559052	552969
PDE1C	Homo sapiens phosphodiesterase 1C, calmodulin-dependent 70kDa, mRNA (cDNA clone MGC:26302 IMAGE:4795813), complete cds., CHR Map: 7p14.3	ENSG00000154678		1	15775	58314	37044.5	0.215872	362992	355691	359342	1	24111	70684	47397.5	0.333872	411091	408226	409658
PDE3A	Homo sapiens phosphodiesterase 3A, cGMP-inhibited, mRNA (cDNA clone MGC:150978 IMAGE:40125920), complete cds., CHR Map: 12p12	ENSG00000172572		1	24066	27218	25642	0.149425	670127	693410	681768	3	24887	87617	56252	0.396244	803095	766907	785001
PDE3B		ENSG00000152270		1	29841	60532	45186.5	0.263318	743323	729568	736446	1	31671	76904	54287.5	0.382406	866072	860784	863428
PDE4B	Homo sapiens phosphodiesterase 4B, cAMP-specific (phosphodiesterase E4 dunce homolog, Drosophila), mRNA (cDNA clone MGC:132700 IMAGE:8144043), complete cds., CHR Map: 1p31	ENSG00000184588		1	20230	15059	17644.5	0.102821	407884	409180	408532	1	28625	27775	28200	0.198643	444786	453794	449290
PDE4C	Homo sapiens phosphodiesterase 4C, cAMP-specific (phosphodiesterase E1 dunce homolog, Drosophila), mRNA (cDNA clone MGC:126222 IMAGE:40034056), complete cds., CHR Map: 19p13.11	ENSG00000105650		1	23979	30553	27266	0.158889	390757	367436	379096	1	22947	25707	24327	0.171362	461710	449169	455440
PDE4D	Homo sapiens phosphodiesterase 4D, cAMP-specific (phosphodiesterase E3 dunce homolog, Drosophila), mRNA (cDNA clone MGC:42769 IMAGE:4828512), complete cds., CHR Map: 5q12	ENSG00000113448		1	15651	14420	15035.5	0.0876174	275817	278342	277080	1	37244	12178	24711	0.174066	283952	309107	296530
PDE6A	Homo sapiens phosphodiesterase 6A, cGMP-specific, rod, alpha, mRNA (cDNA clone MGC:46181 IMAGE:5492027), complete cds., CHR Map: 5q31.2-q34	ENSG00000132915		1	13510	37733	25621.5	0.149306	240779	236854	238816	1	27499	34614	31056.5	0.218765	306485	274819	290652
PDE6B	Homo sapiens phosphodiesterase 6B, cGMP-specific, rod, beta (congenital stationary night blindness 3, autosomal dominant), CHR Map: 4p16.3	ENSG00000133256		1	58287	70619	64453	0.375591	229121	226806	227964	1	70476	64088	67282	0.47394	286712	261529	274120
PDE6G	Homo sapiens phosphodiesterase 6G, cGMP-specific, rod, gamma, mRNA (cDNA clone MGC:125749 IMAGE:40029486), complete cds., CHR Map: 17q25	ENSG00000185527		2	15192	42020	28606	0.166698	12844	11448	12146	1	33311	16984	25147.5	0.177141	14434	26151	20292.5
PDE7A	Homo sapiens phosphodiesterase 7A, mRNA (cDNA clone MGC:161638 IMAGE:8992076), complete cds., CHR Map: 8q13	ENSG00000205268		1	12177	12545	12361	0.0720321	36709	35731	36220	1	13630	12489	13059.5	0.0919923	59631	58342	58986.5
PDIA3	Homo sapiens protein disulfide isomerase family A, member 3, mRNA (cDNA clone MGC:2159 IMAGE:3542405), complete cds., CHR Map: 15q15	ENSG00000167004		1	23676	22526	23101	0.134618	298577	431652	365114	1	7719	8978	8348.5	0.0588076	345510	441479	393494
PDIA4	Homo sapiens protein disulfide isomerase family A, member 4, mRNA (cDNA clone MGC:8346 IMAGE:2819726), complete cds., CHR Map: 7q35	ENSG00000155660		1	84478	65376	74927	0.436627	344568	343888	344228	1	15352	47421	31386.5	0.221089	334134	374339	354236
PDS5B	Homo sapiens cDNA clone MGC:88266 IMAGE:6668320, complete cds.	ENSG00000083642		2	64234	59672	61953	0.361023	3581	4083	3832	2/3	64439	19636	42037.5	0.296116	8591	7810	8200.5
PEBP1	Homo sapiens phosphatidylethanolamine binding protein 1, mRNA (cDNA clone MGC:33956 IMAGE:5300366), complete cds., CHR Map: 12q24.23	ENSG00000089220		2	30973	58521	44747	0.260757	15139	19841	17490	1	29116	75659	52387.5	0.369022	84435	80990	82712.5
PEF1	Homo sapiens penta-EF-hand domain containing 1, mRNA (cDNA clone MGC:3498 IMAGE:3615612), complete cds., CHR Map: 1p34	ENSG00000162517		1	15877	19872	17874.5	0.104161	232828	246403	239616	1	10230	12221	11225.5	0.0790734	359896	434452	397174
PEG10	Homo sapiens paternally expressed 10, CHR Map: 7q21	ENSG00000242265		1	50600	61269	55934.5	0.325951	690818	674298	682558	1	68688	66102	67395	0.474736	805869	740641	773255
PER1		ENSG00000179094		1	33974	26053	30013.5	0.1749	358358	404818	381588	1	37131	41345	39238	0.276396	383599	358581	371090
PER3		ENSG00000049246		1	23939	55541	39740	0.23158	67356	65225	66290.5	1	33810	35075	34442.5	0.242616	63023	67811	65417
PES1	Homo sapiens pescadillo homolog 1, containing BRCT domain (zebrafish), mRNA (cDNA clone MGC:40305 IMAGE:5416478), complete cds., CHR Map: 22q12.1	ENSG00000100029		1	26094	43441	34767.5	0.202603	265540	301113	283326	1	13453	28737	21095	0.148595	336661	409996	373328
PFKL	Homo sapiens phosphofructokinase, liver, mRNA (cDNA clone MGC:2893 IMAGE:3009907), complete cds., CHR Map: 21q22.3	ENSG00000141959		1	22040	16477	19258.5	0.112226	499733	505458	502596	1	17308	19154	18231	0.128421	490962	519705	505334
PFKM	Homo sapiens phosphofructokinase, muscle, mRNA (cDNA clone MGC:13291 IMAGE:4100117), complete cds., CHR Map: 12q13.3	ENSG00000152556		1	14457	23003	18730	0.109147	178240	179372	178806	1	26176	18989	22582.5	0.159073	219340	223490	221415
PFKP	Homo sapiens phosphofructokinase, platelet, mRNA (cDNA clone MGC:35337 IMAGE:5180268), complete cds., CHR Map: 10p15.3-p15.2	ENSG00000067057		1	9112	9268	9190	0.0535535	376422	412956	394689	1	9363	10090	9726.5	0.0685143	437351	463507	450429
PFN1	Homo sapiens profilin 1, mRNA (cDNA clone MGC:10045 IMAGE:3890384), complete cds., CHR Map: 17p13.3	ENSG00000108518		1	19420	19569	19494.5	0.113602	422861	408179	415520	1	18301	21390	19845.5	0.139793	436320	452578	444449
PGAM2	Homo sapiens phosphoglycerate mutase 2 (muscle), mRNA (cDNA clone MGC:2269 IMAGE:3535570), complete cds., CHR Map: 7p13-p12	ENSG00000164708		1	11022	10238	10630	0.0619449	456666	424526	440596	1	16853	15864	16358.5	0.115231	488282	479177	483730
PGK1	Homo sapiens phosphoglycerate kinase 1, mRNA (cDNA clone MGC:142128 IMAGE:8322620), complete cds., CHR Map: Xq13	ENSG00000102144		1	15327	11135	13231	0.0771019	153166	150804	151985	1	15102	14005	14553.5	0.102516	185631	180901	183266
PGK2	Homo sapiens phosphoglycerate kinase 2, mRNA (cDNA clone MGC:47832 IMAGE:5741907), complete cds., CHR Map: 6p12.3	ENSG00000170950		1	13694	10285	11989.5	0.0698673	159548	158729	159138	1	14342	31847	23094.5	0.16268	186582	190270	188426
PHB		ENSG00000167085		1	40688	38211	39449.5	0.229887	212050	236415	224232	1	46619	54063	50341	0.354606	257173	268529	262851
PHB2	Homo sapiens repressor of estrogen receptor activity	ENSG00000215021		1	80390	34840	57615	0.335744	40328	37498	38913	1	25823	46354	36088.5	0.254211	48285	45561	46923
PHC1	Homo sapiens polyhomeotic-like 1 (Drosophila)	ENSG00000111752		2	20750	27129	23939.5	0.139504	15955	18251	17103	1	37507	38150	37828.5	0.266467	18324	18203	18263.5
PHC2	Homo sapiens polyhomeotic-like 2 (Drosophila), transcript variant 2	ENSG00000134686		1	15474	13040	14257	0.0830808	347666	346281	346974	1	66605	42478	54541.5	0.384195	339503	351041	345272
PHF21A	Homo sapiens BRAF35/HDAC2 complex (80 kDa)	ENSG00000135365		1	12300	12535	12417.5	0.0723614	77724	63143	70433.5	1	97297	60015	78656	0.55406	34538	37346	35942
PHF5A	Homo sapiens PHD finger protein 5A, CHR Map: 22q13.2	ENSG00000100410		1	38051	37866	37958.5	0.221198	335168	333507	334338	1	30205	26230	28217.5	0.198767	415192	376151	395672
PHF6	Homo sapiens PHD finger protein 6, mRNA (cDNA clone MGC:14797 IMAGE:4064169), complete cds., CHR Map: Xq26.3	ENSG00000156531		2	39999	44574	42286.5	0.246419	6662	5551	6106.5	2	88364	97196	92780	0.653551	7012	6290	6651
PHF8		ENSG00000172943		3	30864	194756	112810	0.657386	123726	120378	122052	1	55348	63376	59362	0.418151	122292	120054	121173
PIN4	Homo sapiens protein (peptidylprolyl cis/trans isomerase) NIMA-interacting, 4 (parvulin), mRNA (cDNA clone IMAGE:3683177), partial cds., CHR Map: Xq13	ENSG00000102309		1	43067	58123	50595	0.294836	117060	55016	86038	1	33812	31626	32719	0.230476	215128	167145	191136
PIP5K3	Homo sapiens phosphatidylinositol-3-phosphate/phosphatidylinositol 5-kinase, type III	-		1	15603	22267	18935	0.110341	92101	109476	100788	1	17065	23059	20062	0.141319	73531	75828	74679.5
PITX1	Homo sapiens paired-like homeodomain transcription factor 1	ENSG00000069011		1	47357	35108	41232.5	0.240277	674150	689187	681668	1	19780	14727	17253.5	0.121535	620696	611074	615885
PITX2	Homo sapiens paired-like homeodomain transcription factor 2, transcript variant 3	ENSG00000164093		1	36627	105076	70851.5	0.412878	725031	719586	722308	1	26984	26395	26689.5	0.188003	635966	618932	627449
PIWIL1	Homo sapiens piwi-like 1 (Drosophila), mRNA (cDNA clone MGC:26748 IMAGE:4827445), complete cds., CHR Map: 12q24.33	ENSG00000125207; ENSG00000275051		1	80438	27318	53878	0.313967	28053	26209	27131	1	58549	107081	82815	0.583356	79224	64843	72033.5
PIWIL2	Homo sapiens piwi-like 2 (Drosophila), mRNA (cDNA clone MGC:26732 IMAGE:4826162), complete cds., CHR Map: 8p21.3	ENSG00000197181		1	106196	121706	113951	0.664035	81489	82329	81909	1	112407	102214	107310	0.755905	158919	167937	163428
PIWIL4	Homo sapiens piwi-like 4 (Drosophila), mRNA (cDNA clone MGC:33296 IMAGE:5271278), complete cds., CHR Map: 11q21	ENSG00000134627		1	49573	41142	45357.5	0.264315	49958	42387	46172.5	1	44731	54965	49848	0.351134	90031	95086	92558.5
PKM2	Homo sapiens pyruvate kinase, muscle, mRNA (cDNA clone MGC:15908 IMAGE:3533876), complete cds., CHR Map: 15q22	-		1	13166	9015	11090.5	0.0646284	296774	270149	283462	1	16100	11507	13803.5	0.0972331	292067	288137	290102
PKNOX1	Homo sapiens PBX/knotted 1 homeobox 1, transcript variant 1	ENSG00000160199		1	20547	17483	19015	0.110807	82356	70687	76521.5	3	22785	237799	130292	0.917788	70851	75964	73407.5
PLEK	Homo sapiens pleckstrin	ENSG00000115956		1	9856	9935	9895.5	0.0576647	279724	274309	277016	1	37109	14088	25598.5	0.180318	271265	286618	278942
PLEKHA4	Homo sapiens pleckstrin homology domain containing, family A (phosphoinositide binding specific) member 4	ENSG00000105559		1	33862	37842	35852	0.208923	261374	247377	254376	1	61503	82616	72059.5	0.507594	291656	307384	299520
PLXNA1	Homo sapiens hypothetical protein DKFZp564A176	ENSG00000114554		1	13846	14373	14109.5	0.0822213	312449	322552	317500	1	21620	27485	24552.5	0.17295	336917	334340	335628
PLXNA4	Homo sapiens hypothetical protein DKFZp434G0625	ENSG00000221866		1	21476	15812	18644	0.108645	776292	797815	787054	1	26556	27162	26859	0.189197	568786	378411	473598
PMS1	Homo sapiens PMS1 postmeiotic segregation increased 1 (S. cerevisiae), mRNA (cDNA clone MGC:117015 IMAGE:40008290), complete cds.	ENSG00000064933		2	12893	9108	11000.5	0.064104	10838	7148	8993	2	27081	22002	24541.5	0.172873	5208	9290	7249
PNN	Homo sapiens pinin, desmosome associated protein, mRNA (cDNA clone MGC:70809 IMAGE:5491466), complete cds., CHR Map: 14q21.1	ENSG00000100941		1	144704	229506	187105	1.09033	53932	57995	55963.5	1	157637	61571	109604	0.77206	182779	168984	175882
PNO1	Homo sapiens partner of NOB1 homolog (S. cerevisiae), mRNA (cDNA clone MGC:15140 IMAGE:3344225), complete cds., CHR Map: 2p14	ENSG00000115946		1	20371	15113	17742	0.103389	315868	293198	304533	1	15923	11978	13950.5	0.0982686	373285	358785	366035
PNPT1	Homo sapiens polyribonucleotide nucleotidyltransferase 1, mRNA (cDNA clone MGC:61565 IMAGE:6062060), complete cds., CHR Map: 2p15	ENSG00000138035		1	23657	26479	25068	0.146081	28513	27358	27935.5	1	54667	42697	48682	0.34292	51522	41392	46457
POGK	Homo sapiens pogo transposable element with KRAB domain, mRNA (cDNA clone MGC:149714 IMAGE:40117695), complete cds.	ENSG00000143157		1	19228	20278	19753	0.115108	267012	249470	258241	1	13935	14685	14310	0.100801	216723	220929	218826
POGZ	Homo sapiens pogo transposable element with ZNF domain, transcript variant 3	ENSG00000143442		1	44944	15746	30345	0.176832	354094	338395	346244	1	22386	59079	40732.5	0.286923	381414	364883	373148
POLD1		ENSG00000062822		3	34760	150545	92652.5	0.53992	97524	98621	98072.5	1	71395	133487	102441	0.721604	88373	96639	92506
POLDIP3	Homo sapiens polymerase (DNA-directed), delta interacting protein 3, mRNA (cDNA clone MGC:24943 IMAGE:4933145), complete cds., CHR Map: 22q13.2	ENSG00000100227		1	24557	24482	24519.5	0.142884	437257	589537	513397	1	20049	28043	24046	0.169382	689914	662616	676265
POLE3	Homo sapiens polymerase (DNA directed), epsilon 3 (p17 subunit)	ENSG00000148229		1	8488	10782	9635	0.0561467	187643	179433	183538	1	15715	16538	16126.5	0.113597	212273	221943	217108
POLE4	Homo sapiens polymerase (DNA-directed), epsilon 4 (p12 subunit)	ENSG00000115350		1	36117	43803	39960	0.232862	148038	143986	146012	1	32871	33877	33374	0.235089	155402	160487	157944
POLR2A	Homo sapiens polymerase (RNA) II (DNA directed) polypeptide A, 220kDa, mRNA (cDNA clone IMAGE:30378439), complete cds., CHR Map: 17p13.1	ENSG00000181222		1	45070	49967	47518.5	0.276908	84282	76318	80300	1	34377	37027	35702	0.251488	187161	170465	178813
POLR2B	Homo sapiens polymerase (RNA) II (DNA directed) polypeptide B, 140kDa, mRNA (cDNA clone MGC:1677 IMAGE:3346389), complete cds., CHR Map: 4q12	ENSG00000047315		2	84060	26530	55295	0.322224	7454	4162	5808	2	14344	30310	22327	0.157273	6765	4927	5846
POLR2G	Homo sapiens polymerase (RNA) II (DNA directed) polypeptide G, mRNA (cDNA clone MGC:138367 IMAGE:8327630), complete cds., CHR Map: 11q13.1	ENSG00000168002		2	29261	29401	29331	0.170923	5122	5494	5308	2	39784	43509	41646.5	0.293362	6071	5744	5907.5
POLR2L	Homo sapiens polymerase (RNA) II (DNA directed) polypeptide L, 7.6kDa	ENSG00000177700		1	56305	59079	57692	0.336193	212585	186440	199512	1	68028	66328	67178	0.473208	254643	172334	213488
POLRMT	Homo sapiens polymerase (RNA) mitochondrial (DNA directed), mRNA (cDNA clone MGC:104585 IMAGE:5264127), complete cds., CHR Map: 19p13.3	ENSG00000099821		3	25995	177214	101604	0.592087	113110	130674	121892	1	43824	101271	72547.5	0.511031	296424	306365	301394
POP1	Homo sapiens processing of precursor 1, ribonuclease P/MRP subunit (S. cerevisiae), mRNA (cDNA clone MGC:17365 IMAGE:3853321), complete cds., CHR Map: 8q22.1	ENSG00000104356		1	173379	436316	304848	1.77646	42298	43308	42803	1	99567	128160	113864	0.802065	112444	125724	119084
POP7	Homo sapiens processing of precursor 7, ribonuclease P/MRP subunit (S. cerevisiae), mRNA (cDNA clone MGC:1986 IMAGE:3138336), complete cds., CHR Map: 7q22	ENSG00000172336		1	27637	33443	30540	0.177968	473418	453540	463479	1	24843	27639	26241	0.184844	527990	500846	514418
POU2F1	Homo sapiens POU domain, class 2, transcription factor 1	ENSG00000143190		1	20818	14713	17765.5	0.103526	286926	291371	289148	1	13116	52578	32847	0.231377	274772	297454	286113
POU2F2	Homo sapiens POU domain, class 2, transcription factor 2	ENSG00000028277		1	55360	19557	37458.5	0.218285	62006	72625	67315.5	1	28203	16303	22253	0.156752	57381	47511	52446
POU4F3	Homo sapiens POU class 4 homeobox 3, mRNA (cDNA clone MGC:138412 IMAGE:8327675), complete cds.	ENSG00000091010		1	51557	117108	84332.5	0.491437	273664	272900	273282	2	58485	22072	40278.5	0.283725	1699	2219	1959
POU6F1	Homo sapiens POU class 6 homeobox 1, mRNA (cDNA clone MGC:59843 IMAGE:6275848), complete cds.	ENSG00000184271		1	57679	52638	55158.5	0.321429	178410	187949	183180	1	25915	56097	41006	0.28885	168844	190627	179736
PPAN	Homo sapiens peter pan homolog (Drosophila), mRNA (cDNA clone MGC:15089 IMAGE:3957286), complete cds., CHR Map: 19p13	ENSG00000130810		1	91072	227099	159086	0.92705	219651	260165	239908	1	63729	85258	74493.5	0.524739	282550	425277	353914
PPARA	Homo sapiens peroxisome proliferative activated receptor, alpha	ENSG00000186951		3	26358	121142	73750	0.429769	32390	37844	35117	1	78675	30829	54752	0.385678	31316	46275	38795.5
PPARD	Homo sapiens peroxisome proliferative activated receptor, delta, transcript variant 2	ENSG00000112033		1	49730	42309	46019.5	0.268173	330393	340574	335484	1	27157	34321	30739	0.216528	290579	293887	292233
PPARG	Homo sapiens peroxisome proliferative activated receptor, gamma, transcript variant 3	ENSG00000132170		1	40348	41108	40728	0.237337	44393	81501	62947	1	22118	33265	27691.5	0.195061	80255	101871	91063
PPARGC1B	Homo sapiens peroxisome proliferator-activated receptor gamma, coactivator 1 beta, mRNA (cDNA clone MGC:164602 IMAGE:40146993), complete cds., CHR Map: 5q32	ENSG00000155846		1	58183	53900	56041.5	0.326575	178217	173418	175818	1	92824	67019	79921.5	0.562974	186835	198967	192901
PPHLN1	Homo sapiens periphilin 1, mRNA (cDNA clone MGC:48786 IMAGE:6051282), complete cds., CHR Map: 12q12	ENSG00000134283		1	24595	16812	20703.5	0.120647	73528	92707	83117.5	1	28056	17936	22996	0.161986	217474	251371	234422
PPIA	Homo sapiens peptidylprolyl isomerase A (cyclophilin A), mRNA (cDNA clone MGC:14747 IMAGE:4281376), complete cds., CHR Map: 7p13	ENSG00000196262		1	36791	42404	39597.5	0.230749	54647	61401	58024	1	35402	36224	35813	0.25227	110366	100839	105602
PPIB	Homo sapiens peptidylprolyl isomerase B (cyclophilin B), mRNA (cDNA clone MGC:14109 IMAGE:3502055), complete cds., CHR Map: 15q21-q22	ENSG00000166794		1	14695	18916	16805.5	0.0979319	412074	436126	424100	1	28107	46912	37509.5	0.26422	545666	533561	539614
PPIC	Homo sapiens peptidylprolyl isomerase C (cyclophilin C), mRNA (cDNA clone MGC:3673 IMAGE:3610178), complete cds., CHR Map: 5q23.2	ENSG00000168938		1	23125	31282	27203.5	0.158525	111927	117283	114605	1	44300	20144	32222	0.226975	143359	153029	148194
PPID	Homo sapiens peptidylprolyl isomerase D, mRNA (cDNA clone MGC:33096 IMAGE:4819748), complete cds., CHR Map: 4q31.3	ENSG00000171497		1	11979	12724	12351.5	0.0719768	186611	194845	190728	1	51112	16747	33929.5	0.239002	287402	248184	267793
PPIE	Homo sapiens peptidylprolyl isomerase E (cyclophilin E), mRNA (cDNA clone MGC:14691 IMAGE:4134572), complete cds., CHR Map: 1p32	ENSG00000084072		1	27374	28071	27722.5	0.161549	502244	509196	505720	1	31194	11779	21486.5	0.151353	563606	438389	500998
PPIG	Homo sapiens peptidylprolyl isomerase G (cyclophilin G), mRNA (cDNA clone MGC:133241 IMAGE:40034815), complete cds., CHR Map: 2q31.1	ENSG00000138398		1	106203	329671	217937	1.27	38969	22479	30724	1	67605	253718	160662	1.13171	79463	42015	60739
PPIL4	Homo sapiens peptidylprolyl isomerase (cyclophilin)-like 4, mRNA (cDNA clone IMAGE:4390789), complete cds., CHR Map: 6q25.1	ENSG00000131013		1	26673	32893	29783	0.173557	177888	201887	189888	1	26333	29174	27753.5	0.195498	266774	270250	268512
PPP1CC	Homo sapiens protein phosphatase 1, catalytic subunit, gamma isoform, mRNA (cDNA clone MGC:20085 IMAGE:3956353), complete cds., CHR Map: 12q24.1-q24.2	ENSG00000186298		1	147917	137669	142793	0.832108	523589	507221	515405	1	132478	82159	107318	0.755961	625521	563035	594278
PPP1R10		ENSG00000206489; ENSG00000238104; ENSG00000204569; ENSG00000231737; ENSG00000235291; ENSG00000227804; ENSG00000230995		2	31853	133146	82499.5	0.480755	4483	4791	4637	2	35275	55135	45205	0.318428	6503	7630	7066.5
PPP2R3B	Homo sapiens protein phosphatase 2A 48 kDa regulatory subunit	ENSG00000273850; ENSG00000276438; ENSG00000167393		2	46102	11640	28871	0.168242	8469	5705	7087	1	25116	25554	25335	0.178462	15988	21667	18827.5
PPRC1	Homo sapiens peroxisome proliferator-activated receptor gamma, coactivator-related 1, mRNA (cDNA clone MGC:70989 IMAGE:6514597), complete cds., CHR Map: 10q24.32	ENSG00000148840		2	36344	47285	41814.5	0.243669	3193	4645	3919	2	129964	290985	210474	1.4826	6936	7213	7074.5
PRB3	Homo sapiens proline-rich protein BstNI subfamily 3, mRNA (cDNA clone MGC:116862 IMAGE:40004740), complete cds.	ENSG00000275624; ENSG00000197870		1	22527	53270	37898.5	0.220849	149990	168189	159090	1	24663	26744	25703.5	0.181058	154051	191568	172810
PRB4	Homo sapiens proline-rich protein BstNI subfamily 4, mRNA (cDNA clone MGC:163258 IMAGE:40146417), complete cds.	ENSG00000274839; ENSG00000230657		1	30509	50865	40687	0.237098	87328	87673	87500.5	1	64813	50834	57823.5	0.407314	101073	115095	108084
PRDM1	Homo sapiens PR domain containing 1, with ZNF domain, mRNA (cDNA clone MGC:118922 IMAGE:40001920), complete cds.	ENSG00000057657		1	23168	28893	26030.5	0.151689	377072	333142	355107	1	93628	47388	70508	0.496665	341138	353637	347388
PRDM10	Homo sapiens PR domain containing 10, mRNA (cDNA clone MGC:151024 IMAGE:40125966), complete cds.	ENSG00000170325		1	35863	78957	57410	0.334549	42612	52227	47419.5	1	21348	72019	46683.5	0.328843	27845	30007	28926
PRDM14	Homo sapiens PR domain containing 14	ENSG00000147596		1	19022	20998	20010	0.116606	71223	56398	63810.5	1	28834	26682	27758	0.19553	57011	62977	59994
PRDM15	Homo sapiens PR domain containing 15	ENSG00000141956		2	16924	40240	28582	0.166558	5458	5622	5540	2/3	62682	22313	42497.5	0.299356	3036	2799	2917.5
PRDM4	Homo sapiens PR domain containing 4	ENSG00000110851		1	17947	30644	24295.5	0.141579	37954	33175	35564.5	2	77321	39768	58544.5	0.412393	16348	15965	16156.5
PRDM7		ENSG00000126856		1	20129	27427	23778	0.138563	129697	148280	138988	1	49672	44908	47290	0.333115	148812	142969	145890
PRDX1	Homo sapiens peroxiredoxin 1, mRNA (cDNA clone MGC:24196 IMAGE:3681912), complete cds., CHR Map: 1p34.1	ENSG00000117450		3	221661	30136	125898	0.733657	897144	918494	907819	1	24040	24133	24086.5	0.169667	958149	986800	972474
PREB	Homo sapiens prolactin regulatory element binding	ENSG00000138073		1	54740	37262	46001	0.268065	458916	494004	476460	1	49881	29475	39678	0.279495	425717	395682	410700
PRIC285	Homo sapiens peroxisomal proliferator-activated receptor A interacting complex 285, mRNA (cDNA clone MGC:166902 IMAGE:9007272), complete cds., CHR Map: 20q13.33	-		2	39666	173209	106438	0.620251	3378	3708	3543	2	38071	102759	70415	0.49601	4081	4020	4050.5
PRKRA	Homo sapiens protein kinase, interferon-inducible double stranded RNA dependent activator, mRNA (cDNA clone MGC:1978 IMAGE:3503747), complete cds., CHR Map: 2q31.2	ENSG00000180228		1	80650	69787	75218.5	0.438326	315228	291940	303584	1	135628	108584	122106	0.860126	447491	420152	433822
PRKRIR	Homo sapiens protein-kinase, interferon-inducible double stranded RNA dependent inhibitor, repressor of (P58 repressor), mRNA (cDNA clone MGC:150747 IMAGE:40125689), complete cds.	-		1	21876	19607	20741.5	0.120868	72594	73885	73239.5	2	65130	52555	58842.5	0.414492	66356	66641	66498.5
PRMT1	Homo sapiens protein arginine methyltransferase 1, mRNA (cDNA clone MGC:129947 IMAGE:40031731), complete cds.	ENSG00000126457		1	11381	10702	11041.5	0.0643429	304081	303576	303828	1	35336	58752	47044	0.331382	344283	341373	342828
PRMT6	Homo sapiens protein arginine methyltransferase 6, mRNA (cDNA clone MGC:74997 IMAGE:5501091), complete cds.	ENSG00000198890		1	35999	39094	37546.5	0.218797	109097	109354	109226	1	46952	89382	68167	0.480174	109597	114550	112074
PRMT7	Homo sapiens protein arginine N-methyltransferase 7	ENSG00000132600		1	12645	15251	13948	0.0812802	101980	107502	104741	3	22495	79388	50941.5	0.358836	109593	109721	109657
PRMT8		ENSG00000111218		1	16281	16363	16322	0.0951143	188123	193475	190799	1	64757	64066	64411.5	0.45372	234353	239611	236982
PRPF3	Homo sapiens PRP3 pre-mRNA processing factor 3 homolog (S. cerevisiae), mRNA (cDNA clone MGC:4388 IMAGE:2905308), complete cds., CHR Map: 1q21.1	ENSG00000117360		1	158258	138468	148363	0.864566	388135	297918	343026	1	162833	148467	155650	1.09641	485065	475172	480118
PRPF31	Homo sapiens PRP31 pre-mRNA processing factor 31 homolog (S. cerevisiae), mRNA (cDNA clone MGC:150998 IMAGE:40125940), complete cds., CHR Map: 19q13.42	ENSG00000277707; ENSG00000105618; ENSG00000274144; ENSG00000274894; ENSG00000275117; ENSG00000275885; ENSG00000277953; ENSG00000276421; ENSG00000274651; ENSG00000277154		1	42181	42962	42571.5	0.24808	635508	611850	623679	1	31677	43904	37790.5	0.2662	663978	690853	677416
PRPF38A	Homo sapiens PRP38 pre-mRNA processing factor 38 (yeast) domain containing A, mRNA (cDNA clone IMAGE:3510134), complete cds., CHR Map: 1p32.3	ENSG00000134748		1	50091	58770	54430.5	0.317187	553631	536268	544950	1	33081	37080	35080.5	0.24711	472933	563115	518024
PRPF38B	Homo sapiens PRP38 pre-mRNA processing factor 38 (yeast) domain containing B, mRNA (cDNA clone IMAGE:5471050), complete cds., CHR Map: 1p13.3	ENSG00000134186		1	46084	73866	59975	0.349497	298487	240272	269380	1	44880	71232	58056	0.408952	334026	328905	331466
PRPF4B	Homo sapiens PRP4 pre-mRNA processing factor 4 homolog B (yeast), mRNA (cDNA clone MGC:26845 IMAGE:4821304), complete cds., CHR Map: 6p25.2	ENSG00000112739		1	94928	173131	134030	0.781039	55222	60479	57850.5	1	163147	129207	146177	1.02968	169598	182353	175976
PRPF6	Homo sapiens PRP6 pre-mRNA processing factor 6 homolog (S. cerevisiae), mRNA (cDNA clone MGC:1852 IMAGE:2988165), complete cds., CHR Map: 20q13.33	ENSG00000101161		1	45520	64437	54978.5	0.32038	31854	36668	34261	1	44477	122358	83417.5	0.5876	30662	69161	49911.5
PRR3	Homo sapiens proline rich 3, mRNA (cDNA clone MGC:161733 IMAGE:8992171), complete cds.	ENSG00000223766; ENSG00000233564; ENSG00000206491; ENSG00000204576; ENSG00000228186; ENSG00000229202; ENSG00000223887		1	27823	29088	28455.5	0.165821	377107	390025	383566	1	33162	41738	37450	0.263801	371180	382047	376614
PSMC1	Homo sapiens proteasome (prosome, macropain) 26S subunit, ATPase, 1, mRNA (cDNA clone MGC:8541 IMAGE:2822718), complete cds., CHR Map: 14q32.11	ENSG00000100764		1	33208	52348	42778	0.249283	372717	387747	380232	1	24778	32898	28838	0.203137	336346	444147	390246
PSMD12	Homo sapiens proteasome (prosome, macropain) 26S subunit, non-ATPase, 12, mRNA (cDNA clone MGC:75406 IMAGE:30386487), complete cds.	ENSG00000197170		1	32225	17848	25036.5	0.145897	161658	179976	170817	1	16663	16504	16583.5	0.116816	152773	190771	171772
PSMD4	Homo sapiens proteasome (prosome, macropain) 26S subunit, non-ATPase, 4, mRNA (cDNA clone MGC:8410 IMAGE:2820813), complete cds., CHR Map: 1q21.3	ENSG00000159352		1	31568	36830	34199	0.19929	366598	359777	363188	1	118070	42580	80325	0.565816	370007	364459	367233
PSPC1	Homo sapiens paraspeckle component 1, mRNA (cDNA clone MGC:20640 IMAGE:4623069), complete cds., CHR Map: 13q12.11	ENSG00000121390		1	25045	29951	27498	0.160241	1043961	1016652	1.03031e+06	1	21147	25002	23074.5	0.162539	1055097	1041256	1.04818e+06
PTBP1	Homo sapiens polypyrimidine tract binding protein 1, mRNA (cDNA clone MGC:8461 IMAGE:2821531), complete cds., CHR Map: 19p13.3	ENSG00000011304		1	240007	210687	225347	1.31318	523958	496277	510118	1	119187	126234	122710	0.864384	549777	561826	555802
PTBP2	Homo sapiens polypyrimidine tract binding protein 2, CHR Map: 1p21.3	ENSG00000117569		1	77638	80842	79240	0.461761	36885	43161	40023	1	37928	42361	40144.5	0.282781	111658	123070	117364
PTCD1	Homo sapiens pentatricopeptide repeat domain 1, mRNA (cDNA clone MGC:99605 IMAGE:6645909), complete cds., CHR Map: 7q22.1	ENSG00000106246		1	35409	95439	65424	0.38125	243543	225497	234520	1	63535	48147	55841	0.393349	298675	265997	282336
PTCD2	Homo sapiens pentatricopeptide repeat domain 2, mRNA (cDNA clone MGC:31807 IMAGE:4552964), complete cds., CHR Map: 5q13.2	ENSG00000049883		2	47834	66016	56925	0.331723	6904	7103	7003.5	2	58821	58680	58750.5	0.413844	8217	8063	8140
PTCD3	Homo sapiens Pentatricopeptide repeat domain 3, mRNA (cDNA clone MGC:19979 IMAGE:3939273), complete cds., CHR Map: 2p11.2	ENSG00000132300		1	37693	42677	40185	0.234173	98766	136403	117584	1	30651	30593	30622	0.215704	304743	362216	333480
PTGDS		ENSG00000107317		2	27663	14895	21279	0.124001	9565	10450	10007.5	2	38752	32085	35418.5	0.249491	10035	9716	9875.5
PTIP	Homo sapiens PAX transcription activation domain interacting protein 1 like	-		2	17697	19737	18717	0.109071	17035	15734	16384.5	2/3	553366	162747	358056	2.52218	11753	13278	12515.5
PTPN1	Homo sapiens protein tyrosine phosphatase, non-receptor type 1, mRNA (cDNA clone MGC:23121 IMAGE:4844022), complete cds., CHR Map: 20q13.1-q13.2	ENSG00000196396		1	33127	32733	32930	0.191895	229094	221703	225398	1	24228	24515	24371.5	0.171675	325114	367583	346348
PTRF	Homo sapiens polymerase I and transcript release factor, mRNA (cDNA clone MGC:71738 IMAGE:5269172), complete cds., CHR Map: 17q21.2	-		2	38461	32999	35730	0.208212	9921	10152	10036.5	1	82872	134090	108481	0.76415	995652	953646	974649
PUF60	Homo sapiens poly-U binding splicing factor 60KDa, mRNA (cDNA clone MGC:9958 IMAGE:3877563), complete cds., CHR Map: 8q24.3	ENSG00000274081; ENSG00000179950		1	121405	132437	126921	0.739616	271530	286033	278782	1	122930	90416	106673	0.751414	300080	310198	305139
PUM1	Homo sapiens pumilio homolog 1 (Drosophila), mRNA (cDNA clone MGC:3890 IMAGE:3528160), complete cds., CHR Map: 1p35.2	ENSG00000134644		1	66888	130732	98810	0.575802	302166	319630	310898	1	72553	135964	104258	0.734406	385214	390998	388106
PURA	Homo sapiens purine-rich element binding protein A, mRNA (cDNA clone MGC:33782 IMAGE:5284976), complete cds., CHR Map: 5q31	ENSG00000185129		1	163442	158350	160896	0.937601	597423	558939	578181	1	154803	138000	146402	1.03127	593332	562713	578022
PURB	Homo sapiens purine-rich element binding protein B, mRNA (cDNA clone MGC:126784 IMAGE:8069241), complete cds., CHR Map: 7p13	ENSG00000146676		1	39243	35082	37162.5	0.21656	560689	535025	547857	1	30327	38763	34545	0.243338	541940	502644	522292
PURG	Homo sapiens purine-rich element binding protein G, mRNA (cDNA clone MGC:119274 IMAGE:40005076), complete cds., CHR Map: 8p11	ENSG00000172733		1	155359	74512	114936	0.669772	570136	505556	537846	3	37877	422921	230399	1.62295	460275	707505	583890
PUS7	Homo sapiens pseudouridylate synthase 7 homolog (S. cerevisiae), mRNA (cDNA clone MGC:17720 IMAGE:3870711), complete cds., CHR Map: 7q22.3	ENSG00000091127		1	52787	36734	44760.5	0.260836	489847	540558	515202	1	35919	54433	45176	0.318224	577063	580801	578932
PWP2	Homo sapiens PWP2 periodic tryptophan protein homolog (yeast), mRNA (cDNA clone MGC:23222 IMAGE:4906611), complete cds., CHR Map: 21q22.3	ENSG00000241945		3	39041	128399	83720	0.487867	179638	153187	166412	3	82580	26490	54535	0.384149	125016	91702	108359
Q25		-		3	47762	161823	104792	0.610665	202453	204304	203378	1	20776	21575	21175.5	0.149162	160973	179476	170224
QKI	Homo sapiens quaking homolog, KH domain RNA binding (mouse), transcript variant 1, CHR Map: 6q26	ENSG00000112531		1	31999	30623	31311	0.182461	706354	714772	710563	1	16933	18404	17668.5	0.124458	649379	683922	666650
R3HDM1	Homo sapiens R3H domain (binds single-stranded nucleic acids) containing, CHR Map: 2q21.3	ENSG00000048991		2	25827	33231	29529	0.172076	15865	15471	15668	1	16397	26782	21589.5	0.152078	37638	31531	34584.5
R3HDM2	Homo sapiens R3H domain containing 2, mRNA (cDNA clone MGC:132655 IMAGE:8143998), complete cds., CHR Map: 12q13.3	ENSG00000179912		2	118172	29541	73856.5	0.430389	18439	22583	20511	1	62014	35725	48869.5	0.344241	50447	50135	50291
RAD18	Homo sapiens RAD18 homolog (S. cerevisiae), CHR Map: 3p25-p24	ENSG00000070950		1	106496	65400	85948	0.500851	272146	288178	280162	1	60140	63877	62008.5	0.436793	240528	340528	290528
RAD54L	Homo sapiens RAD54-like (S. cerevisiae), mRNA (cDNA clone MGC:149795 IMAGE:40118437), complete cds., CHR Map: 1p32	ENSG00000085999		1	27952	51782	39867	0.23232	33584	33477	33530.5	2	57012	30482	43747	0.308158	6857	7670	7263.5
RAG1	Homo sapiens recombination activating gene 1	ENSG00000166349		2	23900	19058	21479	0.125166	5873	8846	7359.5	2/3	891442	32167	461804	3.25299	1667	1194	1430.5
RALYL	Homo sapiens RALY RNA binding protein-like, mRNA (cDNA clone MGC:33847 IMAGE:5311935), complete cds., CHR Map: 8q21.2	ENSG00000184672		1	23072	23736	23404	0.136384	31456	37107	34281.5	1	14206	17816	16011	0.112783	49185	52696	50940.5
RAN		ENSG00000132341		1	48634	72062	60348	0.35167	155336	161628	158482	1	76487	40736	58611.5	0.412865	174339	179160	176750
RAPGEF3	Homo sapiens Rap guanine nucleotide exchange factor (GEF) 3, mRNA (cDNA clone IMAGE:5263679), complete cds.	ENSG00000079337		1	9002	9748	9375	0.0546316	312870	312929	312900	1	13576	11537	12556.5	0.0884491	321752	317141	319446
RAPGEF4	Homo sapiens Rap guanine nucleotide exchange factor (GEF) 4	ENSG00000091428		1	13331	27810	20570.5	0.119872	307347	335545	321446	1	26446	46710	36578	0.257659	371085	348341	359713
RAPGEF5	Homo sapiens Rap guanine nucleotide exchange factor (GEF) 5, mRNA (cDNA clone MGC:26203 IMAGE:4811483), complete cds.	ENSG00000136237		1	32795	39826	36310.5	0.211595	35571	41124	38347.5	1	38271	46938	42604.5	0.30011	50951	61579	56265
RARA	Homo sapiens retinoic acid receptor, alpha	ENSG00000131759		1	20038	18211	19124.5	0.111446	307409	385385	346397	1	19725	17093	18409	0.129675	367110	377025	372068
RARB	Homo sapiens retinoic acid receptor, beta, transcript variant 1	ENSG00000077092		2	11818	17230	14524	0.0846367	22532	22384	22458	2	21196	22844	22020	0.155111	9721	5419	7570
RAVER1	Homo sapiens ribonucleoprotein, PTB-binding 1, mRNA (cDNA clone IMAGE:5532899)., CHR Map: 19p13.2	ENSG00000161847		1	22203	31436	26819.5	0.156287	382746	460176	421461	1	10202	12920	11561	0.0814367	441761	491875	466818
RB1		ENSG00000139687		2	39243	34146	36694.5	0.213832	13065	14153	13609	1	76363	46688	61525.5	0.433391	17999	21021	19510
RBBP4	Homo sapiens retinoblastoma binding protein 4	ENSG00000162521		1	19248	15212	17230	0.100406	181643	181678	181660	1	33528	44245	38886.5	0.27392	169025	180306	174666
RBBP6	Homo sapiens retinoblastoma binding protein 6, mRNA (cDNA clone IMAGE:4593989), complete cds., CHR Map: 16p12.2	ENSG00000122257		1	23191	26353	24772	0.144356	115380	118966	117173	1	24303	23833	24068	0.169537	122188	128882	125535
RBBP7	Homo sapiens retinoblastoma binding protein 7, mRNA (cDNA clone MGC:138867 IMAGE:40083851), complete cds.	ENSG00000102054		1	25938	19710	22824	0.133004	153429	152283	152856	1	26536	76305	51420.5	0.362211	152871	151756	152314
RBM11	Homo sapiens RNA binding motif protein 11, mRNA (cDNA clone MGC:34826 IMAGE:5199053), complete cds., CHR Map: 21q11	ENSG00000185272		1	25903	22551	24227	0.14118	300504	279851	290178	1	18585	20456	19520.5	0.137504	402903	388502	395702
RBM12	Homo sapiens RNA binding motif protein 12, mRNA (cDNA clone MGC:19528 IMAGE:3845090), complete cds., CHR Map: 20q11.21	ENSG00000244462		3	33639	104813	69226	0.403406	26265	30235	28250	1	33357	36661	35009	0.246607	107430	113274	110352
RBM12B	Homo sapiens RNA binding motif protein 12B, mRNA (cDNA clone IMAGE:5288230), containing frame-shift errors., CHR Map: 8q22.1	ENSG00000183808		2	27677	31196	29436.5	0.171537	9815	10712	10263.5	1	51158	44533	47845.5	0.337028	20538	20166	20352
RBM14	Homo sapiens RNA binding motif protein 14, mRNA (cDNA clone MGC:8361 IMAGE:2819856), complete cds., CHR Map: 11q13.2	ENSG00000239306		1	292337	247887	270112	1.57404	874873	858021	866447	1	210385	160569	185477	1.30652	939589	917285	928437
RBM16	Homo sapiens RNA binding motif protein 16, mRNA (cDNA clone MGC:87340 IMAGE:4374384), complete cds., CHR Map: 6q25.1-q25.3	-		2	62577	1411583	737080	4.29524	7941	9606	8773.5	2	98201	149237	123719	0.871488	13260	15334	14297
RBM18	Homo sapiens RNA binding motif protein 18, mRNA (cDNA clone MGC:2734 IMAGE:2822634), complete cds., CHR Map: 9q33.2	ENSG00000119446		1	41737	39816	40776.5	0.23762	425667	427074	426370	1	85629	37159	61394	0.432465	501440	494117	497778
RBM19	Homo sapiens RNA binding motif protein 19, mRNA (cDNA clone MGC:13068 IMAGE:3677625), complete cds., CHR Map: 12q24.21	ENSG00000122965		1	102087	139116	120602	0.70279	269756	268767	269262	1	166511	133216	149864	1.05565	339840	339814	339827
RBM22	Homo sapiens RNA binding motif protein 22	ENSG00000086589		1	22279	27387	24833	0.144711	776266	773370	774818	1	29908	35748	32828	0.231243	663133	584621	623877
RBM23	Homo sapiens RNA binding motif protein 23, mRNA (cDNA clone MGC:963 IMAGE:3138909), complete cds., CHR Map: 14q11.2	ENSG00000100461		1	29677	51456	40566.5	0.236396	399097	492425	445761	1	61287	25302	43294.5	0.30497	450109	528050	489080
RBM24	Homo sapiens RNA binding motif protein 24, mRNA (cDNA clone MGC:132470 IMAGE:8143813), complete cds., CHR Map: 6p22.3	ENSG00000112183		1	32488	35149	33818.5	0.197073	42548	58727	50637.5	1	27097	23767	25432	0.179145	105246	89392	97319
RBM25	Homo sapiens RNA binding motif protein 25, mRNA (cDNA clone MGC:168388 IMAGE:9020765), complete cds., CHR Map: 14q24.3	ENSG00000119707		1	67886	61031	64458.5	0.375624	27536	26796	27166	1	106735	75525	91130	0.641928	107210	113474	110342
RBM26	Homo sapiens RNA binding motif protein 26, mRNA (cDNA clone MGC:133295 IMAGE:40038080), complete cds., CHR Map: 13q31.1	ENSG00000139746		1	82513	74814	78663.5	0.458401	119031	120014	119522	1	105148	117147	111148	0.782933	276912	267278	272095
RBM28	Homo sapiens hypothetical protein FLJ10377, CHR Map: 7q32.1	ENSG00000106344		1	196574	218514	207544	1.20944	152229	173403	162816	1	193662	139201	166432	1.17236	266158	236640	251399
RBM33	Homo sapiens RNA binding motif protein 33, mRNA (cDNA clone IMAGE:4542314), complete cds., CHR Map: 7q36.3	ENSG00000184863		1	44681	39999	42340	0.246731	37653	33502	35577.5	1	59623	38016	48819.5	0.343889	120373	40052	80212.5
RBM34	Homo sapiens RNA binding motif protein 34, mRNA (cDNA clone MGC:32727 IMAGE:4809263), complete cds., CHR Map: 1q42.3	ENSG00000188739		1	217328	170533	193930	1.1301	377490	412626	395058	1	106790	133377	120084	0.845879	455349	575623	515486
RBM4	Homo sapiens RNA binding motif protein 4, mRNA (cDNA clone MGC:45319 IMAGE:5540605), complete cds., CHR Map: 11q13	ENSG00000173933		1	107282	116033	111658	0.65067	606259	630591	618425	1	38199	37690	37944.5	0.267284	619118	616908	618013
RBM41	Homo sapiens RNA binding motif protein 41, mRNA (cDNA clone MGC:12215 IMAGE:3995903), complete cds., CHR Map: Xq22.3	ENSG00000089682		1	65572	69306	67439	0.392992	294872	348620	321746	1	46236	58275	52255.5	0.368092	364204	467577	415890
RBM42	Homo sapiens RNA binding motif protein 42, mRNA (cDNA clone MGC:3845 IMAGE:3532802), complete cds., CHR Map: 19q13.12	ENSG00000126254		1	34109	28033	31071	0.181062	84082	97840	90961	1	24409	34006	29207.5	0.20574	226237	371225	298731
RBM45	Homo sapiens RNA binding motif protein 45, mRNA (cDNA clone MGC:70459 IMAGE:5748065), complete cds., CHR Map: 2q31.2	ENSG00000155636		1	23137	24318	23727.5	0.138269	827985	1039487	933736	1	23768	13739	18753.5	0.132101	889646	1007308	948477
RBM46	Homo sapiens RNA binding motif protein 46, mRNA (cDNA clone MGC:27016 IMAGE:4830259), complete cds., CHR Map: 4q32.1	ENSG00000151962		1	30256	30638	30447	0.177426	246679	334436	290558	1	36561	22050	29305.5	0.206431	471923	583918	527920
RBM47	Homo sapiens RNA binding motif protein 47, mRNA (cDNA clone MGC:161539 IMAGE:8991977), complete cds., CHR Map: 4p14	ENSG00000163694		1	733478	476101	604790	3.52433	718007	833022	775514	1	278778	218580	248679	1.75172	715050	815753	765402
RBM4B	Homo sapiens RNA binding motif protein 4B, mRNA (cDNA clone MGC:10871 IMAGE:3620125), complete cds., CHR Map: 11q13	ENSG00000173914		1	93441	92933	93187	0.543035	596041	604713	600377	1	37577	44140	40858.5	0.287811	599235	600204	599720
RBM5	Homo sapiens RNA binding motif protein 5, CHR Map: 3p21.3	ENSG00000003756		1	132399	117102	124750	0.726967	478175	494758	486466	1	70784	62970	66877	0.471088	593349	584849	589099
RBM7	Homo sapiens RNA binding motif protein 7, mRNA (cDNA clone MGC:34253 IMAGE:5180771), complete cds., CHR Map: 11q23.1-q23.2	ENSG00000076053		1	16486	17068	16777	0.0977658	26790	25961	26375.5	1	14512	11783	13147.5	0.0926122	46826	38881	42853.5
RBM8A	Homo sapiens RNA binding motif protein 8A, mRNA (cDNA clone IMAGE:4687764), complete cds., CHR Map: 1q12	ENSG00000265241		1	49438	31067	40252.5	0.234566	63318	56548	59933	1	18530	27808	23169	0.163204	121313	116488	118900
RBM9	Homo sapiens RNA binding motif protein 9, mRNA (cDNA clone MGC:39192 IMAGE:4555865), complete cds., CHR Map: 22q13.1	-		1	31565	33289	32427	0.188964	154366	160820	157593	1	33742	47606	40674	0.286511	276816	270080	273448
RBMS1	Homo sapiens RNA binding motif, single stranded interacting protein 1, mRNA (cDNA clone MGC:3332 IMAGE:3530898), complete cds., CHR Map: 2q24.2	ENSG00000153250		1	41651	39226	40438.5	0.23565	400843	471037	435940	1	33398	30862	32130	0.226327	445812	526207	486010
RBMS2	Homo sapiens RNA binding motif, single stranded interacting protein 2, mRNA (cDNA clone MGC:34559 IMAGE:5202634), complete cds., CHR Map: 12q13.3	ENSG00000076067		1	145493	175769	160631	0.936056	546466	632870	589668	3	93036	23606	58321	0.410818	544763	437613	491188
RBMS3	Homo sapiens RNA binding motif, single stranded interacting protein, mRNA (cDNA clone MGC:150924 IMAGE:40125866), complete cds., CHR Map: 3p24-p23	ENSG00000144642		1	20428	18895	19661.5	0.114575	47318	57301	52309.5	1	12012	12138	12075	0.0850574	182995	205539	194267
RBMX	Homo sapiens RNA binding motif protein, X-linked, mRNA (cDNA clone MGC:2471 IMAGE:3010123), complete cds., CHR Map: Xq26.3	ENSG00000147274		2	35911	42380	39145.5	0.228115	4680	2016	3348	2	28485	28588	28536.5	0.201014	5585	3964	4774.5
RBMXL2	Homo sapiens RNA binding motif protein, X-linked-like 2, mRNA (cDNA clone MGC:71651 IMAGE:5261317), complete cds., CHR Map: 11p15	ENSG00000170748		1	106451	111707	109079	0.635644	612304	590187	601246	1	27482	47521	37501.5	0.264164	548144	585119	566632
RBMY1A1	Homo sapiens RNA binding motif protein, Y-linked, family 1, member A1, mRNA (cDNA clone MGC:88295 IMAGE:6615329), complete cds., CHR Map: Yq11.223	ENSG00000234414		1	64746	58546	61646	0.359234	48189	74662	61425.5	1	53816	63992	58904	0.414925	289693	396574	343134
RBMY1F	Homo sapiens RNA binding motif protein, Y-linked, family 1, member F, mRNA (cDNA clone MGC:33094 IMAGE:5269012), complete cds., CHR Map: Yq11.223	ENSG00000169800		1	97806	77340	87573	0.51032	353941	515105	434523	1	51812	57143	54477.5	0.383744	402551	469597	436074
RBPJ	Homo sapiens recombining binding protein suppressor of hairless (Drosophila), transcript variant 3, mRNA (cDNA clone MGC:22780 IMAGE:4718839), complete cds.	ENSG00000168214		1	17831	21701	19766	0.115184	104553	92433	98493	1	12816	44312	28564	0.201207	52368	58484	55426
RBPMS	Homo sapiens RNA binding protein with multiple splicing, mRNA (cDNA clone MGC:1257 IMAGE:3505124), complete cds., CHR Map: 8p12	ENSG00000157110		2	30648	36413	33530.5	0.195395	8369	10317	9343	1	36139	31054	33596.5	0.236657	28441	25068	26754.5
RC3H2	Homo sapiens ring finger and CCCH-type zinc finger domains 2, mRNA (cDNA clone MGC:52176 IMAGE:5455191), complete cds.	ENSG00000056586		1	9912	12577	11244.5	0.0655259	137827	133432	135630	1	16129	23920	20024.5	0.141054	156955	149159	153057
RCC1		ENSG00000180198		1	18972	25428	22200	0.129368	110722	106131	108426	1	37910	37252	37581	0.264724	94297	86501	90399
RCOR3	Homo sapiens REST corepressor 3	ENSG00000117625		3	100774	18054	59414	0.346227	331813	411558	371686	1	12679	12733	12706	0.0895022	274907	314196	294552
RDBP	Homo sapiens RD RNA binding protein, mRNA (cDNA clone MGC:39086 IMAGE:4876045), complete cds., CHR Map: 6p21.3	-		1	41890	91445	66667.5	0.388496	637973	616377	627175	1	28042	35854	31948	0.225045	682983	695338	689160
RDM1	Homo sapiens RAD52 motif 1, mRNA (cDNA clone MGC:156908 IMAGE:40036784), complete cds., CHR Map: 17q11.2	ENSG00000276432; ENSG00000278023		1	41512	52056	46784	0.272628	189300	152625	170962	1	38030	36314	37172	0.261843	257813	197142	227478
RDX	Homo sapiens radixin, mRNA (cDNA clone MGC:48283 IMAGE:5284438), complete cds., CHR Map: 11q23	ENSG00000137710		1	27126	38534	32830	0.191313	63183	48283	55733	1	35235	26660	30947.5	0.217997	209751	199219	204485
RECQL	Homo sapiens RecQ protein-like (DNA helicase Q1-like), mRNA (cDNA clone MGC:1648 IMAGE:2823112), complete cds., CHR Map: 12p12	ENSG00000004700		2	49567	41695	45631	0.265909	10133	9034	9583.5	1	25699	36924	31311.5	0.220561	18568	19421	18994.5
RECQL5	Homo sapiens RecQ protein-like 5, mRNA (cDNA clone MGC:74731 IMAGE:5529486), complete cds., CHR Map: 17q25	ENSG00000108469		2	25934	30463	28198.5	0.164323	17315	19223	18269	2	47480	29639	38559.5	0.271617	2492	3509	3000.5
REL	Homo sapiens v-rel reticuloendotheliosis viral oncogene homolog (avian), mRNA (cDNA clone MGC:150800 IMAGE:40125742), complete cds.	ENSG00000162924		1	12302	8130	10216	0.0595324	246692	180426	213559	1	15944	14144	15044	0.105971	302839	312134	307486
RELA	Homo sapiens v-rel reticuloendotheliosis viral oncogene homolog A, nuclear factor of kappa light polypeptide gene enhancer in B-cells 3, p65 (avian)	ENSG00000173039		1	20220	69295	44757.5	0.260819	446808	448616	447712	1	15620	32556	24088	0.169678	365961	369309	367635
RELL2	Homo sapiens chromosome 5 open reading frame 16	ENSG00000164620		1	10370	10488	10429	0.0607736	469542	506616	488079	1	16881	16107	16494	0.116185	506033	502570	504302
REPIN1	Homo sapiens replication initiator 1	ENSG00000214022		1	21114	14832	17973	0.104735	195885	183290	189588	1	18484	49177	33830.5	0.238305	150845	177748	164296
REST	Homo sapiens RE1-silencing transcription factor, mRNA (cDNA clone MGC:164490 IMAGE:40146881), complete cds.	ENSG00000084093		2	26652	52564	39608	0.23081	2894	2649	2771.5	2	17257	23623	20440	0.143981	7062	6637	6849.5
REXO4	Homo sapiens REX4, RNA exonuclease 4 homolog (S. cerevisiae), mRNA (cDNA clone MGC:10681 IMAGE:3958331), complete cds., CHR Map: 9q34.2	ENSG00000280706; ENSG00000148300		1	324868	296745	310806	1.81118	424927	487800	456364	1	194343	187336	190840	1.34429	572930	690073	631502
RFX2	Homo sapiens regulatory factor X, 2 (influences HLA class II expression), transcript variant 1	ENSG00000087903		1	23422	20397	21909.5	0.127675	603731	594556	599144	1	43392	58650	51021	0.359396	612241	562947	587594
RFX3	Homo sapiens regulatory factor X, 3 (influences HLA class II expression), mRNA (cDNA clone MGC:87155 IMAGE:5295394), complete cds.	ENSG00000080298		1	17464	10386	13925	0.0811461	96201	90459	93330	1	14299	19631	16965	0.119503	87221	74510	80865.5
RFX4	Homo sapiens regulatory factor X, 4 (influences HLA class II expression), transcript variant 1	ENSG00000111783		1	25573	46350	35961.5	0.209561	57468	62984	60226	1	37682	245885	141784	0.998736	39054	49147	44100.5
RFX5	Homo sapiens regulatory factor X, 5 (influences HLA class II expression)	ENSG00000143390		1	23429	22265	22847	0.133138	355897	376859	366378	3	198224	44580	121402	0.855166	240364	311820	276092
RFX6	Homo sapiens regulatory factor X domain containing 1	ENSG00000185002		1	70707	33927	52317	0.304871	213688	204480	209084	1	46932	88602	67767	0.477357	346288	303449	324868
RFXANK	Homo sapiens regulatory factor X-associated ankyrin-containing protein, transcript variant 1, mRNA (cDNA clone MGC:138628 IMAGE:40032319), complete cds.	ENSG00000064490		1	45343	39945	42644	0.248502	277823	278928	278376	1	44789	61070	52929.5	0.37284	250473	267233	258853
RGS11	Homo sapiens regulator of G-protein signaling 11, mRNA (cDNA clone MGC:164767 IMAGE:40147243), complete cds.	ENSG00000076344		1	60256	36535	48395.5	0.282018	359452	359654	359553	1	26805	56073	41439	0.2919	390776	363335	377056
RGS6	Homo sapiens regulator of G-protein signaling 6, mRNA (cDNA clone MGC:142132 IMAGE:8322624), complete cds.	ENSG00000182732		1	45588	39694	42641	0.248485	180739	193590	187164	3	32691	125780	79235.5	0.558142	255057	241281	248169
RGS7	Homo sapiens regulator of G-protein signalling 7	ENSG00000182901		1	48322	101809	75065.5	0.437434	42051	52402	47226.5	1	36088	39226	37657	0.265259	57736	72932	65334
RGS9	Homo sapiens regulator of G-protein signaling 9, mRNA (cDNA clone MGC:150880 IMAGE:40125822), complete cds.	ENSG00000108370		1	50201	77468	63834.5	0.371987	77501	75566	76533.5	1	37637	67062	52349.5	0.368755	91151	73283	82217
RHOXF1	Homo sapiens paired-like homeobox protein OTEX	ENSG00000101883		3	25230	89268	57249	0.333611	137234	166727	151980	1	20099	21975	21037	0.148186	141780	146600	144190
RHOXF2	Homo sapiens PEPP subfamily gene 2	ENSG00000131721		1	41540	128411	84975.5	0.495184	461890	435784	448837	1	30129	34626	32377.5	0.22807	393459	420809	407134
RLF	Homo sapiens rearranged L-myc fusion, mRNA (cDNA clone MGC:142226 IMAGE:8322718), complete cds.	ENSG00000117000		1	34037	51448	42742.5	0.249076	100887	99639	100263	1	16612	44909	30760.5	0.21668	104157	101888	103022
RNF113A	Homo sapiens ring finger protein 113A, mRNA (cDNA clone MGC:4999 IMAGE:3455861), complete cds., CHR Map: Xq25-q26	ENSG00000125352		1	24760	37458	31109	0.181284	723513	743445	733479	1	36392	31784	34088	0.240119	787301	790322	788812
RNF113B	Homo sapiens zinc finger protein 183-like 1, CHR Map: 13q32.2	ENSG00000139797		3	31643	148564	90103.5	0.525066	38763	30910	34836.5	1	26668	30052	28360	0.19977	104821	97586	101204
RNF114	Homo sapiens zinc finger protein 313	ENSG00000124226		1	29284	19047	24165.5	0.140821	419446	400156	409801	1	43217	17812	30514.5	0.214947	379361	365084	372222
RNF125	Homo sapiens ring finger protein 125	ENSG00000101695		1	13793	27746	20769.5	0.121032	69724	65325	67524.5	1	18949	16943	17946	0.126413	67675	59895	63785
RNF138	Homo sapiens ring finger protein 138	ENSG00000134758		1	44186	68522	56354	0.328396	162118	160009	161064	1	45441	31765	38603	0.271923	141141	124069	132605
RNF166	Homo sapiens hypothetical zinc finger protein MGC2647	ENSG00000158717		1	12686	11464	12075	0.0703655	46986	45142	46064	1	12833	35881	24357	0.171573	37276	38627	37951.5
RNF2		ENSG00000121481		2	21485	21969	21727	0.126611	18484	16793	17638.5	2	66444	81290	73867	0.520326	15987	16240	16113.5
RNF20	Homo sapiens ring finger protein 20, mRNA (cDNA clone MGC:129668 IMAGE:40009047), complete cds.	ENSG00000155827		3	18291	200982	109636	0.638892	86237	92110	89173.5	3	393471	103226	248348	1.74939	78821	75560	77190.5
RNF34	Homo sapiens ring finger protein 34, transcript variant 2	ENSG00000170633		1	25344	24657	25000.5	0.145687	122511	135453	128982	1	47689	48826	48257.5	0.33993	140018	143482	141750
RNF40	Homo sapiens ring finger protein 40, transcript variant 1	ENSG00000103549		1	36754	40923	38838.5	0.226326	35356	32951	34153.5	3	114413	674948	394680	2.78016	35424	46028	40726
RNMTL1	Homo sapiens RNA methyltransferase like 1, mRNA (cDNA clone MGC:19968 IMAGE:4620063), complete cds., CHR Map: 17p13.3	-		1	48132	48027	48079.5	0.280177	73784	79126	76455	1	35770	51950	43860	0.308954	181940	242234	212087
RNPC3	Homo sapiens RNA-binding region (RNP1, RRM) containing 3, mRNA (cDNA clone MGC:9935 IMAGE:3873751), complete cds., CHR Map: 1p21	ENSG00000185946		1	39414	53312	46363	0.270174	32198	31919	32058.5	3	118954	31055	75004.5	0.528338	71111	62844	66977.5
RNPS1	Homo sapiens RNA binding protein S1, serine-rich domain, mRNA (cDNA clone MGC:1125 IMAGE:2959954), complete cds., CHR Map: 16p13.3	ENSG00000205937		1	297455	240290	268872	1.56682	557665	523934	540800	1	90004	100196	95100	0.669893	693688	694045	693866
ROCK2	Homo sapiens Rho-associated, coiled-coil containing protein kinase 2, mRNA (cDNA clone MGC:133382 IMAGE:40069866), complete cds., CHR Map: 2p24	ENSG00000134318		2	39130	58029	48579.5	0.283091	21135	22810	21972.5	2	225057	100993	163025	1.14836	11385	12372	11878.5
ROD1	Homo sapiens ROD1 regulator of differentiation 1 (S. pombe), mRNA (cDNA clone MGC:57192 IMAGE:5295452), complete cds., CHR Map: 9q32	-		1	42098	103586	72842	0.424477	33039	71370	52204.5	3	32033	132088	82060.5	0.578041	40253	275462	157858
RORA	Homo sapiens RAR-related orphan receptor A, mRNA (cDNA clone MGC:119326 IMAGE:40005784), complete cds.	ENSG00000069667		2	31502	146235	88868.5	0.51787	10453	12636	11544.5	2/3	26599	75009	50804	0.357868	8184	8129	8156.5
RORC	Homo sapiens RAR-related orphan receptor C	ENSG00000143365		1	20247	21829	21038	0.122596	395556	453553	424554	3	15570	107931	61750.5	0.434976	369681	480741	425211
RPA2	Homo sapiens replication protein A2, 32kDa	ENSG00000117748		1	73618	37191	55404.5	0.322863	192848	212467	202658	3	145543	43597	94570	0.666159	244370	258935	251652
RPA4	Homo sapiens replication protein A4, 34kDa	ENSG00000204086		1	9261	22535	15898	0.0926435	224288	233978	229133	1	11932	14548	13240	0.0932637	219473	215696	217584
RPF1	Homo sapiens brix domain containing 5, mRNA (cDNA clone MGC:22954 IMAGE:4853072), complete cds., CHR Map: 1p22.3	ENSG00000117133		1	54086	58712	56399	0.328658	130313	137855	134084	1	51924	54790	53357	0.375851	273073	248803	260938
RPF2	Homo sapiens brix domain containing 1, mRNA (cDNA clone MGC:21067 IMAGE:4745524), complete cds., CHR Map: 6q21	ENSG00000197498		2	26361	24088	25224.5	0.146992	19409	18756	19082.5	1	42588	18777	30682.5	0.21613	31827	37399	34613
RPGR	Homo sapiens retinitis pigmentosa GTPase regulator, mRNA (cDNA clone IMAGE:5177392), complete cds., CHR Map: Xp21.1	ENSG00000156313		1	209930	112329	161130	0.938961	229861	226165	228013	3	49829	165028	107428	0.756736	196242	138276	167259
RPL17	Homo sapiens ribosomal protein L17, mRNA (cDNA clone MGC:22482 IMAGE:4251433), complete cds., CHR Map: 18q21	ENSG00000265681		2	44212	36514	40363	0.23521	4897	4282	4589.5	2/3	36769	80363	58566	0.412544	5286	4957	5121.5
RPL27A	Homo sapiens ribosomal protein L27a, mRNA (cDNA clone IMAGE:3906869)., CHR Map: 11p15	ENSG00000166441		1	65569	64946	65257.5	0.38028	35520	22944	29232	1	36987	37433	37210	0.262111	35386	25706	30546
RPL35A	Homo sapiens ribosomal protein L35a, mRNA (cDNA clone MGC:1639 IMAGE:3140124), complete cds., CHR Map: 3q29-qter	ENSG00000182899		2	32884	29397	31140.5	0.181467	12002	12919	12460.5	2	31309	46279	38794	0.273268	9810	11319	10564.5
RPL36	Homo sapiens ribosomal protein L36, mRNA (cDNA clone MGC:3585 IMAGE:2957859), complete cds., CHR Map: 19p13.3	ENSG00000130255		1	48612	46571	47591.5	0.277333	75792	66009	70900.5	1	43345	44273	43809	0.308594	62522	48739	55630.5
RPL36A	Homo sapiens ribosomal protein L36a, mRNA (cDNA clone MGC:32772 IMAGE:4659712), complete cds., CHR Map: Xq22.1	ENSG00000241343		2	39118	40129	39623.5	0.230901	14787	16007	15397	2	30310	40786	35548	0.250403	6248	6479	6363.5
RPL37A	Homo sapiens ribosomal protein L37a, mRNA (cDNA clone MGC:74786 IMAGE:5222439), complete cds., CHR Map: 2q35	ENSG00000197756		1	23175	33964	28569.5	0.166485	74916	58699	66807.5	1	27154	30813	28983.5	0.204162	29099	23651	26375
RPL5	Homo sapiens ribosomal protein L5, mRNA (cDNA clone IMAGE:3544216), complete cds., CHR Map: 1p22.1	ENSG00000122406		2	24527	37213	30870	0.179891	11626	12517	12071.5	2	24730	31724	28227	0.198833	3431	3518	3474.5
RPN1	Homo sapiens ribophorin I, mRNA (cDNA clone MGC:5072 IMAGE:3461167), complete cds., CHR Map: 3q21.3	ENSG00000163902		1	66853	76865	71859	0.418749	696309	642421	669365	1	59014	66111	62562.5	0.440696	852793	865787	859290
RPP25	Homo sapiens ribonuclease P/MRP 25kDa subunit, mRNA (cDNA clone MGC:1053 IMAGE:3050784), complete cds., CHR Map: 15q24.2	ENSG00000178718		2	29153	25381	27267	0.158895	8421	6058	7239.5	2	41007	51518	46262.5	0.325877	9119	6963	8041
RPP30	Homo sapiens ribonuclease P/MRP 30kDa subunit, mRNA (cDNA clone MGC:12256 IMAGE:3827681), complete cds., CHR Map: 10q23.31	ENSG00000148688		1	25058	20733	22895.5	0.133421	136799	157290	147044	1	12764	18065	15414.5	0.108581	242719	284406	263562
RPS19BP1	Homo sapiens ribosomal protein S19 binding protein 1, mRNA (cDNA clone MGC:45448 IMAGE:5399759), complete cds., CHR Map: 22q13.1	ENSG00000187051		1	383888	388000	385944	2.24904	496316	496880	496598	1	63400	68735	66067.5	0.465385	541204	512517	526860
RPS21	Homo sapiens ribosomal protein S21, mRNA (cDNA clone MGC:9438 IMAGE:3903320), complete cds., CHR Map: 20q13.3	ENSG00000171858		1	26084	32041	29062.5	0.169358	122077	115642	118860	1	51681	30598	41139.5	0.28979	129505	110654	120080
RPS27L	Homo sapiens ribosomal protein S27-like, mRNA (cDNA clone MGC:12175 IMAGE:3827362), complete cds., CHR Map: 15q22.2	ENSG00000185088		2	23793	29813	26803	0.156191	11067	12625	11846	1	29330	34329	31829.5	0.22421	59482	4880	32181
RPS28	Homo sapiens ribosomal protein S28, mRNA (cDNA clone MGC:19552 IMAGE:4309752), complete cds., CHR Map: 19p13.2	ENSG00000233927		1	22799	19810	21304.5	0.124149	269954	255861	262908	1	17208	23275	20241.5	0.142583	282867	256527	269697
RPS6KA5		ENSG00000100784		3	169261	31717	100489	0.585587	78079	71578	74828.5	1	106467	58282	82374.5	0.580253	73401	70437	71919
RPUSD2	Homo sapiens RNA pseudouridylate synthase domain containing 2, mRNA (cDNA clone MGC:21638 IMAGE:4420027), complete cds., CHR Map: 15q13.3	ENSG00000166133		1	14178	21128	17653	0.102871	189099	328616	258858	1	6534	13663	10098.5	0.0711347	214457	348050	281254
RPUSD3	Homo sapiens RNA pseudouridylate synthase domain containing 3, mRNA (cDNA clone MGC:71355 IMAGE:5454417), complete cds., CHR Map: 3p25.3	ENSG00000156990		1	27546	23644	25595	0.149152	39028	47520	43274	1	18322	17075	17698.5	0.12467	65185	84825	75005
RPUSD4	Homo sapiens RNA pseudouridylate synthase domain containing 4, mRNA (cDNA clone MGC:20779 IMAGE:4621434), complete cds., CHR Map: 11q24.2	ENSG00000165526		1	32354	30488	31421	0.183102	519309	519782	519546	1	12371	43770	28070.5	0.197731	152229	452411	302320
RRP1	Homo sapiens ribosomal RNA processing 1 homolog (S. cerevisiae), mRNA (cDNA clone IMAGE:4178914), partial cds., CHR Map: 21q22.3	ENSG00000160214		1	57835	74146	65990.5	0.384551	579557	586457	583007	1	37484	57229	47356.5	0.333583	618003	624996	621500
RRP12	Homo sapiens KIAA0690, CHR Map: 10q24.1	ENSG00000052749		1	63111	58178	60644.5	0.353398	292593	287407	290000	1	88929	92965	90947	0.640639	278510	316976	297743
RRP36	Homo sapiens chromosome 6 open reading frame 153, mRNA (cDNA clone MGC:20327 IMAGE:4300313), complete cds., CHR Map: 6p21.1	ENSG00000124541		1	14221	16242	15231.5	0.0887596	115296	133060	124178	1	9863	10463	10163	0.0715891	198907	232900	215904
RRP7A	Homo sapiens ribosomal RNA processing 7 homolog A (S. cerevisiae), mRNA (cDNA clone MGC:150422 IMAGE:40120513), complete cds., CHR Map: 22q13.2	ENSG00000189306		1	19307	22520	20913.5	0.121871	228709	322224	275466	1	26825	21904	24364.5	0.171626	459808	563092	511450
RRP8	Homo sapiens ribosomal RNA processing 8, methyltransferase, homolog (yeast), mRNA (cDNA clone MGC:2638 IMAGE:3505288), complete cds., CHR Map: 11p15.4	ENSG00000132275		1	35426	33487	34456.5	0.200791	64910	65262	65086	1	62965	63627	63296	0.445863	298390	336099	317244
RSRC2	Homo sapiens arginine/serine-rich coiled-coil 2, mRNA (cDNA clone MGC:9742 IMAGE:3853928), complete cds., CHR Map: 12q24.31	ENSG00000111011		1	96310	103643	99976.5	0.5826	485756	484845	485300	1	128379	129850	129114	0.909494	539088	512142	525615
RTF1	Homo sapiens Rtf1, Paf1/RNA polymerase II complex component, homolog (S. cerevisiae), mRNA (cDNA clone MGC:9613 IMAGE:3909737), complete cds., CHR Map: 15q15.1	ENSG00000137815		1	23087	48280	35683.5	0.207941	128508	182683	155596	1	19251	17374	18312.5	0.128995	286736	351462	319099
RUVBL1	Homo sapiens RuvB-like 1 (E. coli)	ENSG00000175792		1	25886	20719	23302.5	0.135792	216478	221709	219094	3	33670	201985	117828	0.829987	198912	205210	202061
RUVBL2	Homo sapiens RuvB-like 2 (E. coli), mRNA (cDNA clone IMAGE:3545766), complete cds.	ENSG00000183207		1	35169	24872	30020.5	0.174941	127692	126666	127179	1	63250	56509	59879.5	0.421797	79994	103000	91497
RXRA	Homo sapiens retinoid X receptor, alpha	ENSG00000186350		2	74551	327188	200870	1.17054	2451	2723	2587	2	42956	36525	39740.5	0.279936	4690	4406	4548
RXRB	Homo sapiens retinoid X receptor, beta	ENSG00000206289; ENSG00000227322; ENSG00000231321; ENSG00000204231; ENSG00000235712; ENSG00000228333		1	12922	49197	31059.5	0.180995	86204	101573	93888.5	1	21155	62329	41742	0.294034	33666	45927	39796.5
RXRG	Homo sapiens retinoid X receptor, gamma	ENSG00000143171		1	27626	27907	27766.5	0.161806	109935	138178	124056	1	18171	30182	24176.5	0.170301	132767	158237	145502
RYBP	Homo sapiens RING1 and YY1 binding protein	ENSG00000281766		1	69507	69704	69605.5	0.405617	250071	247880	248976	1	85284	77419	81351.5	0.573047	272764	278716	275740
S100A16	Homo sapiens S100 calcium binding protein A16, mRNA (cDNA clone MGC:29661 IMAGE:5013080), complete cds., CHR Map: 1q21	ENSG00000188643		1	17824	26749	22286.5	0.129872	533001	506834	519918	1	13229	20581	16905	0.11908	525466	520687	523076
S100A4	Homo sapiens S100 calcium binding protein A4, mRNA (cDNA clone MGC:13315 IMAGE:4247807), complete cds., CHR Map: 1q21	ENSG00000196154		1	24019	23544	23781.5	0.138584	619781	617210	618496	1	24151	21183	22667	0.159668	660440	679006	669723
SAFB	Homo sapiens scaffold attachment factor B, mRNA (cDNA clone MGC:161497 IMAGE:8991935), complete cds., CHR Map: 19p13.3-p13.2	ENSG00000160633		2	56230	78342	67286	0.3921	22354	21043	21698.5	1	29550	44112	36831	0.259441	43980	50201	47090.5
SAFB2	Homo sapiens scaffold attachment factor B2, mRNA (cDNA clone MGC:39189 IMAGE:5258272), complete cds., CHR Map: 19p13.3	ENSG00000130254		1	15656	17817	16736.5	0.0975298	214177	345798	279988	1	9539	10151	9845	0.0693491	224667	368020	296344
SALL2	Homo sapiens sal-like 2 (Drosophila)	ENSG00000165821		3	31222	123697	77459.5	0.451385	154707	157446	156076	3	151879	21039	86459	0.609025	152902	173320	163111
SALL4	Homo sapiens sal-like 4 (Drosophila), mRNA (cDNA clone MGC:133050 IMAGE:40008661), complete cds.	ENSG00000101115		1	19543	28584	24063.5	0.140227	322122	314037	318080	1	13535	14817	14176	0.099857	346987	349391	348189
SAMD4B	Homo sapiens sterile alpha motif domain containing 4B, mRNA (cDNA clone MGC:60296 IMAGE:6501489), complete cds., CHR Map: 19q13.2	ENSG00000179134		1	78335	49169	63752	0.371506	399639	391106	395372	1	44213	39194	41703.5	0.293763	449636	454794	452215
SAMSN1	Homo sapiens SAM domain, SH3 domain and nuclear localization signals 1, mRNA (cDNA clone MGC:16947 IMAGE:4343284), complete cds., CHR Map: 21q11	ENSG00000155307		1	39741	36560	38150.5	0.222317	315888	304150	310019	1	23322	24700	24011	0.169136	372710	377585	375148
SAP18	Homo sapiens Sin3A-associated protein, 18kDa, mRNA (cDNA clone MGC:27131 IMAGE:4794888), complete cds., CHR Map: 13q12.11	ENSG00000150459		1	49818	50881	50349.5	0.293405	649584	596146	622865	1	30875	34220	32547.5	0.229267	665367	638341	651854
SARNP	Homo sapiens DnaJ (Hsp40) homolog, subfamily C, member 14, mRNA (cDNA clone IMAGE:3448446)., CHR Map: 12q13.2	ENSG00000205323		1	37414	48440	42927	0.250152	166053	161552	163802	1	20594	27575	24084.5	0.169653	330570	324816	327693
SART3		ENSG00000075856		2	21007	29002	25004.5	0.14571	4914	7404	6159	2/3	192570	50943	121756	0.857664	15740	12004	13872
SATB2	Homo sapiens SATB homeobox 2, mRNA (cDNA clone MGC:119475 IMAGE:40007830), complete cds.	ENSG00000119042		1	29508	38888	34198	0.199284	639294	615159	627226	1	45006	42803	43904.5	0.309267	602775	624004	613390
SBDS	Homo sapiens Shwachman-Bodian-Diamond syndrome, mRNA (cDNA clone MGC:70341 IMAGE:6202199), complete cds., CHR Map: 7q11.21	ENSG00000126524		1	14405	18355	16380	0.0954523	322762	317054	319908	1	9440	10842	10141	0.0714341	351875	342593	347234
SCAPER	Homo sapiens zinc finger protein 291	ENSG00000140386		1	48144	88476	68310	0.398068	105078	120189	112634	1	46621	46638	46629.5	0.328462	124604	98275	111440
SCG3	Homo sapiens secretogranin III, mRNA (cDNA clone MGC:13448 IMAGE:4283082), complete cds., CHR Map: 15q21	ENSG00000104112		1	32135	33223	32679	0.190433	32059	35698	33878.5	1	18985	22273	20629	0.145313	143266	170873	157070
SCMH1	Homo sapiens sex comb on midleg homolog 1 (Drosophila)	ENSG00000010803		2	20318	17555	18936.5	0.11035	17487	21791	19639	2	31536	22292	26914	0.189585	22193	15903	19048
SCML4	Homo sapiens sex comb on midleg-like 4 (Drosophila)	ENSG00000146285		1	20739	39824	30281.5	0.176462	349778	390989	370384	1	19515	27562	23538.5	0.165807	314016	330772	322394
SEC23IP	Homo sapiens SEC23 interacting protein, mRNA (cDNA clone MGC:70759 IMAGE:6514739), complete cds., CHR Map: 10q25-q26	ENSG00000107651		1	32830	26950	29890	0.17418	531382	530013	530698	1	29508	70220	49864	0.351246	642089	667447	654768
SEC61B	Homo sapiens Sec61 beta subunit, mRNA (cDNA clone MGC:1255 IMAGE:3502133), complete cds., CHR Map: 9q22.32-q31.3	ENSG00000106803		1	28657	31643	30150	0.175695	29968	24406	27187	1	23145	25056	24100.5	0.169766	88786	62111	75448.5
SEC63	Homo sapiens SEC63 homolog (S. cerevisiae), mRNA (cDNA clone MGC:57127 IMAGE:5277083), complete cds., CHR Map: 6q21	ENSG00000025796		1	60852	182470	121661	0.708964	273752	270539	272146	1	40642	39347	39994.5	0.281725	572590	583891	578240
SECISBP2L	Homo sapiens SECIS binding protein 2-like, mRNA (cDNA clone MGC:26224 IMAGE:4825784), complete cds., CHR Map: 15q21.1	ENSG00000138593		2	45585	186999	116292	0.677677	12032	12491	12261.5	1	59762	148495	104128	0.73349	28939	29499	29219
SEMA4A	Homo sapiens sema domain, immunoglobulin domain (Ig), transmembrane domain (TM) and short cytoplasmic domain, (semaphorin) 4A	ENSG00000196189		1	29911	19909	24910	0.14516	618261	604779	611520	1	20301	14821	17561	0.123701	547671	572662	560166
SEPT1	Homo sapiens septin 1, mRNA (cDNA clone MGC:20394 IMAGE:4576220), complete cds., CHR Map: 16p11.1	ENSG00000180096		1	16435	14492	15463.5	0.0901115	431325	433867	432596	1	24091	18467	21279	0.149891	536559	509878	523218
SEPT10	Homo sapiens septin 10, mRNA (cDNA clone MGC:10238 IMAGE:3913356), complete cds., CHR Map: 2q13	ENSG00000186522		1	18914	22130	20522	0.119589	164014	169896	166955	1	16979	18256	17617.5	0.124099	313140	303312	308226
SEPT2	Homo sapiens septin 2, mRNA (cDNA clone MGC:23048 IMAGE:4906575), complete cds., CHR Map: 2q37	ENSG00000168385		2	29158	76745	52951.5	0.308568	6260	6948	6604	2	42852	120681	81766.5	0.57597	4117	3723	3920
SEPT3	Homo sapiens septin 3, mRNA (cDNA clone MGC:133218 IMAGE:40031828), complete cds., CHR Map: 22q13.2	ENSG00000100167		1	18622	8312	13467	0.0784772	296700	296043	296372	1	19079	20859	19969	0.140663	303061	344099	323580
SEPT4		ENSG00000108387		2	27722	42952	35337	0.205922	6277	6644	6460.5	2	20483	25290	22886.5	0.161215	10531	7537	9034
SEPT5	Homo sapiens septin 5, mRNA (cDNA clone MGC:39148 IMAGE:4622405), complete cds., CHR Map: 22q11.21	ENSG00000184702		1	11673	9987	10830	0.0631104	460273	449288	454780	1	22303	15294	18798.5	0.132418	505552	502503	504028
SEPT6	Homo sapiens septin 6, mRNA (cDNA clone MGC:39811 IMAGE:5298284), complete cds., CHR Map: Xq24	ENSG00000125354		1	20645	20595	20620	0.12016	364184	359858	362021	1	31232	64569	47900.5	0.337415	405832	425931	415882
SEPT7	Homo sapiens septin 7, mRNA (cDNA clone MGC:74862 IMAGE:6503495), complete cds., CHR Map: 7p14.3-p14.1	ENSG00000122545		1	18815	21768	20291.5	0.118246	362930	357795	360362	1	30492	49497	39994.5	0.281725	506046	506417	506232
SEPT8	Homo sapiens septin 8, CHR Map: 5q31	ENSG00000164402		1	17623	52783	35203	0.205141	364226	380154	372190	1	24453	14902	19677.5	0.13861	452162	442878	447520
SEPT9	Homo sapiens septin 9, mRNA (cDNA clone MGC:1292 IMAGE:3346534), complete cds., CHR Map: 17q25	ENSG00000282302; ENSG00000184640		1	17412	16094	16753	0.0976259	275729	282879	279304	1	53364	67567	60465.5	0.425924	315744	315340	315542
SERBP1	Homo sapiens SERPINE1 mRNA binding protein 1, mRNA (cDNA clone MGC:15923 IMAGE:3535655), complete cds., CHR Map: 1p31	ENSG00000142864		1	187603	198710	193156	1.12559	523571	492783	508177	1	103342	123355	113348	0.798437	537675	542658	540166
SERPINH1	Homo sapiens serpin peptidase inhibitor, clade H (heat shock protein 47), member 1, (collagen binding protein 1), mRNA (cDNA clone MGC:25195 IMAGE:4748644), complete cds., CHR Map: 11q13.5	ENSG00000149257		1	13056	13951	13503.5	0.0786899	487548	492619	490084	1	10375	12053	11214	0.0789924	470106	520125	495116
SET		ENSG00000119335		1	81322	15394	48358	0.2818	166297	195235	180766	1	32954	39749	36351.5	0.256063	236837	246870	241854
SETBP1	Homo sapiens SET binding protein 1, mRNA (cDNA clone IMAGE:6338507), complete cds.	ENSG00000152217		1	13091	13279	13185	0.0768339	38407	36316	37361.5	1	20575	24221	22398	0.157774	44045	39061	41553
SETD3		ENSG00000183576		1	75872	52264	64068	0.373348	29427	29089	29258	1	54887	59039	56963	0.401252	49498	50395	49946.5
SETD4		ENSG00000185917		1	27270	22514	24892	0.145055	43963	51950	47956.5	1	69212	69368	69290	0.488085	49902	58050	53976
SETD6		ENSG00000103037		2	29912	36808	33360	0.194401	14984	17196	16090	2	45053	39831	42442	0.298965	14816	17327	16071.5
SETDB1	Homo sapiens SET domain, bifurcated 1	ENSG00000143379		1	28981	36527	32754	0.19087	195831	219386	207608	1	28454	27347	27900.5	0.196534	178985	186753	182869
SETDB2		ENSG00000136169		2	38805	29914	34359.5	0.200226	1483	1461	1472	2	58515	132432	95473.5	0.672524	1357	1698	1527.5
SF1	Homo sapiens splicing factor 1, mRNA (cDNA clone MGC:31898 IMAGE:4869292), complete cds., CHR Map: 11q13	ENSG00000168066		1	45176	67406	56291	0.328028	400867	433921	417394	1	16251	29220	22735.5	0.160151	497639	419097	458368
SF3A1	Homo sapiens splicing factor 3a, subunit 1, 120kDa, mRNA (cDNA clone MGC:5589 IMAGE:3459964), complete cds., CHR Map: 22q12.2	ENSG00000099995		2	39518	33396	36457	0.212448	2628	2749	2688.5	2/3	136066	31807	83936.5	0.591256	5986	3619	4802.5
SF3A3	Homo sapiens splicing factor 3a, subunit 3, 60kDa	ENSG00000183431		1	34733	24648	29690.5	0.173018	457901	454322	456112	1	28896	57161	43028.5	0.303097	389126	365262	377194
SF3B14	Homo sapiens splicing factor 3B, 14 kDa subunit, mRNA (cDNA clone MGC:8723 IMAGE:3914184), complete cds., CHR Map: 2pter-p25.1	-		1	52961	61166	57063.5	0.33253	485114	501495	493304	1	27581	48896	38238.5	0.269355	471816	527056	499436
SF3B2	Homo sapiens splicing factor 3b, subunit 2, 145kDa, mRNA (cDNA clone MGC:15693 IMAGE:3351485), complete cds., CHR Map: 11q13.1	ENSG00000087365		1	88021	110928	99474.5	0.579675	713890	673900	693895	1	57177	85015	71096	0.500807	805499	792829	799164
SF3B4	Homo sapiens splicing factor 3b, subunit 4, 49kDa, mRNA (cDNA clone MGC:11086 IMAGE:3829990), complete cds., CHR Map: 1q12-q21	ENSG00000143368		1	91209	114421	102815	0.599141	381884	511281	446582	1	31420	36657	34038.5	0.23977	535504	658835	597170
SFPQ		ENSG00000116560		1	171247	169869	170558	0.993905	786474	793005	789740	1	188123	196930	192526	1.35617	802992	829919	816456
SFRS12	Homo sapiens splicing factor, arginine/serine-rich 12, mRNA (cDNA clone MGC:133045 IMAGE:40008558), complete cds., CHR Map: 5q12.3	-		1	98634	153856	126245	0.735676	46751	95769	71260	1	102578	97205	99891.5	0.703645	197166	293724	245445
SFRS14	Homo sapiens splicing factor, arginine/serine-rich 14, mRNA (cDNA clone MGC:22011 IMAGE:4400185), complete cds., CHR Map: 19p12	-		1	210643	82898	146770	0.855286	48773	42876	45824.5	1	110811	109898	110354	0.777347	145338	148926	147132
SFRS15	Homo sapiens splicing factor, arginine/serine-rich 15, mRNA (cDNA clone MGC:59896 IMAGE:5442227), complete cds., CHR Map: 21q22.1	-		2	27241	30477	28859	0.168172	5215	5867	5541	2	39320	77847	58583.5	0.412667	7692	11331	9511.5
SFRS17A	Homo sapiens splicing factor, arginine/serine-rich 17A, mRNA (cDNA clone MGC:125365 IMAGE:40007662), complete cds., CHR Map: Xp22.33 and Yp11.32	-		1	120679	114312	117496	0.68469	159895	139676	149786	1	112999	58749	85874	0.604904	199541	169440	184490
SHOX2	Homo sapiens short stature homeobox 2	ENSG00000168779		2	44081	33028	38554.5	0.224671	11774	9674	10724	2	46269	122959	84614	0.596029	12900	9433	11166.5
SHPRH	Homo sapiens SNF2 histone linker PHD RING helicase, mRNA (cDNA clone MGC:134886 IMAGE:40071177), complete cds.	ENSG00000146414		2	33233	38979	36106	0.210403	8659	8335	8497	1	13139	24783	18961	0.133563	17306	18108	17707
SIM2	Homo sapiens single-minded homolog 2 (Drosophila), mRNA (cDNA clone MGC:119447 IMAGE:40007501), complete cds.	ENSG00000159263		1	160465	168557	164511	0.958666	366661	400566	383614	1	151022	311370	231196	1.62857	426717	439399	433058
SIRT1	Homo sapiens sirtuin (silent mating type information regulation 2 homolog) 1 (S. cerevisiae)	ENSG00000096717		1	29300	28952	29126	0.169728	140338	129529	134934	1	77613	121553	99583	0.701472	108017	120279	114148
SIRT4		ENSG00000089163		1	24641	30692	27666.5	0.161223	75774	91356	83565	1	63613	72406	68009.5	0.479065	72860	77940	75400
SIX1	Homo sapiens sine oculis homeobox homolog 1 (Drosophila)	ENSG00000126778		1	13575	47402	30488.5	0.177668	960450	1052541	1.0065e+06	1	20559	16204	18381.5	0.129481	834097	1002857	918477
SIX2	Homo sapiens sine oculis homeobox homolog 2 (Drosophila)	ENSG00000170577		1	54141	60297	57219	0.333436	192117	190186	191152	1	194925	157653	176289	1.2418	194367	211638	203002
SIX4	Homo sapiens SIX homeobox 4, mRNA (cDNA clone MGC:119452 IMAGE:40007529), complete cds.	ENSG00000100625		1	11859	16906	14382.5	0.0838121	253657	188425	221041	1	13943	15976	14959.5	0.105376	262234	268562	265398
SKIL	Homo sapiens SKI-like	ENSG00000136603		2	50921	61176	56048.5	0.326615	3353	3247	3300	2	49305	67269	58287	0.410579	6997	7653	7325
SKIV2L	Homo sapiens superkiller viralicidic activity 2-like (S. cerevisiae), mRNA (cDNA clone MGC:23108 IMAGE:4874270), complete cds., CHR Map: 6p21	ENSG00000232616; ENSG00000225737; ENSG00000204351; ENSG00000223493; ENSG00000206353; ENSG00000228896		1	43421	42995	43208	0.251789	392774	396762	394768	1	69779	138250	104014	0.732687	580178	546177	563178
SKIV2L2	Homo sapiens superkiller viralicidic activity 2-like 2 (S. cerevisiae), mRNA (cDNA clone MGC:33192 IMAGE:4820164), complete cds., CHR Map: 5q11.2	ENSG00000039123		1	36916	50477	43696.5	0.254636	101907	121704	111806	1	57363	38771	48067	0.338588	108961	127706	118334
SLBP	Homo sapiens stem-loop binding protein, mRNA (cDNA clone MGC:17041 IMAGE:3908584), complete cds., CHR Map: 4p16.3	ENSG00000163950		2	19497	21090	20293.5	0.118258	8364	8682	8523	2	15221	14185	14703	0.103569	7401	4473	5937
SLC16A3	Homo sapiens solute carrier family 16, member 3 (monocarboxylic acid transporter 4), mRNA (cDNA clone MGC:138472 IMAGE:8327735), complete cds., CHR Map: 17q25	ENSG00000141526		1	38144	52204	45174	0.263246	536534	532860	534697	1	104546	104423	104484	0.735998	554871	533243	544057
SLC22A4	Homo sapiens cDNA clone MGC:40524 IMAGE:5207811, complete cds.	ENSG00000197208		2	53194	70218	61706	0.359584	1625	1633	1629	2	21135	34793	27964	0.196981	4124	4329	4226.5
SLC25A11	Homo sapiens solute carrier family 25 (mitochondrial carrier; oxoglutarate carrier), member 11, mRNA (cDNA clone MGC:2449 IMAGE:2960933), complete cds., CHR Map: 17p13.3	ENSG00000108528		1	53236	63129	58182.5	0.339051	318109	292561	305335	1	42909	43888	43398.5	0.305703	368987	366255	367621
SLC25A5	Homo sapiens solute carrier family 25 (mitochondrial carrier; adenine nucleotide translocator), member 5, mRNA (cDNA clone MGC:65136 IMAGE:3867331), complete cds., CHR Map: Xq24-q26	ENSG00000005022		1	51845	75144	63494.5	0.370006	190988	155947	173468	1	53025	65558	59291.5	0.417655	219598	207487	213542
SLC39A10	Homo sapiens solute carrier family 39 (zinc transporter), member 10, mRNA (cDNA clone MGC:138428 IMAGE:8327691), complete cds.	ENSG00000196950		3	33651	235275	134463	0.783566	279104	258411	268758	1	60298	82514	71406	0.50299	249504	244282	246893
SLC3A2	Homo sapiens solute carrier family 3 (activators of dibasic and neutral amino acid transport), member 2, mRNA (cDNA clone MGC:3977 IMAGE:2821990), complete cds., CHR Map: 11q13	ENSG00000168003		1	14505	20663	17584	0.102468	402651	457037	429844	1	11136	11429	11282.5	0.0794749	448533	489199	468866
SLTM	Homo sapiens SAFB-like, transcription modulator, mRNA (cDNA clone MGC:176528 IMAGE:9021719), complete cds., CHR Map: 15q22.1	ENSG00000137776		1	248766	438913	343840	2.00368	219534	243216	231375	1	241496	220149	230822	1.62593	345071	372357	358714
SMAD1	Homo sapiens SMAD, mothers against DPP homolog 1 (Drosophila)	ENSG00000170365		1	21315	43396	32355.5	0.188547	366774	408932	387853	1	21881	23001	22441	0.158076	357120	403418	380269
SMAD3	Homo sapiens DKFZP586N0721 protein	ENSG00000166949		2	12597	39098	25847.5	0.150623	2225	1989	2107	1	20376	36032	28204	0.198671	3399	2246	2822.5
SMAD4	Homo sapiens SMAD, mothers against DPP homolog 4 (Drosophila)	ENSG00000141646		1	48922	16858	32890	0.191662	61584	77246	69415	3	28301	156309	92305	0.650205	38725	56514	47619.5
SMAD5	Homo sapiens SMAD, mothers against DPP homolog 5 (Drosophila), transcript variant 1	ENSG00000113658		1	18668	29601	24134.5	0.140641	85176	90779	87977.5	3	16740	110635	63687.5	0.44862	81778	131650	106714
SMAD9	Homo sapiens SMAD, mothers against DPP homolog 9 (Drosophila)	ENSG00000120693		1	11969	15774	13871.5	0.0808344	73921	84440	79180.5	1	21813	15078	18445.5	0.129932	62910	60659	61784.5
SMARCA5		ENSG00000153147		1	44485	79782	62133.5	0.362075	157974	151821	154898	1	63778	102137	82957.5	0.58436	162102	174085	168094
SMARCC1		ENSG00000173473		2	52217	66049	59133	0.34459	20722	17406	19064	1	57373	75023	66198	0.466305	23480	25166	24323
SMARCC2		ENSG00000139613		1	22043	24218	23130.5	0.13479	341461	361826	351644	1	61550	61696	61623	0.434078	353806	368022	360914
SMARCD1		ENSG00000066117		1	42111	27293	34702	0.202221	68685	67679	68182	1	96421	80119	88270	0.621782	53276	54373	53824.5
SMARCD2		ENSG00000108604		1	36693	39341	38017	0.221539	113990	108456	111223	1	61537	59740	60638.5	0.427143	74221	80302	77261.5
SMARCD3	Homo sapiens SWI/SNF related, matrix associated, actin dependent regulator of chromatin, subfamily d, member 3	ENSG00000082014		2	26782	17519	22150.5	0.129079	4115	3145	3630	2	116550	52314	84432	0.594747	2368	2599	2483.5
SMARCE1	Homo sapiens SWI/SNF related, matrix associated, actin dependent regulator of chromatin, subfamily e, member 1	ENSG00000073584		1	15496	22012	18754	0.109286	118850	141690	130270	1	19555	28086	23820.5	0.167794	100109	75581	87845
SMC1A	Homo sapiens SMC1 structural maintenance of chromosomes 1-like 1 (yeast), mRNA (cDNA clone MGC:138332 IMAGE:8327595), complete cds.	ENSG00000072501		2	26360	38670	32515	0.189477	3740	4242	3991	1	126463	209716	168090	1.18404	2633	2584	2608.5
SMC1B	Homo sapiens structural maintenance of chromosomes 1B, mRNA (cDNA clone MGC:161486 IMAGE:8991924), complete cds.	ENSG00000077935		1	42544	38092	40318	0.234948	22558	24768	23663	1	107952	221187	164570	1.15924	19067	17972	18519.5
SMC3	Homo sapiens chondroitin sulfate proteoglycan 6 (bamacan)	ENSG00000108055		2	21923	19096	20509.5	0.119516	5134	5246	5190	2	70582	104993	87787.5	0.618383	3188	3416	3302
SMG5	Homo sapiens Smg-5 homolog, nonsense mediated mRNA decay factor (C. elegans), mRNA (cDNA clone MGC:33341 IMAGE:4824487), complete cds., CHR Map: 1q21.2	ENSG00000198952		1	12360	16731	14545.5	0.084762	275024	258796	266910	1	73286	20170	46728	0.329156	323193	314044	318618
SMG6	Homo sapiens Smg-6 homolog, nonsense mediated mRNA decay factor (C. elegans), mRNA (cDNA clone IMAGE:6070108), complete cds., CHR Map: 17p13.3	ENSG00000070366		1	18881	19751	19316	0.112561	168965	162491	165728	1	28531	24134	26332.5	0.185488	206176	201582	203879
SMG7	Homo sapiens Smg-7 homolog, nonsense mediated mRNA decay factor (C. elegans), mRNA (cDNA clone MGC:33347 IMAGE:4829267), complete cds., CHR Map: 1q25	ENSG00000116698		3	21562	94838	58200	0.339153	223975	209182	216578	1	48462	38458	43460	0.306136	274808	294408	284608
SMNDC1	Homo sapiens survival motor neuron domain containing 1, mRNA (cDNA clone MGC:17138 IMAGE:4153336), complete cds., CHR Map: 10q23	ENSG00000119953		1	55817	45552	50684.5	0.295357	395379	396455	395917	1	47712	39980	43846	0.308855	445316	445899	445608
SMYD1		ENSG00000115593		1	22582	41942	32262	0.188003	258153	265328	261740	1	47490	48533	48011.5	0.338197	278256	269699	273978
SMYD2		ENSG00000143499		1	26468	18329	22398.5	0.130524	169770	174544	172157	1	52061	50657	51359	0.361777	185272	185650	185461
SMYD3		ENSG00000185420		1	13897	15416	14656.5	0.0854088	176078	189578	182828	1	72827	36505	54666	0.385072	184119	199855	191987
SMYD4		ENSG00000186532		1	69399	165662	117530	0.684894	92686	79378	86032	3	50102	169780	109941	0.774434	73290	72667	72978.5
SNAI1	Homo sapiens snail homolog 1 (Drosophila)	ENSG00000124216		1	24496	43600	34048	0.19841	358576	355321	356948	1	43246	47771	45508.5	0.320566	346801	331636	339218
SNAI2	Homo sapiens snail homolog 2 (Drosophila)	ENSG00000019549		1	18830	26742	22786	0.132782	71556	81880	76718	1	49863	33353	41608	0.29309	67597	82949	75273
SNAI3	Homo sapiens snail homolog 3 (Drosophila), mRNA (cDNA clone MGC:129606 IMAGE:40005947), complete cds.	ENSG00000185669		1	34103	97517	65810	0.383499	32148	35545	33846.5	1	65199	56203	60701	0.427583	10847	30349	20598
SND1	Homo sapiens staphylococcal nuclease and tudor domain containing 1, mRNA (cDNA clone MGC:790 IMAGE:3345037), complete cds., CHR Map: 7q31.3	ENSG00000197157		1	19722	28450	24086	0.140358	498442	517934	508188	1	26670	23394	25032	0.176328	524826	533022	528924
SNIP1	Homo sapiens Smad nuclear interacting protein 1, mRNA (cDNA clone MGC:30036 IMAGE:4540112), complete cds., CHR Map: 1p34.3	ENSG00000163877		1	385883	404037	394960	2.30158	652599	660598	656598	1	129553	154868	142210	1.00174	733818	720985	727402
SNRNP35	Homo sapiens small nuclear ribonucleoprotein 35kDa (U11/U12), mRNA (cDNA clone MGC:17036 IMAGE:3893396), complete cds., CHR Map: 12q24.31	ENSG00000184209		1	23362	15735	19548.5	0.113916	471957	450881	461419	1	13665	10948	12306.5	0.0866881	584927	555174	570050
SNRNP40	Homo sapiens small nuclear ribonucleoprotein 40kDa (U5), mRNA (cDNA clone MGC:1910 IMAGE:3504573), complete cds., CHR Map: 1p35.2	ENSG00000060688		1	99889	114985	107437	0.626075	387738	393067	390402	1	54727	129341	92034	0.648296	383012	427539	405276
SNRPA	Homo sapiens small nuclear ribonucleoprotein polypeptide A, mRNA (cDNA clone MGC:12696 IMAGE:3677365), complete cds., CHR Map: 19q13.1	ENSG00000077312		1	27811	30290	29050.5	0.169288	491698	448308	470003	1	25302	39051	32176.5	0.226654	550111	526044	538078
SNRPA1	Homo sapiens small nuclear ribonucleoprotein polypeptide A', mRNA (cDNA clone MGC:39248 IMAGE:4904205), complete cds., CHR Map: 15q26.3	ENSG00000131876		1	42277	36108	39192.5	0.228389	425556	408468	417012	1	67972	31395	49683.5	0.349975	460185	450317	455251
SNRPB	Homo sapiens small nuclear ribonucleoprotein polypeptides B and B1, mRNA (cDNA clone MGC:99669 IMAGE:2822685), complete cds., CHR Map: 20p13	ENSG00000125835		1	157321	194963	176142	1.02644	231101	284703	257902	1	56033	87461	71747	0.505392	433800	428244	431022
SNRPB2	Homo sapiens small nuclear ribonucleoprotein polypeptide B'', mRNA (cDNA clone MGC:24807 IMAGE:4286926), complete cds., CHR Map: 20p12.1	ENSG00000125870		2	41752	44460	43106	0.251195	5427	4470	4948.5	2	25787	31453	28620	0.201602	7682	7107	7394.5
SNRPC		ENSG00000124562		1	29775	29136	29455.5	0.171648	131339	148103	139721	1	20750	16792	18771	0.132225	219862	216568	218215
SNRPD1	Homo sapiens small nuclear ribonucleoprotein D1 polypeptide 16kDa, mRNA (cDNA clone MGC:2222 IMAGE:3355716), complete cds., CHR Map: 18q11.2	ENSG00000167088		1	28357	27628	27992.5	0.163123	100348	90357	95352.5	1	33673	25419	29546	0.208125	151489	144260	147874
SNRPD2	Homo sapiens small nuclear ribonucleoprotein D2 polypeptide 16.5kDa, mRNA (cDNA clone MGC:8353 IMAGE:2819767), complete cds., CHR Map: 19q13.2	ENSG00000125743		1	65136	70912	68024	0.396401	508655	436183	472419	1	29511	34326	31918.5	0.224837	566437	421617	494027
SNRPE	Homo sapiens small nuclear ribonucleoprotein polypeptide E, mRNA (cDNA clone MGC:3652 IMAGE:3609230), complete cds., CHR Map: 1q32	ENSG00000182004		1	40289	53443	46866	0.273106	131252	140037	135644	1	32963	22256	27609.5	0.194484	298001	190139	244070
SNRPF	Homo sapiens small nuclear ribonucleoprotein polypeptide F, mRNA (cDNA clone MGC:156269 IMAGE:40123239), complete cds., CHR Map: 12q23.1	ENSG00000139343		1	46060	44924	45492	0.265099	199598	190470	195034	1	47501	41048	44274.5	0.311874	267424	242624	255024
SNRPG	Homo sapiens small nuclear ribonucleoprotein polypeptide G, mRNA (cDNA clone MGC:24706 IMAGE:4276853), complete cds., CHR Map: 2p13.3	ENSG00000143977		1	48190	45872	47031	0.274067	62470	50409	56439.5	1	29773	28580	29176.5	0.205522	201621	171891	186756
SNRPN	Homo sapiens small nuclear ribonucleoprotein polypeptide N, transcript variant 1, mRNA (cDNA clone MGC:19810 IMAGE:3945980), complete cds., CHR Map: 15q11.2	ENSG00000128739		1	328860	268000	298430	1.73906	552347	550910	551628	1	49477	58355	53916	0.379789	584700	630570	607635
SNW1	Homo sapiens karyopherin alpha 2 (RAG cohort 1, importin alpha 1), mRNA (cDNA clone MGC:61578 IMAGE:4450470), complete cds., CHR Map: 17q24.2	ENSG00000100603		1	119918	160067	139992	0.815788	846463	822954	834708	2	88411	125541	106976	0.753548	955034	989261	972148
SOHLH2	Homo sapiens hypothetical protein FLJ20449	ENSG00000120669		1	17098	27650	22374	0.130382	76651	93315	84983	1	24965	73557	49261	0.346999	93048	98261	95654.5
SORBS2	Homo sapiens Arg/Abl-interacting protein ArgBP2	ENSG00000154556		1	17035	27151	22093	0.128744	384015	345522	364768	1	46773	33342	40057.5	0.282169	265515	330833	298174
SOX10	Homo sapiens SRY (sex determining region Y)-box 10	ENSG00000100146		1	14686	14705	14695.5	0.0856361	491854	501357	496606	1	26102	25226	25664	0.180779	474315	431940	453128
SOX14	Homo sapiens SRY (sex determining region Y)-box 14, mRNA (cDNA clone MGC:119899 IMAGE:40015393), complete cds.	ENSG00000168875		1	37175	43100	40137.5	0.233896	382222	387420	384821	1	38649	68427	53538	0.377126	402702	445975	424338
SOX15	Homo sapiens SRY (sex determining region Y)-box 15	ENSG00000129194		2	10697	10159	10428	0.0607678	18383	9620	14001.5	2	15182	16742	15962	0.112438	22880	9890	16385
SOX2	Homo sapiens SRY (sex determining region Y)-box 2	ENSG00000181449		1	13386	9995	11690.5	0.0681249	43973	26289	35131	1	16344	16253	16298.5	0.114808	44581	26754	35667.5
SOX30	Homo sapiens SRY (sex determining region Y)-box 30, transcript variant 1	ENSG00000039600		1	14198	21090	17644	0.102818	178041	193768	185904	3	22398	96529	59463.5	0.418866	110834	158235	134534
SOX5	Homo sapiens SRY (sex determining region Y)-box 5	ENSG00000134532		1	25323	33794	29558.5	0.172248	325081	307554	316318	1	21423	35409	28416	0.200165	340187	340604	340396
SOX6	Homo sapiens SRY (sex determining region Y)-box 6	ENSG00000110693		1	21274	26238	23756	0.138435	111556	128590	120073	1	18200	25080	21640	0.152434	127639	126417	127028
SOX7	Homo sapiens SRY (sex determining region Y)-box 7, mRNA (cDNA clone MGC:88634 IMAGE:6459570), complete cds.	ENSG00000171056		1	17160	40714	28937	0.168627	65005	80551	72778	1	23472	74326	48899	0.344449	110328	105955	108142
SP1	Homo sapiens Sp1 transcription factor	ENSG00000185591		1	71017	47995	59506	0.346763	155261	149783	152522	1	34296	49446	41871	0.294943	189509	196336	192922
SP100	Homo sapiens nuclear antigen Sp100	ENSG00000067066		1	52121	21342	36731.5	0.214048	293639	377465	335552	1	31349	29718	30533.5	0.215081	311849	410095	360972
SP110	Homo sapiens SP110 nuclear body protein, transcript variant b	ENSG00000135899		2	21964	46502	34233	0.199488	12117	12511	12314	2	70980	65162	68071	0.479498	4909	4294	4601.5
SP140	Homo sapiens SP140 nuclear body protein, mRNA (cDNA clone MGC:126440 IMAGE:40035752), complete cds.	ENSG00000079263		1	19735	42565	31150	0.181523	873106	822269	847688	1	19177	25673	22425	0.157964	814383	812814	813598
SP2	Homo sapiens Sp2 transcription factor	ENSG00000167182		2	17023	30464	23743.5	0.138362	19582	18927	19254.5	2/3	22466	108381	65423.5	0.460849	7351	8593	7972
SP3	Homo sapiens Sp3 transcription factor, mRNA (cDNA clone MGC:161692 IMAGE:8992130), complete cds.	ENSG00000172845		1	27261	33989	30625	0.178463	422867	394750	408808	3	31027	288217	159622	1.12439	387993	384121	386057
SP4	Homo sapiens Sp4 transcription factor, mRNA (cDNA clone MGC:130008 IMAGE:40034749), complete cds.	ENSG00000105866		1	11693	13254	12473.5	0.0726877	88964	93731	91347.5	1	22805	15473	19139	0.134817	69415	76851	73133
SP6	Homo sapiens Sp6 transcription factor, mRNA (cDNA clone MGC:119662 IMAGE:40011121), complete cds.	ENSG00000189120		3	21801	225959	123880	0.721895	506091	503430	504760	1	31851	41185	36518	0.257236	560037	494097	527067
SPATS2	Homo sapiens spermatogenesis associated, serine-rich 2, mRNA (cDNA clone MGC:51825 IMAGE:5520818), complete cds., CHR Map: 12q13.12	ENSG00000123352		1	34713	45518	40115.5	0.233768	25002	33331	29166.5	1	15411	38625	27018	0.190317	51429	57782	54605.5
SPATS2L	Homo sapiens viral DNA polymerase-transactivated protein 6, mRNA (cDNA clone MGC:31863 IMAGE:4845423), complete cds., CHR Map: 2q33.1	ENSG00000196141		1	54870	49319	52094.5	0.303574	95720	94273	94996.5	1	29903	22661	26282	0.185133	136738	144495	140616
SPDEF	Homo sapiens SAM pointed domain containing ets transcription factor	ENSG00000124664		1	70449	70152	70300.5	0.409667	208048	186996	197522	1	69219	27822	48520.5	0.341783	190748	211112	200930
SPEN		ENSG00000065526		1	86871	75627	81249	0.473468	221677	269900	245788		na	na	na	na	na	na	#DIV/0!
SPIB	Homo sapiens Spi-B transcription factor (Spi-1/PU.1 related)	ENSG00000269404		1	52855	42718	47786.5	0.27847	36467	36336	36401.5	1	90231	82943	86587	0.609927	37629	37592	37610.5
SPIC	Homo sapiens Spi-C transcription factor (Spi-1/PU.1 related)	ENSG00000166211		1	14492	13597	14044.5	0.0818425	411585	493286	452436	1	35201	74862	55031.5	0.387647	376546	403532	390039
SPTBN1	Homo sapiens spectrin, beta, non-erythrocytic 1, mRNA (cDNA clone MGC:168902 IMAGE:9021279), complete cds., CHR Map: 2p21	ENSG00000115306		2	28681	223888	126284	0.735907	5187	6672	5929.5	2	30910	31791	31350.5	0.220836	12351	4511	8431
SR140	Homo sapiens U2-associated SR140 protein, mRNA (cDNA clone MGC:133197 IMAGE:40028600), complete cds., CHR Map: 3q23	-		1	33708	45126	39417	0.229697	31721	21110	26415.5	1	34242	41443	37842.5	0.266566	81138	74003	77570.5
SRBD1	Homo sapiens S1 RNA binding domain 1, mRNA (cDNA clone MGC:45074 IMAGE:5528417), complete cds., CHR Map: 2p21	ENSG00000068784		2	48051	48140	48095.5	0.28027	16816	14690	15753	1	35172	38235	36703.5	0.258543	24267	21567	22917
SRCAP		ENSG00000080603		2	22936	30004	26470	0.15425	6967	2805	4886	2	160264	91509	125886	0.886756	3216	3184	3200
SREBF1	Homo sapiens sterol regulatory element binding transcription factor 1	ENSG00000072310		2	23169	17617	20393	0.118838	14831	13343	14087	2/3	22412	83099	52755.5	0.371614	4655	22666	13660.5
SRFBP1	Homo sapiens serum response factor binding protein 1, mRNA (cDNA clone MGC:39522 IMAGE:5297296), complete cds., CHR Map: 5q23.1	ENSG00000151304		1	38961	50388	44674.5	0.260335	259948	350901	305424	1	38706	42419	40562.5	0.285726	381420	450352	415886
SRP14	Homo sapiens signal recognition particle 14kDa (homologous Alu RNA binding protein), mRNA (cDNA clone MGC:14326 IMAGE:4298087), complete cds., CHR Map: 15q22	ENSG00000140319		1	505928	453912	479920	2.79667	787260	799134	793197	1	226096	191182	208639	1.46967	835000	826615	830808
SRP19	Homo sapiens signal recognition particle 19kDa, mRNA (cDNA clone MGC:13596 IMAGE:4285753), complete cds., CHR Map: 5q21-q22	ENSG00000153037		1	49039	66725	57882	0.3373	52410	49978	51194	1	36643	35932	36287.5	0.255612	102717	86946	94831.5
SRP54	Homo sapiens signal recognition particle 54kDa, mRNA (cDNA clone MGC:5284 IMAGE:3446599), complete cds., CHR Map: 14q13.2	ENSG00000100883		1	38755	35417	37086	0.216114	960580	962658	961619	1	19429	28484	23956.5	0.168752	953629	992195	972912
SRPK1	Homo sapiens SFRS protein kinase 1, mRNA (cDNA clone MGC:26364 IMAGE:4824261), complete cds., CHR Map: 6p21.31	ENSG00000096063		2	65511	46873	56192	0.327452	14081	11404	12742.5	1	161469	88211	124840	0.879384	130661	96570	113616
SRPK2	Homo sapiens SFRS protein kinase 2, mRNA (cDNA clone MGC:24896 IMAGE:4778251), complete cds., CHR Map: 7q22-q31.1	ENSG00000135250		1	361399	363345	362372	2.11168	528302	498190	513246	1	188857	199207	194032	1.36678	527692	542949	535320
SRPR	Homo sapiens signal recognition particle receptor ('docking protein'), mRNA (cDNA clone IMAGE:2963671)., CHR Map: 11q24.2	-		1	47271	146328	96799.5	0.564087	20497	64825	42661	1	12527	18245	15386	0.10838	108265	149022	128644
SRRM1	Homo sapiens serine/arginine repetitive matrix 1, mRNA (cDNA clone MGC:39488 IMAGE:4827738), complete cds., CHR Map: 1p36.11	ENSG00000133226		1	30848	30559	30703.5	0.178921	60943	24338	42640.5	1	85034	29841	57437.5	0.404595	26063	26224	26143.5
SRRT	Homo sapiens serrate RNA effector molecule homolog (Arabidopsis), mRNA (cDNA clone MGC:126427 IMAGE:40035609), complete cds., CHR Map: 7q21	ENSG00000087087		1	341990	339197	340594	1.98476	579755	584264	582010	1	50817	87649	69233	0.487683	540366	565637	553002
SRSF12	Homo sapiens serine-arginine repressor protein (35 kDa), mRNA (cDNA clone MGC:26758 IMAGE:4828704), complete cds., CHR Map: 6q15	ENSG00000154548		1	135180	102760	118970	0.693282	251416	212517	231966	1	90423	36064	63243.5	0.445493	403065	122507	262786
SRSF2	Homo sapiens splicing factor, arginine/serine-rich 2, mRNA (cDNA clone MGC:87440 IMAGE:4837392), complete cds., CHR Map: 17q25.1	ENSG00000161547		1	27377	29541	28459	0.165841	651575	645095	648335	1	30556	59926	45241	0.318682	672415	667302	669858
SRSF4	Homo sapiens splicing factor, arginine/serine-rich 4, mRNA (cDNA clone MGC:3920 IMAGE:3619538), complete cds., CHR Map: 1p35.3	ENSG00000116350		1	145633	274859	210246	1.22518	466839	568309	517574	1	31983	37183	34583	0.243606	521356	613682	567519
SRSF5	Homo sapiens splicing factor, arginine/serine-rich 5, mRNA (cDNA clone MGC:1236 IMAGE:3346982), complete cds., CHR Map: 14q24	ENSG00000100650		1	301083	285639	293361	1.70952	598436	578006	588221	1	146352	149906	148129	1.04343	686969	676042	681506
SRSF6	Homo sapiens splicing factor, arginine/serine-rich 6, mRNA (cDNA clone MGC:5045 IMAGE:3449841), complete cds., CHR Map: 20q12-q13.1	ENSG00000124193		1	191365	167769	179567	1.0464	503856	479541	491698	1	73716	95810	84763	0.597078	595679	615453	605566
SRSF8	Homo sapiens Splicing factor, arginine/serine-rich, 46kD, CHR Map: 11q22	ENSG00000263465		1	18601	19607	19104	0.111326	482495	494331	488413	1	24623	21152	22887.5	0.161222	715409	654052	684730
SSBP1	Homo sapiens single-stranded DNA binding protein 1, CHR Map: 7q34	ENSG00000106028; ENSG00000262771		1	41887	28274	35080.5	0.204427	29681	43272	36476.5	1	53181	23989	38585	0.271796	71898	50773	61335.5
SSH2	Homo sapiens slingshot 2	ENSG00000141298		2	18007	100877	59442	0.346391	5812	5708	5760	2	22127	54794	38460.5	0.270919	7614	8203	7908.5
SSH3	Homo sapiens slingshot 3	ENSG00000172830		3	27214	89639	58426.5	0.340473	638070	685974	662022	1	27485	31643	29564	0.208251	486043	499987	493015
SSRP1	Homo sapiens structure specific recognition protein 1, mRNA (cDNA clone MGC:1608 IMAGE:3536048), complete cds., CHR Map: 11q12	ENSG00000149136		1	55325	48564	51944.5	0.3027	417169	420163	418666	1	43206	34218	38712	0.272691	468525	451362	459944
ST18	Homo sapiens suppression of tumorigenicity 18 (breast carcinoma) (zinc finger protein), mRNA (cDNA clone MGC:150758 IMAGE:40125700), complete cds.	ENSG00000147488		2	12806	39310	26058	0.15185	6689	6168	6428.5	2	13856	32147	23001.5	0.162025	7148	11121	9134.5
STAT1	Homo sapiens signal transducer and activator of transcription 1, 91kDa, transcript variant beta	ENSG00000115415		1	19359	21929	20644	0.1203	597787	575100	586444	1	17978	22407	20192.5	0.142238	652293	645046	648670
STAT2	Homo sapiens signal transducer and activator of transcription 2, 113kDa	ENSG00000170581		2	63948	40572	52260	0.304538	3892	2662	3277	2	35010	38746	36878	0.259772	8154	7493	7823.5
STAT3	Homo sapiens hypothetical protein MGC34079	ENSG00000168610		1	83956	128449	106202	0.618881	697566	674452	686009	1	77163	173383	125273	0.882434	653536	658104	655820
STAT4	Homo sapiens signal transducer and activator of transcription 4	ENSG00000138378		1	19661	24042	21851.5	0.127337	490731	504485	497608	1	40718	70292	55505	0.390982	502841	521114	511978
STAT5A	Homo sapiens signal transducer and activator of transcription 5A	ENSG00000126561		1	31156	17314	24235	0.141226	522141	533537	527839	1	16231	38496	27363.5	0.192751	531361	566083	548722
STAT6	Homo sapiens signal transducer and activator of transcription 6, interleukin-4 induced, mRNA (cDNA clone MGC:90177 IMAGE:5530399), complete cds.	ENSG00000166888		1	41692	45239	43465.5	0.25329	141223	138757	139990	1	24278	28360	26319	0.185393	145119	158728	151924
STAU1	Homo sapiens staufen, RNA binding protein, homolog 1 (Drosophila), mRNA (cDNA clone MGC:54160 IMAGE:6047265), complete cds., CHR Map: 20q13.1	ENSG00000124214		1	73053	54588	63820.5	0.371906	27600	46238	36919	1	47627	40629	44128	0.310842	59190	106438	82814
STAU2	Homo sapiens staufen, RNA binding protein, homolog 2 (Drosophila), mRNA (cDNA clone MGC:119606 IMAGE:40009098), complete cds., CHR Map: 8q13-q21.1	ENSG00000040341		2	56611	48020	52315.5	0.304862	15924	19566	17745	1	38157	42733	40445	0.284898	58620	77197	67908.5
STIP1	Homo sapiens stress-induced-phosphoprotein 1 (Hsp70/Hsp90-organizing protein), CHR Map: 11q13	ENSG00000168439		1	25209	23913	24561	0.143126	302005	297204	299604	1	24628	25845	25236.5	0.177768	352229	333423	342826
STRAP	Homo sapiens serine/threonine kinase receptor associated protein, mRNA (cDNA clone MGC:71292 IMAGE:3349549), complete cds., CHR Map: 12p12.3	ENSG00000023734		1	51240	55325	53282.5	0.310497	329633	340774	335204	1	49124	38976	44050	0.310292	341744	339200	340472
STXBP1	Homo sapiens syntaxin binding protein 1, mRNA (cDNA clone MGC:23061 IMAGE:4868854), complete cds., CHR Map: 9q34.1	ENSG00000136854		1	36074	57326	46700	0.272138	349665	429170	389418	1	12390	12966	12678	0.089305	403056	451223	427140
SUB1	Homo sapiens SUB1 homolog (S. cerevisiae), mRNA (cDNA clone MGC:23773 IMAGE:4134117), complete cds., CHR Map: 5p13.3	ENSG00000113387		1	24221	29717	26969	0.157158	764186	767322	765754	1	19592	25463	22527.5	0.158686	742388	881212	811800
SUCLG1	Homo sapiens succinate-CoA ligase, alpha subunit, mRNA (cDNA clone MGC:8465 IMAGE:2821634), complete cds., CHR Map: 2p11.2	ENSG00000163541		1	22134	20944	21539	0.125516	194075	160079	177077	1	11536	18815	15175.5	0.106898	200125	195959	198042
SUMO1	Homo sapiens SMT3 suppressor of mif two 3 homolog 1 (S. cerevisiae), mRNA (cDNA clone MGC:61614 IMAGE:3452929), complete cds., CHR Map: 2q33	ENSG00000116030		1	23138	21488	22313	0.130026	32703	33857	33280	1	37724	23601	30662.5	0.215989	15569	17427	16498
SUPT4H1		ENSG00000213246		1	27891	28722	28306.5	0.164952	77539	52556	65047.5	1	58428	40036	49232	0.346795	84850	65386	75118
SUPT5H	Homo sapiens suppressor of Ty 5 homolog (S. cerevisiae), mRNA (cDNA clone MGC:3826 IMAGE:3532191), complete cds., CHR Map: 19q13	ENSG00000196235		1	69670	55856	62763	0.365743	695651	677767	686709	1	76953	96648	86800.5	0.61143	792001	761509	776755
SUPT6H	Homo sapiens suppressor of Ty 6 homolog (S. cerevisiae), mRNA (cDNA clone MGC:168135 IMAGE:9020512), complete cds., CHR Map: 17q11.2	ENSG00000109111		1	14993	51044	33018.5	0.192411	111693	116949	114321	1	35160	35975	35567.5	0.250541	158531	198510	178520
SUPV3L1	Homo sapiens suppressor of var1, 3-like 1 (S. cerevisiae), mRNA (cDNA clone MGC:33941 IMAGE:5297587), complete cds., CHR Map: 10q22.1	ENSG00000156502		1	80360	54469	67414.5	0.392849	22911	28445	25678	1	45854	52285	49069.5	0.34565	48770	40423	44596.5
SURF6	Homo sapiens surfeit 6, mRNA (cDNA clone MGC:17229 IMAGE:4343122), complete cds., CHR Map: 9q34.2	ENSG00000148296; ENSG00000281309		1	206799	276098	241448	1.40701	507537	475537	491537	1	125671	150061	137866	0.97114	545371	579283	562327
SUV39H1		ENSG00000101945		1	17333	25847	21590	0.125813	46113	34798	40455.5	1	59669	83683	71676	0.504892	71187	59992	65589.5
SUV39H2		ENSG00000152455		2	21990	26234	24112	0.14051	10136	7585	8860.5	2	37664	38648	38156	0.268774	10245	8668	9456.5
SUV420H1		-		2	60068	107219	83643.5	0.487422	7931	13559	10745	2	245695	286653	266174	1.87495	9676	13753	11714.5
SUZ12	Homo sapiens joined to JAZF1	ENSG00000178691		1	20214	19027	19620.5	0.114336	76420	72401	74410.5	3	335727	38588	187158	1.31835	89431	89205	89318
SYF2	Homo sapiens SYF2 homolog, RNA splicing factor (S. cerevisiae), mRNA (cDNA clone MGC:9401 IMAGE:3877165), complete cds., CHR Map: 1p36.11	ENSG00000117614		2	38299	47727	43013	0.250653	4502	4094	4298	2	47533	44114	45823.5	0.322785	4971	4616	4793.5
SYNCRIP	Homo sapiens synaptotagmin binding, cytoplasmic RNA interacting protein, mRNA (cDNA clone MGC:45213 IMAGE:5495201), complete cds., CHR Map: 6q14-q15	ENSG00000135316		3	47425	175586	111506	0.649784	42067	84285	63176	1	20044	22531	21287.5	0.149951	152722	246820	199771
TADA2L	Homo sapiens transcriptional adaptor 2 (ADA2 homolog, yeast)-like, transcript variant 2	-		1	22919	32796	27857.5	0.162336	46032	47651	46841.5	1	16069	66655	41362	0.291358	35855	39980	37917.5
TAF15		ENSG00000276833; ENSG00000270647		1	109582	78666	94124	0.548495	134516	169496	152006	1	91302	41839	66570.5	0.468929	420169	481746	450958
TAF6L		ENSG00000162227		1	16022	27825	21923.5	0.127756	103941	105241	104591	1	38510	70266	54388	0.383114	108067	112643	110355
TAL2	Homo sapiens T-cell acute lymphocytic leukemia 2, mRNA (cDNA clone MGC:161651 IMAGE:8992089), complete cds.	ENSG00000186051		1	8804	9675	9239.5	0.053842	105419	103096	104258	1	12870	12122	12496	0.0880229	165623	156669	161146
TARDBP	Homo sapiens TAR DNA binding protein, mRNA (cDNA clone MGC:87845 IMAGE:5498250), complete cds., CHR Map: 1p36.22	ENSG00000120948		2	66636	70341	68488.5	0.399108	12976	14245	13610.5	1	29226	24453	26839.5	0.18906	27630	35941	31785.5
TAX1BP1	Homo sapiens Tax1 (human T-cell leukemia virus type I) binding protein 1	ENSG00000106052		2	50158	26989	38573.5	0.224782	9035	8937	8986	2	55967	41424	48695.5	0.343015	15018	16066	15542
TBCA	Homo sapiens tubulin folding cofactor A, mRNA (cDNA clone MGC:9129 IMAGE:3861138), complete cds., CHR Map: 5q14.1	ENSG00000171530		1	25111	20722	22916.5	0.133543	328214	314740	321477	1	16616	18762	17689	0.124603	377320	350107	363714
TBL1X	Homo sapiens transducin (beta)-like 1X-linked	ENSG00000101849		1	15381	16152	15766.5	0.0918772	491824	507114	499469	1	67918	21984	44951	0.316639	513229	505470	509350
TBL2	Homo sapiens transducin (beta)-like 2, mRNA (cDNA clone MGC:21191 IMAGE:4453977), complete cds., CHR Map: 7q11.23	ENSG00000106638		1	66514	57260	61887	0.360638	900301	910955	905628	1	34346	71731	53038.5	0.373608	554461	842548	698504
TBL3	Homo sapiens transducin (beta)-like 3, mRNA (cDNA clone MGC:17508 IMAGE:3455740), complete cds., CHR Map: 16p13.3	ENSG00000183751		1	35098	33609	34353.5	0.200191	333242	325463	329352	1	31934	28958	30446	0.214464	342489	330303	336396
TBR1	Homo sapiens T-box, brain, 1, mRNA (cDNA clone MGC:141978 IMAGE:8322470), complete cds.	ENSG00000136535		1	28421	13469	20945	0.122054	490686	488106	489396	1	13409	15353	14381	0.101301	509053	505636	507344
TBRG4	Homo sapiens transforming growth factor beta regulator 4, mRNA (cDNA clone MGC:19723 IMAGE:3538504), complete cds., CHR Map: 7p13	ENSG00000136270		1	24376	20103	22239.5	0.129598	243148	243254	243201	1	52057	59376	55716.5	0.392472	268335	249014	258674
TBX10	Homo sapiens T-box 10, mRNA (cDNA clone MGC:142047 IMAGE:8322539), complete cds.	ENSG00000167800		1	193708	290352	242030	1.4104	254665	258200	256432	1	29129	39366	34247.5	0.241242	235018	246340	240679
TBX15	Homo sapiens T-box 15, mRNA (cDNA clone MGC:141832 IMAGE:40077247), complete cds.	ENSG00000092607		1	24715	48955	36835	0.214651	97398	95211	96304.5	1	49082	61538	55310	0.389609	200595	175032	187814
TBX18	Homo sapiens T-box 18, mRNA (cDNA clone MGC:164346 IMAGE:40146737), complete cds.	ENSG00000112837		1	20812	26858	23835	0.138895	270238	267168	268703	1	24002	24150	24076	0.169593	294329	301011	297670
TBX20	Homo sapiens T-box 20, mRNA (cDNA clone MGC:149425 IMAGE:40115117), complete cds.	ENSG00000164532		1	31862	40281	36071.5	0.210202	235827	248704	242266	1	27893	31816	29854.5	0.210298	239259	256691	247975
TBX22	Homo sapiens T-box 22	ENSG00000277800; ENSG00000122145		2	28174	19692	23933	0.139466	14331	13262	13796.5	2	30676	86876	58776	0.414023	3693	2754	3223.5
TBX3	Homo sapiens T-box 3 (ulnar mammary syndrome), transcript variant 2	ENSG00000135111		2	38491	304462	171476	0.999257	6054	5515	5784.5	2	64842	80491	72666.5	0.511869	7860	8053	7956.5
TBX6	Homo sapiens T-box 6, transcript variant 1	ENSG00000149922		1	11905	10619	11262	0.0656278	345141	344911	345026	1	29371	23838	26604.5	0.187404	360234	351380	355807
TCEAL8	Homo sapiens hypothetical protein MGC45400	ENSG00000180964		1	8457	12605	10531	0.061368	346372	353434	349903	1	12447	14880	13663.5	0.0962469	379933	375951	377942
TCERG1	Homo sapiens transcription elongation regulator 1, mRNA (cDNA clone MGC:133200 IMAGE:40028766), complete cds.	ENSG00000113649		2	16556	36718	26637	0.155224	6586	6470	6528	2	44063	121735	82899	0.583948	5189	5176	5182.5
TCF12	Homo sapiens transcription factor 12 (HTF4, helix-loop-helix transcription factors 4), transcript variant 2	ENSG00000140262		2	237818	32249	135034	0.78689	15262	15115	15188.5	1	43288	114836	79062	0.55692	20162	20642	20402
TCF19	Homo sapiens transcription factor 19 (SC1), mRNA (cDNA clone MGC:2575 IMAGE:3051226), complete cds.	ENSG00000233890; ENSG00000137310; ENSG00000224941; ENSG00000224472; ENSG00000224379; ENSG00000206455; ENSG00000234674		1	43640	33451	38545.5	0.224619	549978	563257	556618	1	58117	55413	56765	0.399858	468797	477127	472962
TCF25	Homo sapiens KIAA1049 protein	ENSG00000141002		1	58813	56941	57877	0.337271	439735	483828	461782	1	61027	60361	60694	0.427534	493228	481144	487186
TCF3	Homo sapiens transcription factor 3 (E2A immunoglobulin enhancer binding factors E12/E47), mRNA (cDNA clone MGC:129648 IMAGE:40007779), complete cds.	ENSG00000071564		1	26650	11648	19149	0.111588	256525	248661	252593	3	12220	103746	57983	0.408437	265055	254808	259932
TCF4	Homo sapiens transcription factor 4	ENSG00000196628		1	16276	19155	17715.5	0.103235	273385	333362	303374	1	30051	24823	27437	0.193269	227335	229471	228403
TCOF1	Homo sapiens Treacher Collins-Franceschetti syndrome 1, mRNA (cDNA clone MGC:45665 IMAGE:4577077), complete cds., CHR Map: 5q32-q33.1	ENSG00000070814		1	34660	23172	28916	0.168504	122935	145478	134206	1	49521	26139	37830	0.266478	253449	189176	221312
TCP1	Homo sapiens t-complex 1, CHR Map: 6q25.3-q26	ENSG00000120438		2	35718	37190	36454	0.212431	17268	21184	19226	1	25637	18340	21988.5	0.154889	53353	84603	68978
TDRD10	Homo sapiens tudor domain containing 10, mRNA (cDNA clone MGC:42905 IMAGE:4836747), complete cds., CHR Map: 1q21.3	ENSG00000163239		1	59972	102945	81458.5	0.474689	53283	70772	62027.5	1	77431	89867	83649	0.589231	192831	206496	199664
TDRD3	Homo sapiens tudor domain containing 3, mRNA (cDNA clone MGC:40253 IMAGE:4998330), complete cds., CHR Map: 13q21.2	ENSG00000083544		2	78065	90847	84456	0.492156	14417	15015	14716	1	63737	112044	87890.5	0.619109	29761	26145	27953
TDRD9	Homo sapiens tudor domain containing 9, mRNA (cDNA clone MGC:135025 IMAGE:40076927), complete cds., CHR Map: 14q32.33	ENSG00000156414		2	19331	25449	22390	0.130475	3611	3448	3529.5	2/3	35489	232650	134070	0.944397	5381	6563	5972
TDRKH	Homo sapiens tudor and KH domain containing, mRNA (cDNA clone IMAGE:5241008)., CHR Map: 1q21	ENSG00000182134		1	35836	49714	42775	0.249266	244514	292121	268318	1	27635	32431	30033	0.211555	337172	377988	357580
TEAD1	Homo sapiens TEA domain family member 1 (SV40 transcriptional enhancer factor), mRNA (cDNA clone MGC:134856 IMAGE:40068609), complete cds.	ENSG00000187079		1	23161	29764	26462.5	0.154207	85396	94555	89975.5	1	36007	61648	48827.5	0.343945	104008	127979	115994
TEAD2	Homo sapiens TEA domain family member 2	ENSG00000074219		2	15614	12691	14152.5	0.0824719	6696	5993	6344.5	1	15391	23285	19338	0.136219	2579	2497	2538
TEAD3	Homo sapiens TEA domain family member 3	ENSG00000007866		1	61481	60428	60954.5	0.355204	497427	461951	479689	1	19011	21182	20096.5	0.141562	453003	461804	457404
TEAD4	Homo sapiens TEA domain family member 4, mRNA (cDNA clone MGC:9014 IMAGE:3913870), complete cds.	ENSG00000197905		1	18667	68652	43659.5	0.25442	715936	748657	732296	1	22670	16585	19627.5	0.138258	655910	638146	647028
TEF	Homo sapiens thyrotrophic embryonic factor	ENSG00000167074		1	40145	20028	30086.5	0.175325	775210	797483	786346	1	36452	17276	26864	0.189232	657342	676105	666724
TERF1	Homo sapiens telomeric repeat binding factor (NIMA-interacting) 1, transcript variant 2	ENSG00000147601		1	67076	14195	40635.5	0.236798	34928	36456	35692	1	19498	19062	19280	0.13581	30247	29949	30098
TERF2IP	Homo sapiens telomeric repeat binding factor 2, interacting protein	ENSG00000166848		1	28362	28670	28516	0.166173	326783	340583	333683	1	25907	25384	25645.5	0.180649	289481	284168	286824
TES	Homo sapiens testis derived transcript (3 LIM domains), transcript variant 1, CHR Map: 7q31.2	ENSG00000135269		2	52762	29753	41257.5	0.240423	10170	15992	13081	1	9895	11726	10810.5	0.0761501	36107	56839	46473
TFAM	Homo sapiens transcription factor A, mitochondrial, mRNA (cDNA clone MGC:161644 IMAGE:8992082), complete cds.	ENSG00000108064		1	57376	53135	55255.5	0.321994	252629	259183	255906	1	36749	35908	36328.5	0.255901	248606	241238	244922
TFAP2A	Homo sapiens transcription factor AP-2 alpha (activating enhancer binding protein 2 alpha)	ENSG00000137203		1	16118	19206	17662	0.102923	156255	138417	147336	1	46989	48218	47603.5	0.335323	143180	141676	142428
TFAP4	Homo sapiens transcription factor AP-4 (activating enhancer binding protein 4)	ENSG00000090447		1	22701	22440	22570.5	0.131527	727337	775400	751368	1	35778	27479	31628.5	0.222794	612872	629938	621405
TFB1M	Homo sapiens transcription factor B1, mitochondrial, mRNA (cDNA clone MGC:22289 IMAGE:4672440), complete cds., CHR Map: 6q25.1-q25.3	ENSG00000029639		1	41490	13920	27705	0.161447	302960	17605	160282	1	31595	41627	36611	0.257891	421336	421119	421228
TFB2M	Homo sapiens transcription factor B2, mitochondrial, mRNA (cDNA clone MGC:5368 IMAGE:3049009), complete cds., CHR Map: 1q44	ENSG00000162851		2	62344	27588	44966	0.262034	11107	15231	13169	1	16991	15124	16057.5	0.11311	22280	26652	24466
TFCP2	Homo sapiens transcription factor CP2	ENSG00000135457		1	45398	110024	77711	0.452851	148452	146747	147600	1	38158	63321	50739.5	0.357414	204909	192108	198508
TFDP1	Homo sapiens transcription factor Dp-1	ENSG00000198176		1	40158	41643	40900.5	0.238342	320169	359544	339856	1	76560	31362	53961	0.380106	253369	226494	239932
TFDP2	Homo sapiens transcription factor Dp-2 (E2F dimerization partner 2)	ENSG00000114126		1	27576	29992	28784	0.167735	34214	44855	39534.5	1	54516	25775	40145.5	0.282788	43269	39808	41538.5
TFDP3	Homo sapiens transcription factor Dp family, member 3, mRNA (cDNA clone MGC:161639 IMAGE:8992077), complete cds.	ENSG00000183434		1	54687	73220	63953.5	0.372681	209830	222110	215970	1	80978	82198	81588	0.574713	258338	287387	272862
TFEB	Homo sapiens transcription factor EB	ENSG00000112561		1	44375	37370	40872.5	0.238179	788376	865729	827052	1	59268	31705	45486.5	0.320411	732049	763265	747657
TFEC	Homo sapiens transcription factor EC	ENSG00000105967		1	47791	126526	87158.5	0.507905	47437	45257	46347	1	67984	23859	45921.5	0.323475	54142	60840	57491
TFRC	Homo sapiens transferrin receptor (p90, CD71), CHR Map: 3q29	ENSG00000072274		2	31109	26744	28926.5	0.168565	8473	7629	8051	1	46491	31940	39215.5	0.276237	26696	20958	23827
TGIF1	Homo sapiens TGFB-induced factor (TALE family homeobox), transcript variant 1	ENSG00000177426		1	19875	22573	21224	0.12368	101457	99546	100502	1	56931	55557	56244	0.396188	103354	73325	88339.5
TGIF2	Homo sapiens TGFB-induced factor 2 (TALE family homeobox)	ENSG00000118707		1	20328	22945	21636.5	0.126084	220199	221069	220634	1	64311	68115	66213	0.46641	224447	227663	226055
TGIF2LX	Homo sapiens TGFB-induced factor homeobox 2-like, X-linked, mRNA (cDNA clone MGC:151009 IMAGE:40125951), complete cds.	ENSG00000153779		1	11884	17226	14555	0.0848174	425995	425462	425728	1	25649	16009	20829	0.146721	409613	417109	413361
TGIF2LY	Homo sapiens TGFB-induced factor homeobox 2-like, Y-linked, mRNA (cDNA clone MGC:158887 IMAGE:40003247), complete cds.	ENSG00000176679		1	20148	21476	20812	0.121279	500141	501648	500894	1	63501	35118	49309.5	0.347341	500079	523488	511784
TH1L	Homo sapiens TH1-like (Drosophila), transcript variant 1	-		1	26936	29425	28180.5	0.164218	73214	77629	75421.5	1	70197	94207	82202	0.579038	73831	70209	72020
THAP1	Homo sapiens THAP domain containing, apoptosis associated protein 1	ENSG00000131931		1	16981	49776	33378.5	0.194509	268196	281531	274864	1	21645	55978	38811.5	0.273392	254233	277552	265892
THAP10	Homo sapiens THAP domain containing 10	ENSG00000129028		1	128816	142199	135508	0.789652	71577	75446	73511.5	1	40399	33161	36780	0.259082	60090	68428	64259
THAP11	Homo sapiens THAP domain containing 11	ENSG00000168286		1	57838	39429	48633.5	0.283405	72609	74829	73719	1	151124	140706	145915	1.02784	78431	72359	75395
THAP2	Homo sapiens hypothetical protein DKFZp564I0422	ENSG00000173451		1	16486	16306	16396	0.0955456	72316	62899	67607.5	1	32118	19973	26045.5	0.183467	57334	62054	59694
THAP4	Homo sapiens THAP domain containing 4	ENSG00000176946		1	18005	19705	18855	0.109875	62340	59764	61052	1	19701	31018	25359.5	0.178635	69409	52803	61106
THAP5	Homo sapiens THAP domain containing 5	ENSG00000177683		2	8319	10489	9404	0.0548006	8058	7358	7708	2	16987	13847	15417	0.108599	6606	6735	6670.5
THAP6	Homo sapiens THAP domain containing 6	ENSG00000174796		1	16946	23218	20082	0.117025	237106	222516	229811	1	20086	16250	18168	0.127977	245306	227605	236456
THAP7	Homo sapiens THAP domain containing 7	ENSG00000184436		1	204243	230118	217180	1.26559	1006494	1029290	1017892	1	208072	240055	224064	1.57832	891405	873730	882568
THAP8	Homo sapiens THAP domain containing 8, mRNA (cDNA clone MGC:57845 IMAGE:6176484), complete cds.	ENSG00000161277		1	36651	57352	47001.5	0.273895	149972	155816	152894	1	47711	101953	74832	0.527123	195327	236397	215862
THRA	Homo sapiens thyroid hormone receptor, alpha (erythroblastic leukemia viral (v-erb-a) oncogene homolog, avian)	ENSG00000126351		1	33260	31873	32566.5	0.189777	410529	467953	439241	1	24117	35595	29856	0.210308	374382	433041	403712
THRAP3	Homo sapiens thyroid hormone receptor associated protein 3, mRNA (cDNA clone MGC:133082 IMAGE:40012311), complete cds., CHR Map: 1p34.3	ENSG00000054118		1	250248	270002	260125	1.51584	202668	219052	210860	1	116296	94795	105546	0.743472	329793	334033	331913
THRB	Homo sapiens thyroid hormone receptor, beta (erythroblastic leukemia viral (v-erb-a) oncogene homolog 2, avian), mRNA (cDNA clone MGC:126109 IMAGE:40033198), complete cds.	ENSG00000151090		1	37743	34818	36280.5	0.21142	112809	124962	118886	1	37260	48737	42998.5	0.302885	195561	196658	196110
THUMPD1	Homo sapiens THUMP domain containing 1, mRNA (cDNA clone MGC:8446 IMAGE:2821354), complete cds., CHR Map: 16p12.3	ENSG00000066654		1	43912	54428	49170	0.286532	481328	494604	487966	1	33228	46557	39892.5	0.281006	513908	528248	521078
TIA		-		1	37636	28161	32898.5	0.191712	351275	318716	334996	1	21813	24119	22966	0.161775	350127	329961	340044
TIA1	Homo sapiens TIA1 cytotoxic granule-associated RNA binding protein, mRNA (cDNA clone MGC:9449 IMAGE:3909177), complete cds., CHR Map: 2p13	ENSG00000116001		3	209840	33872	121856	0.7101	460254	471997	466126	1	23396	25790	24593	0.173235	557781	558253	558017
TIAL1		ENSG00000151923		1	33833	36273	35053	0.204267	141298	144491	142894	1	25972	31163	28567.5	0.201232	229184	189339	209262
TIGD4	Homo sapiens tigger transposable element derived 4	ENSG00000169989		3	14807	305754	160280	0.934014	21831	36290	29060.5	1	44277	57911	51094	0.359911	18986	20484	19735
TIGD5	Homo sapiens tigger transposable element derived 5	ENSG00000179886; ENSG00000278016		1	10833	19526	15179.5	0.0884566	270800	271887	271344	1	33492	14669	24080.5	0.169625	266815	269190	268002
TIGD6	Homo sapiens tigger transposable element derived 6, mRNA (cDNA clone MGC:150858 IMAGE:40125800), complete cds.	ENSG00000164296		1	36509	103275	69892	0.407287	124516	121112	122814	1	143063	58855	100959	0.711164	255084	225266	240175
TIGD7	Homo sapiens tigger transposable element derived 7	ENSG00000140993		1	18502	20526	19514	0.113715	159422	148921	154172	1	32655	34291	33473	0.235787	227366	212102	219734
TIMELESS		ENSG00000111602		1	43085	26597	34841	0.203031	88381	100386	94383.5	1	77032	71430	74231	0.52289	89828	97617	93722.5
TIPIN		ENSG00000075131		1	29193	44325	36759	0.214208	77509	76932	77220.5	1	50576	36841	43708.5	0.307887	72400	59023	65711.5
TLX2	Homo sapiens T-cell leukemia, homeobox 2, transcript variant 1	ENSG00000115297		1	15579	38903	27241	0.158743	22784	35116	28950	1	25092	42978	34035	0.239746	24643	25652	25147.5
TLX3	Homo sapiens T-cell leukemia homeobox 3, mRNA (cDNA clone MGC:29804 IMAGE:4906239), complete cds.	ENSG00000164438		1	14250	10246	12248	0.0713736	41522	40266	40894	1	18111	21246	19678.5	0.138617	73146	68218	70682
TMPO		ENSG00000120802		1	16694	21065	18879.5	0.110018	220022	217790	218906	1	37138	45738	41438	0.291893	248932	269200	259066
TMSB4X	Homo sapiens thymosin beta 4, X-linked, mRNA (cDNA clone MGC:165110 IMAGE:40148985), complete cds., CHR Map: Xq21.3-q22	ENSG00000205542		1	49898	55276	52587	0.306444	1050681	995521	1023101	1	37174	47664	42419	0.298803	1017000	991493	1.00425e+06
TNP1		ENSG00000118245		2	22206	100377	61291.5	0.357168	2261	2127	2194	2	81682	74755	78218.5	0.550978	3356	2939	3147.5
TNRC6A	Homo sapiens trinucleotide repeat containing 6A, mRNA (cDNA clone IMAGE:6197151)., CHR Map: 16p11.2	ENSG00000090905		2	39728	36801	38264.5	0.222981	15100	13141	14120.5	1	46625	33578	40101.5	0.282479	21644	21146	21395
TNS1	Homo sapiens tensin 1, mRNA (cDNA clone IMAGE:4878104), complete cds., CHR Map: 2q35-q36	ENSG00000079308		2	42079	38174	40126.5	0.233832	13828	7566	10697	2	19636	24194	21915	0.154371	7564	7371	7467.5
TOE1	Homo sapiens target of EGR1, member 1 (nuclear), mRNA (cDNA clone MGC:14971 IMAGE:4302712), complete cds., CHR Map: NA	ENSG00000132773		1	46090	42591	44340.5	0.258388	479780	410140	444960	1	38915	38067	38491	0.271134	588372	618457	603414
TOP3B	Homo sapiens topoisomerase (DNA) III beta, mRNA (cDNA clone MGC:1867 IMAGE:3346377), complete cds., CHR Map: 22q11.22	ENSG00000100038		1	148675	113128	130902	0.762811	300846	295463	298154	1	51805	45961	48883	0.344336	330217	336756	333486
TOX	Homo sapiens thymus high mobility group box protein TOX	ENSG00000198846		1	25435	16247	20841	0.121448	345078	323837	334458	1	61867	39549	50708	0.357192	360394	369370	364882
TOX2	Homo sapiens chromosome 20 open reading frame 100	ENSG00000124191		1	26582	29392	27987	0.163091	491307	537216	514262	1	19956	20373	20164.5	0.142041	500351	464991	482671
TOX4	Homo sapiens chromosome 14 open reading frame 92	ENSG00000092203		1	31969	22259	27114	0.158003	85931	37242	61586.5	1	61110	110801	85955.5	0.605478	46942	19084	33013
TP53	Homo sapiens tumor protein p53 (Li-Fraumeni syndrome)	ENSG00000141510		1	47314	108662	77988	0.454465	928964	915886	922425	1	23453	24416	23934.5	0.168597	806121	816048	811084
TP63	Homo sapiens tumor protein p73-like	ENSG00000073282		1	28714	34026	31370	0.182805	132713	141556	137134	1	23898	61848	42873	0.302001	151608	155102	153355
TP73	Homo sapiens tumor protein p73, mRNA (cDNA clone MGC:150862 IMAGE:40125804), complete cds.	ENSG00000078900		1	25534	12370	18952	0.11044	164523	146771	155647	1	13381	14965	14173	0.0998359	208551	197798	203174
TPD52L2	Homo sapiens tumor protein D52-like 2, mRNA (cDNA clone MGC:5064 IMAGE:3446037), complete cds., CHR Map: 20q13.2-q13.3	ENSG00000101150		1	18514	13378	15946	0.0929232	636624	623105	629864	1	15108	27758	21433	0.150976	595691	613629	604660
TPI1	Homo sapiens triosephosphate isomerase 1, mRNA (cDNA clone MGC:23862 IMAGE:4296431), complete cds., CHR Map: 12p13	ENSG00000111669		1	16442	18326	17384	0.101303	297552	295802	296677	1	21700	19980	20840	0.146799	373130	348552	360841
TPT1	Homo sapiens tumor protein, translationally-controlled 1, mRNA (cDNA clone MGC:24736 IMAGE:4281364), complete cds., CHR Map: 13q14	ENSG00000133112		2	37256	36789	37022.5	0.215744	28409	11863	20136	1	35881	24036	29958.5	0.21103	75262	22571	48916.5
TRA2A	Homo sapiens transformer 2 alpha homolog (Drosophila), mRNA (cDNA clone MGC:10169 IMAGE:3907327), complete cds., CHR Map: 7p15.3	ENSG00000164548		1	18957	69568	44262.5	0.257934	29283	46861	38072	1	22130	31789	26959.5	0.189905	48377	47231	47804
TRAFD1	Homo sapiens FLN29 gene product	ENSG00000135148		1	24460	27218	25839	0.150573	267194	301138	284166	1	24823	73620	49221.5	0.346721	162784	204083	183434
TRAP1	Homo sapiens TNF receptor-associated protein 1, mRNA (cDNA clone MGC:15157 IMAGE:4131231), complete cds., CHR Map: 16p13.3	ENSG00000126602		1	28882	33259	31070.5	0.181059	417044	386661	401852	1	26621	12596	19608.5	0.138124	428455	348915	388685
TRIM23	Homo sapiens ADP-ribosylation factor domain protein 1, 64kDa, transcript variant alpha	ENSG00000113595		1	18485	34815	26650	0.155299	24978	30754	27866	2	35571	46154	40862.5	0.287839	13609	17062	15335.5
TRIM25	Homo sapiens tripartite motif-containing 25, mRNA (cDNA clone MGC:21231 IMAGE:4419084), complete cds., CHR Map: 17q23.2	ENSG00000121060		1	38887	53370	46128.5	0.268808	67473	45121	56297	1	28835	30962	29898.5	0.210608	111712	106098	108905
TRIM28	Homo sapiens tripartite motif-containing 28, mRNA (cDNA clone MGC:3849 IMAGE:2906325), complete cds., CHR Map: 19q13.4	ENSG00000130726		1	39657	63540	51598.5	0.300684	525798	483437	504618	1	26774	20995	23884.5	0.168245	511039	491656	501348
TRIM32	Homo sapiens tripartite motif-containing 32	ENSG00000119401		1	20992	19030	20011	0.116612	573656	571467	572562	1	29256	32107	30681.5	0.216123	549684	594055	571870
TRIM56	Homo sapiens tripartite motif-containing 56, mRNA (cDNA clone MGC:52308 IMAGE:5814702), complete cds., CHR Map: 7q22.1	ENSG00000169871		1	159854	136346	148100	0.863033	600341	589087	594714	1	87699	92333	90016	0.634081	563374	542902	553138
TRIP6	Homo sapiens thyroid hormone receptor interactor 6, mRNA (cDNA clone MGC:4423 IMAGE:2958142), complete cds., CHR Map: 7q22	ENSG00000087077		1	36780	61665	49222.5	0.286838	110064	123262	116663	1	27713	37230	32471.5	0.228732	231011	262570	246790
TRIT1	Homo sapiens tRNA isopentenyltransferase 1, mRNA (cDNA clone MGC:149242 IMAGE:40112695), complete cds.	ENSG00000043514		1	19409	45735	32572	0.189809	271589	280470	276030	1	14194	18930	16562	0.116664	299616	292792	296204
TRMT1	Homo sapiens TRM1 tRNA methyltransferase 1 homolog (S. cerevisiae), mRNA (cDNA clone MGC:1066 IMAGE:3051390), complete cds., CHR Map: 19p13.2	ENSG00000104907		1	191922	197485	194704	1.13461	719274	720048	719661	1	132263	140218	136240	0.95969	778525	809654	794090
TRMT2A	Homo sapiens TRM2 tRNA methyltransferase 2 homolog A (S. cerevisiae), mRNA (cDNA clone MGC:3087 IMAGE:3347641), complete cds., CHR Map: 22q11.1-22q13|22q11.21	ENSG00000099899		1	50280	37264	43772	0.255076	441499	454125	447812	1	91366	31643	61504.5	0.433243	532608	507749	520178
TRPS1	Homo sapiens trichorhinophalangeal syndrome I, mRNA (cDNA clone MGC:134928 IMAGE:40073132), complete cds.	ENSG00000104447		1	31835	32644	32239.5	0.187871	128102	131454	129778	1	18677	16666	17671.5	0.12448	126490	120602	123546
TRUB2	Homo sapiens TruB pseudouridine (psi) synthase homolog 2 (E. coli), CHR Map: 9q34.11	ENSG00000167112		1	20000	15642	17821	0.10385	363755	353752	358754	1	15727	13641	14684	0.103435	379904	439111	409508
TSC22D1	Homo sapiens transforming growth factor beta 1 induced transcript 4, transcript variant 2	ENSG00000102804		2	19084	23199	21141.5	0.123199	12008	11228	11618	2	54254	19910	37082	0.261209	25380	14001	19690.5
TSC22D2	Homo sapiens KIAA0669 gene product	ENSG00000196428		1	38360	47295	42827.5	0.249572	353508	353262	353385	1	26968	36448	31708	0.223354	413064	421611	417338
TSC22D3	Homo sapiens delta sleep inducing peptide, immunoreactor	ENSG00000157514		1	8041	6175	7108	0.0414209	487761	536827	512294	1	11841	13276	12558.5	0.0884632	481735	465313	473524
TSC22D4	Homo sapiens TSC-22-like	ENSG00000166925		1	46718	46521	46619.5	0.271669	930755	933747	932251	1	62099	26896	44497.5	0.313444	822608	713097	767852
TSHZ3	Homo sapiens teashirt zinc finger homeobox 3, mRNA (cDNA clone MGC:150648 IMAGE:40123924), complete cds.	ENSG00000121297		1	18799	18364	18581.5	0.108281	200378	171634	186006	1	75216	137094	106155	0.747765	173403	187510	180456
TSNAX	Homo sapiens translin-associated factor X, mRNA (cDNA clone MGC:19629 IMAGE:4138517), complete cds., CHR Map: 1q42.1	ENSG00000116918		1	19945	17757	18851	0.109852	98461	85312	91886.5	1	13864	9975	11919.5	0.083962	123271	143074	133172
TSR1	Homo sapiens TSR1, 20S rRNA accumulation, homolog (S. cerevisiae), mRNA (cDNA clone IMAGE:4896567), partial cds., CHR Map: 17p13.3	ENSG00000167721		1	162400	205687	184044	1.07249	88612	101533	95072.5	1	98701	46427	72564	0.511147	204184	193794	198989
TUT1	Homo sapiens terminal uridylyl transferase 1, U6 snRNA-specific, mRNA (cDNA clone MGC:149809 IMAGE:40118672), complete cds., CHR Map: 11q12.2	ENSG00000149016		1	68413	52063	60238	0.351029	521695	479771	500733	1	51705	55935	53820	0.379113	485325	499371	492348
TWF2	Homo sapiens twinfilin, actin-binding protein, homolog 2 (Drosophila), mRNA (cDNA clone MGC:4217 IMAGE:2957960), complete cds., CHR Map: 3p21.1	ENSG00000247596		1	21599	15832	18715.5	0.109062	407987	391920	399954	1	11211	11276	11243.5	0.0792002	423403	420873	422138
TXN	Homo sapiens thioredoxin, mRNA (cDNA clone MGC:61975 IMAGE:6463280), complete cds., CHR Map: 9q31	ENSG00000136810		1	106582	105200	105891	0.617066	611080	609814	610447	1	125922	113542	119732	0.843403	691896	706081	698988
U2AF1	Homo sapiens U2 small nuclear RNA auxiliary factor 1, mRNA (cDNA clone MGC:3916 IMAGE:2823296), complete cds., CHR Map: 21q22.3	ENSG00000160201		1	30808	32889	31848.5	0.185593	454802	434331	444566	1	30752	35585	33168.5	0.233642	471752	474818	473285
U2AF1L4	Homo sapiens U2 small nuclear RNA auxiliary factor 1-like 4, mRNA (cDNA clone MGC:33901 IMAGE:5260387), complete cds., CHR Map: 19q13.12	ENSG00000161265		1	34315	37275	35795	0.208591	394420	366124	380272	1	57678	57183	57430.5	0.404546	453460	420097	436778
U2AF2	Homo sapiens U2 small nuclear RNA auxiliary factor 2, mRNA (cDNA clone MGC:1210 IMAGE:3346087), complete cds., CHR Map: 19q13.42	ENSG00000063244		1	248427	301630	275028	1.60269	558523	617021	587772	1	91349	91644	91496.5	0.644509	613939	682214	648076
UBAP2L	Homo sapiens ubiquitin associated protein 2-like, mRNA (cDNA clone MGC:4404 IMAGE:2906083), complete cds., CHR Map: 1q21.3	ENSG00000143569		1	36547	32023	34285	0.199791	359349	380913	370131	3	28416	91745	60080.5	0.423212	392521	401842	397182
UBC	Homo sapiens ubiquitin C, mRNA (cDNA clone IMAGE:3907070), complete cds., CHR Map: 12q24.3	ENSG00000150991		1	56156	54217	55186.5	0.321592	43780	34158	38969	1	34576	39059	36817.5	0.259346	71838	68266	70052
UBE2K	Homo sapiens huntingtin interacting protein 2	ENSG00000078140		2	80303	100226	90264.5	0.526005	2270	1962	2116	2	54170	45699	49934.5	0.351743	5267	22661	13964
UBE2O	Homo sapiens ubiquitin-conjugating enzyme E2O, mRNA (cDNA clone MGC:60241 IMAGE:6162673), complete cds., CHR Map: 17q25.1	ENSG00000175931		1	49831	76085	62958	0.36688	183292	203228	193260	1	124747	116891	120819	0.85106	271334	244164	257749
UCHL5	Homo sapiens ubiquitin carboxyl-terminal hydrolase L5, mRNA (cDNA clone MGC:9314 IMAGE:3912584), complete cds., CHR Map: 1q32	ENSG00000116750		1	19352	22167	20759.5	0.120973	18485	30967	24726	1	15774	15262	15518	0.10931	47431	57735	52583
UHMK1	Homo sapiens U2AF homology motif (UHM) kinase 1, mRNA (cDNA clone MGC:39391 IMAGE:4649261), complete cds., CHR Map: 1q23.3	ENSG00000152332		1	18126	20556	19341	0.112707	406816	422587	414702	1	13186	23958	18572	0.130823	413976	427316	420646
UNKL	Homo sapiens unkempt homolog (Drosophila)-like, mRNA (cDNA clone IMAGE:4542472), complete cds., CHR Map: 16p13.3	ENSG00000059145		1	56440	84297	70368.5	0.410063	96732	117119	106926	1	64304	66166	65235	0.459521	118924	116976	117950
UPF2	Homo sapiens UPF2 regulator of nonsense transcripts homolog (yeast), mRNA (cDNA clone MGC:138834 IMAGE:40082728), complete cds., CHR Map: 10p14-p13	ENSG00000151461		1	36111	26176	31143.5	0.181485	39398	43074	41236	2	24553	34058	29305.5	0.206431	40095	6533	23314
UPF3A	Homo sapiens UPF3 regulator of nonsense transcripts homolog A (yeast), mRNA (cDNA clone MGC:20683 IMAGE:4127465), complete cds., CHR Map: 13q34	ENSG00000169062		1	16934	16459	16696.5	0.0972967	563180	579922	571551	1	30224	33096	31660	0.223016	668845	698483	683664
UPF3B	Homo sapiens UPF3 regulator of nonsense transcripts homolog B (yeast), mRNA (cDNA clone MGC:149647 IMAGE:40117102), complete cds., CHR Map: Xq25-q26	ENSG00000125351		1	138273	154031	146152	0.851682	430164	407925	419044	1	59151	63198	61174.5	0.430919	499970	516101	508036
USF1	Homo sapiens upstream transcription factor 1, transcript variant 1	ENSG00000158773		1	11564	21149	16356.5	0.0953154	131313	130650	130982	1	24399	52343	38371	0.270289	132076	133161	132618
USF2	Homo sapiens upstream transcription factor 2, c-fos interacting, transcript variant 1	ENSG00000105698		1	11740	13438	12589	0.0733608	75579	72689	74134	1	17257	18293	17775	0.125209	87338	78935	83136.5
USO1	Homo sapiens USO1 homolog, vesicle docking protein (yeast), mRNA (cDNA clone MGC:45332 IMAGE:5533256), complete cds., CHR Map: 4q21.1	ENSG00000138768		1	26410	20243	23326.5	0.135932	145535	277128	211332	1	61618	64238	62928	0.44327	501793	551257	526525
USP10	Homo sapiens ubiquitin specific protease 10, CHR Map: 16q24.1	ENSG00000103194		1	32871	81620	57245.5	0.333591	68158	80117	74137.5	1	105180	76807	90993.5	0.640966	152575	133318	142946
USP36	Homo sapiens ubiquitin specific peptidase 36, mRNA (cDNA clone IMAGE:5756922), complete cds., CHR Map: 17q25.3	ENSG00000055483		1	27850	25442	26646	0.155276	74982	76267	75624.5	1	18292	21544	19918	0.140304	105682	152373	129028
USP39	Homo sapiens ubiquitin specific protease 39, mRNA (cDNA clone MGC:75069 IMAGE:6503509), complete cds.	ENSG00000168883		1	130903	108876	119890	0.69864	199764	208273	204018	1	120165	146944	133554	0.94077	242168	231902	237035
UTP11L	Homo sapiens UTP11-like, U3 small nucleolar ribonucleoprotein, (yeast), mRNA (cDNA clone MGC:12171 IMAGE:3995984), complete cds., CHR Map: 1p34.3	-		1	40817	35851	38334	0.223386	73812	86425	80118.5	1	41240	29184	35212	0.248036	160484	173599	167042
UTP14A	Homo sapiens UTP14, U3 small nucleolar ribonucleoprotein, homolog A (yeast), mRNA (cDNA clone MGC:23217 IMAGE:4901477), complete cds., CHR Map: Xq26.1	ENSG00000156697		1	22857	68125	45491	0.265093	211432	223718	217575	1	93269	46908	70088.5	0.49371	338266	315845	327056
UTP15	Homo sapiens UTP15, U3 small nucleolar ribonucleoprotein, homolog (S. cerevisiae), mRNA (cDNA clone MGC:16870 IMAGE:3048487), complete cds., CHR Map: 5q13.2	ENSG00000164338		2	37196	34863	36029.5	0.209957	8238	14574	11406	2	18784	31866	25325	0.178392	10646	10918	10782
UTP23	Homo sapiens UTP23, small subunit (SSU) processome component, homolog (yeast), mRNA (cDNA clone MGC:24779 IMAGE:4285036), complete cds., CHR Map: 8q24.11	ENSG00000147679		1	140528	135268	137898	0.803583	355054	378740	366897	1	158005	137643	147824	1.04129	514377	529589	521983
UTP3	Homo sapiens UTP3, small subunit (SSU) processome component, homolog (S. cerevisiae), mRNA (cDNA clone MGC:11290 IMAGE:3946633), complete cds., CHR Map: 4q13.3	ENSG00000132467		1	43996	44371	44183.5	0.257474	65431	96528	80979.5	1	26638	23791	25214.5	0.177613	111141	93846	102494
UTX		-		1	23367	60766	42066.5	0.245137	280060	277316	278688	1	62289	64135	63212	0.445271	327306	322926	325116
UTY		ENSG00000183878		2	29360	71582	50471	0.294113	9383	4182	6782.5	2	46250	68501	57375.5	0.404158	14562	7797	11179.5
VAX2	Homo sapiens ventral anterior homeobox 2	ENSG00000116035		1	10729	14786	12757.5	0.0743427	546365	536878	541622	1	11044	13038	12041	0.0848179	472716	449870	461293
VCP	Homo sapiens valosin-containing protein, mRNA (cDNA clone MGC:148093 IMAGE:40108360), complete cds., CHR Map: 9p13.3	ENSG00000165280		2	26470	28296	27383	0.159571	6481	7683	7082	1	45541	25228	35384.5	0.249252	915064	970399	942732
VCX		ENSG00000182583		2	29407	24654	27030.5	0.157517	1339	1276	1307.5	2	74260	61624	67942	0.478589	1558	1983	1770.5
VDR	Homo sapiens vitamin D (1,25- dihydroxyvitamin D3) receptor	ENSG00000111424		1	13723	22783	18253	0.106367	46313	47410	46861.5	3	14615	99501	57058	0.401922	37776	33941	35858.5
VENTX	Homo sapiens VENT homeobox homolog (Xenopus laevis), mRNA (cDNA clone MGC:119911 IMAGE:40015553), complete cds.	ENSG00000151650		1	60501	46792	53646.5	0.312618	123344	119182	121263	1	28654	24225	26439.5	0.186242	134523	162004	148264
VPS72	Homo sapiens transcription factor-like 1	ENSG00000163159		3	44375	147749	96062	0.559789	403986	406668	405327	1	28819	22144	25481.5	0.179494	313429	291079	302254
VSX1	Homo sapiens visual system homeobox 1, mRNA (cDNA clone MGC:161506 IMAGE:8991944), complete cds.	ENSG00000100987		1	46867	29511	38189	0.222541	630278	644086	637182	1	26621	29442	28031.5	0.197456	628636	642183	635410
VSX2	Homo sapiens visual system homeobox 2, mRNA (cDNA clone MGC:149240 IMAGE:40112640), complete cds.	ENSG00000119614		1	24540	30992	27766	0.161803	487542	514261	500902	1	30691	44328	37509.5	0.26422	475451	455528	465490
WBP11	Homo sapiens WW domain binding protein 11, mRNA (cDNA clone MGC:14187 IMAGE:4122697), complete cds., CHR Map: 12p12.3	ENSG00000084463		2	17029	16292	16660.5	0.0970869	4848	3832	4340	2/3	140426	30892	85659	0.60339	6679	5595	6137
WBSCR22	Homo sapiens Williams Beuren syndrome chromosome region 22, mRNA (cDNA clone MGC:19709 IMAGE:3533955), complete cds., CHR Map: NA	-		1	18942	20012	19477	0.1135	117226	117392	117309	1	11319	10126	10722.5	0.0755302	176371	209124	192748
WDR3	Homo sapiens WD repeat domain 3, mRNA (cDNA clone IMAGE:6745281), complete cds., CHR Map: 1p12	ENSG00000065183		1	35135	35882	35508.5	0.206921	28271	24332	26301.5	2	81835	34101	57968	0.408332	20793	9169	14981
WDR33	Homo sapiens WD repeat domain 33, mRNA (cDNA clone IMAGE:3640219), complete cds., CHR Map: 2q14.3	ENSG00000136709		1	42153	59523	50838	0.296252	41723	25202	33462.5	1	59985	167061	113523	0.799666	91678	91766	91722
WDR36	Homo sapiens WD repeat domain 36, mRNA (cDNA clone MGC:164656 IMAGE:40147047), complete cds., CHR Map: 5q22.1	ENSG00000134987		1	59002	51969	55485.5	0.323335	235572	236494	236033	1	40260	54384	47322	0.33334	242892	237506	240199
WDR5	Homo sapiens WD repeat domain 5, transcript variant 1	ENSG00000196363		1	39213	34135	36674	0.213713	232873	236117	234495	1	328985	217640	273312	1.92524	243647	251697	247672
WDR6	Homo sapiens WD repeat domain 6, mRNA (cDNA clone IMAGE:3636990), complete cds., CHR Map: 3p21.31	ENSG00000178252		1	57858	46218	52038	0.303245	29091	24700	26895.5	1	29385	80945	55165	0.388587	51678	41895	46786.5
WDR75	Homo sapiens WD repeat domain 75, mRNA (cDNA clone MGC:43422 IMAGE:5267120), complete cds., CHR Map: 2q32.2	ENSG00000115368		1	35792	54629	45210.5	0.263458	126480	73316	99898	1	42037	109323	75680	0.533097	84370	60858	72614
WHSC1L1		-		1	79170	29993	54581.5	0.318067	348254	374279	361266	1	96901	94810	95855.5	0.675215	448232	455557	451894
WIBG	Homo sapiens within bgcn homolog (Drosophila), mRNA (cDNA clone MGC:23155 IMAGE:4854916), complete cds., CHR Map: 12q13.2	-		1	131763	148136	139950	0.815538	498694	509033	503864	1	51581	70861	61221	0.431246	538957	561839	550398
WT1	Homo sapiens Wilms tumor 1	ENSG00000184937		1	62480	78418	70449	0.410532	117307	115433	116370	1	54849	63577	59213	0.417102	119647	131219	125433
WTAP		ENSG00000146457		1	161380	143051	152216	0.887016	5140960	5099479	5.12022e+06		na	na	na	na	na	na	#DIV/0!
XBP1	Homo sapiens X-box binding protein 1	ENSG00000100219		1	26379	76961	51670	0.3011	60184	71609	65896.5	1	51654	27948	39801	0.280362	63991	82158	73074.5
XPA	Homo sapiens xeroderma pigmentosum, complementation group A	ENSG00000136936		1	17470	21004	19237	0.112101	425207	405593	415400	1	22163	24422	23292.5	0.164074	416194	403857	410026
XPO5	Homo sapiens exportin 5, CHR Map: 6p21.1	ENSG00000124571		1	29708	25628	27668	0.161232	191716	107770	149743	1	31261	37818	34539.5	0.243299	200427	235660	218044
XRCC5	Homo sapiens X-ray repair complementing defective repair in Chinese hamster cells 5 (double-strand-break rejoining), mRNA (cDNA clone MGC:20677 IMAGE:4555162), complete cds., CHR Map: 2q35	ENSG00000079246		1	28644	37273	32958.5	0.192061	151695	163172	157434	1	34327	27462	30894.5	0.217624	259787	236911	248349
XRCC6	Homo sapiens X-ray repair complementing defective repair in Chinese hamster cells 6, mRNA (cDNA clone MGC:15860 IMAGE:3509801), complete cds., CHR Map: 22q13.2-q13.31	ENSG00000196419		1	38227	43702	40964.5	0.238715	258321	218650	238486	3	23651	83014	53332.5	0.375679	332837	339576	336206
YEATS4	Homo sapiens glioma-amplified sequence-41	ENSG00000127337		1	51922	83688	67805	0.395125	96749	110386	103568	1	22624	45822	34223	0.24107	152974	170994	161984
YTHDC1	Homo sapiens YTH domain containing 1, mRNA (cDNA clone MGC:47781 IMAGE:5541053), complete cds., CHR Map: 4q13.2	ENSG00000083896; ENSG00000275272		1	338970	410784	374877	2.18455	189969	185845	187907	1	181362	160959	171160	1.20567	277777	270629	274203
YTHDC2	Homo sapiens YTH domain containing 2, mRNA (cDNA clone MGC:168905 IMAGE:9021282), complete cds., CHR Map: 5q22.2	ENSG00000047188		3	208098	33921	121010	0.705167	71665	72064	71864.5	1	47115	49294	48204.5	0.339557	142609	172539	157574
YTHDF1		ENSG00000149658		1	50020	45004	47512	0.27687	314247	290243	302245	1	45698	47403	46550.5	0.327906	267806	267596	267701
YTHDF2	Homo sapiens YTH domain family, member 2, mRNA (cDNA clone MGC:739 IMAGE:3139250), complete cds., CHR Map: 1p35	ENSG00000198492		2	31309	42573	36941	0.215269	7437	9077	8257	2	15206	22809	19007.5	0.133891	8576	20138	14357
YTHDF3	Homo sapiens YTH domain family, member 3, mRNA (cDNA clone MGC:54324 IMAGE:6044054), complete cds., CHR Map: 8q12.3	ENSG00000185728		1	56660	74872	65766	0.383243	334607	444643	389625	1	62073	52928	57500.5	0.405039	687512	792822	740167
YWHAB	Homo sapiens tyrosine 3-monooxygenase/tryptophan 5-monooxygenase activation protein, beta polypeptide, mRNA (cDNA clone IMAGE:4292790)., CHR Map: 20q13.1	ENSG00000166913		1	23352	24203	23777.5	0.13856	207675	192033	199854	1	36182	26314	31248	0.220114	289068	261721	275394
YWHAE	Homo sapiens tyrosine 3-monooxygenase/tryptophan 5-monooxygenase activation protein, epsilon polypeptide, mRNA (cDNA clone MGC:1250 IMAGE:3139004), complete cds., CHR Map: 17p13.3	ENSG00000108953; ENSG00000274474		1	39780	39850	39815	0.232017	600407	566879	583643	1	53057	42104	47580.5	0.335161	627454	624153	625804
YWHAG	Homo sapiens tyrosine 3-monooxygenase/tryptophan 5-monooxygenase activation protein, gamma polypeptide, mRNA (cDNA clone MGC:8908 IMAGE:3915246), complete cds., CHR Map: 7q11.23	ENSG00000170027		1	44912	35478	40195	0.234231	524363	585790	555076	1	21290	56713	39001.5	0.27473	593793	601026	597410
YWHAQ	Homo sapiens tyrosine 3-monooxygenase/tryptophan 5-monooxygenase activation protein, theta polypeptide, CHR Map: 2p25.1	ENSG00000134308		1	14966	18030	16498	0.09614	387443	377241	382342	1	33805	56553	45179	0.318245	453389	438926	446158
YY1	Homo sapiens YY1 transcription factor	ENSG00000100811		3	100748	27330	64039	0.373179	316762	427439	372100	1	25452	34135	29793.5	0.209868	372589	371862	372226
ZAK	Homo sapiens sterile alpha motif and leucine zipper containing kinase AZK, mRNA (cDNA clone MGC:808 IMAGE:3051317), complete cds., CHR Map: 2q24.2	-		1	157036	173801	165418	0.963955	654787	646215	650501	1	71169	100184	85676.5	0.603513	625117	704907	665012
ZBED1	Homo sapiens zinc finger, BED domain containing 1	ENSG00000214717		1	29332	26559	27945.5	0.162849	1488966	1470546	1479756	1	79015	27582	53298.5	0.375439	1464355	1513269	1488812
ZBED2	Homo sapiens zinc finger, BED domain containing 2	ENSG00000177494		2	16056	16553	16304.5	0.0950124	16895	18675	17785	1	15797	22583	19190	0.135176	25717	28511	27114
ZBED4	Homo sapiens zinc finger, BED-type containing 4, mRNA (cDNA clone MGC:134835 IMAGE:40038569), complete cds.	ENSG00000100426		3	43062	332158	187610	1.09327	37811	31274	34542.5	1	34779	43386	39082.5	0.275301	30288	27996	29142
ZBP1	Homo sapiens Z-DNA binding protein 1, mRNA (cDNA clone MGC:150504 IMAGE:40121532), complete cds.	ENSG00000124256		1	44584	68359	56471.5	0.32908	463764	460607	462186	1	60803	57627	59215	0.417116	410749	447745	429247
ZBTB1	Homo sapiens zinc finger and BTB domain containing 1	ENSG00000126804		1	81636	29346	55491	0.323367	130637	146086	138362	1	27184	27661	27422.5	0.193167	126149	126866	126508
ZBTB10	Homo sapiens zinc finger and BTB domain containing 10, mRNA (cDNA clone MGC:150654 IMAGE:40124012), complete cds.	ENSG00000205189		1	10109	11335	10722	0.0624811	468471	464837	466654	1	12089	15754	13921.5	0.0980643	489485	494061	491773
ZBTB11	Homo sapiens zinc finger and BTB domain containing 11, mRNA (cDNA clone MGC:133303 IMAGE:40038346), complete cds.	ENSG00000066422		1	33488	19242	26365	0.153639	324072	341963	333018	1	14345	16377	15361	0.108204	359543	359359	359451
ZBTB16	Homo sapiens zinc finger protein 145 (Kruppel-like, expressed in promyelocytic leukemia)	ENSG00000109906		1	27302	25668	26485	0.154338	511086	562500	536793	2	161812	101856	131834	0.92865	4495	4424	4459.5
ZBTB20	Homo sapiens zinc finger protein 288	ENSG00000181722		1	91984	81342	86663	0.505017	1556892	1502895	1.52989e+06	1	165378	180200	172789	1.21714	1173862	1273241	1.22355e+06
ZBTB22	Homo sapiens zinc finger protein 297	ENSG00000229253; ENSG00000206280; ENSG00000236104; ENSG00000237056; ENSG00000227780		1	17466	22088	19777	0.115248	33642	33326	33484	2	32753	36016	34384.5	0.242207	16003	16291	16147
ZBTB24	Homo sapiens zinc finger and BTB domain containing 24	ENSG00000112365		1	27597	84834	56215.5	0.327589	126459	110044	118252	3	180413	41698	111056	0.782285	159565	165295	162430
ZBTB25	Homo sapiens zinc finger protein 46 (KUP)	ENSG00000089775		1	18035	37295	27665	0.161214	31694	29756	30725	1	25970	32295	29132.5	0.205212	23003	28808	25905.5
ZBTB26	Homo sapiens zinc finger and BTB domain containing 26	ENSG00000171448		2	27538	16901	22219.5	0.129481	11218	12707	11962.5	2	25942	32480	29211	0.205765	5805	5691	5748
ZBTB32	Homo sapiens testis zinc finger protein	ENSG00000011590		1	77837	104636	91236.5	0.531669	187005	205924	196464	3	16327	100576	58451.5	0.411738	155052	163473	159262
ZBTB37	Homo sapiens hypothetical protein MGC2629	ENSG00000185278		1	28359	22405	25382	0.14791	50015	54630	52322.5	1	26304	17803	22053.5	0.155347	39729	47855	43792
ZBTB38	Homo sapiens hypothetical protein FLJ35036	ENSG00000177311		1	14549	15391	14970	0.0872357	202438	207432	204935	1	27872	24028	25950	0.182794	220564	218629	219596
ZBTB40	Homo sapiens zinc finger and BTB domain containing 40, mRNA (cDNA clone MGC:133098 IMAGE:40027579), complete cds.	ENSG00000184677		2	22431	40117	31274	0.182245	2041	1926	1983.5	2	15839	19615	17727	0.124871	4780	5025	4902.5
ZBTB43	Homo sapiens zinc finger protein 297B	ENSG00000169155		1	34416	27380	30898	0.180054	198019	212634	205326	1	32230	46001	39115.5	0.275533	253735	278795	266265
ZBTB44	Homo sapiens zinc finger and BTB domain containing 44, mRNA (cDNA clone MGC:26123 IMAGE:4823171), complete cds.	ENSG00000196323		1	15945	27376	21660.5	0.126224	70599	75813	73206	1	75289	39739	57514	0.405134	42705	57553	50129
ZBTB45	Homo sapiens zinc finger protein 499	ENSG00000119574		1	13557	10665	12111	0.0705753	103135	116470	109802	1	30269	13173	21721	0.153005	133724	153370	143547
ZBTB46	Homo sapiens BTB (POZ) domain containing 4	ENSG00000130584		2	24817	20992	22904.5	0.133473	1767	1497	1632	2	26166	17785	21975.5	0.154797	2257	2251	2254
ZBTB48	Homo sapiens GLI-Kruppel family member HKR3	ENSG00000204859		1	34184	28232	31208	0.181861	260276	246321	253298	1	94944	91007	92975.5	0.654928	166422	155800	161111
ZBTB5	Homo sapiens zinc finger and BTB domain containing 5	ENSG00000168795		1	16866	20188	18527	0.107964	37993	43475	40734	1	39755	46907	43331	0.305227	25912	22649	24280.5
ZBTB6	Homo sapiens zinc finger protein 482	ENSG00000186130		2	11122	10939	11030.5	0.0642788	11682	11437	11559.5	2	13799	17035	15417	0.108599	8690	8008	8349
ZBTB7A	Homo sapiens zinc finger and BTB domain containing 7A, mRNA (cDNA clone MGC:142071 IMAGE:8322563), complete cds.	ENSG00000178951		2	10804	8784	9794	0.0570733	26353	18075	22214	1	15324	15297	15310.5	0.107849	40196	29704	34950
ZBTB7B	Homo sapiens zinc finger protein 67 homolog (mouse)	ENSG00000160685		1	15743	13803	14773	0.0860877	494135	508655	501395	3	17039	104831	60935	0.429232	332648	557022	444835
ZBTB9	Homo sapiens zinc finger and BTB domain containing 9	ENSG00000236515; ENSG00000213588		1	17606	18160	17883	0.104211	99800	94648	97224	1	32669	31881	32275	0.227348	105684	96182	100933
ZC3H10	Homo sapiens zinc finger CCCH-type containing 10, mRNA (cDNA clone MGC:31767 IMAGE:4111500), complete cds., CHR Map: 12q13.2	ENSG00000135482		1	174200	199541	186870	1.08896	661115	655931	658523	1	141502	265463	203482	1.43335	675968	767049	721508
ZC3H11A	Homo sapiens KIAA0663 gene product	ENSG00000058673		1	94952	69608	82280	0.479476	145110	138169	141640	1	93340	181065	137202	0.966467	121205	107468	114336
ZC3H14	Homo sapiens zinc finger CCCH-type containing 14, mRNA (cDNA clone IMAGE:4828241), complete cds., CHR Map: 14q31.3	ENSG00000100722		1	409455	371947	390701	2.27676	351487	285875	318681	1	145825	153277	149551	1.05345	435876	430360	433118
ZC3H15	Homo sapiens zinc finger CCCH-type containing 15, mRNA (cDNA clone MGC:31837 IMAGE:5020890), complete cds., CHR Map: 2q32.1	ENSG00000065548		1	20503	23840	22171.5	0.129202	264117	324849	294483	1	20855	11729	16292	0.114762	509436	623314	566375
ZC3H18	Homo sapiens zinc finger CCCH-type containing 18, mRNA (cDNA clone MGC:54295 IMAGE:6042036), complete cds., CHR Map: 16q24.2	ENSG00000158545		1	283876	255013	269444	1.57015	508113	501487	504800	1	110372	145028	127700	0.89953	539135	517367	528251
ZC3H3	Homo sapiens zinc finger CCCH type domain containing 3	ENSG00000282684; ENSG00000014164		3	29820	149799	89809.5	0.523353	689862	681365	685614	1	53194	36558	44876	0.316111	602690	596330	599510
ZC3H7A	Homo sapiens zinc finger CCCH-type containing 7A, mRNA (cDNA clone IMAGE:4291095), complete cds., CHR Map: 16p13-p12	ENSG00000122299		1	28353	33491	30922	0.180194	247610	209591	228600	1	19256	17308	18282	0.12878	349184	337893	343538
ZC3H7B		ENSG00000100403		1	175340	182517	178928	1.04268	668241	705790	687016	1	256428	269770	263099	1.85329	665640	672691	669166
ZC3H8	Homo sapiens zinc finger CCCH-type containing 8, mRNA (cDNA clone MGC:21437 IMAGE:4749794), complete cds., CHR Map: 2q13	ENSG00000144161		1	129636	91782	110709	0.645142	455640	466452	461046	1	88278	82920	85599	0.602967	507617	525465	516541
ZC3HAV1	Homo sapiens zinc finger CCCH-type, antiviral 1, mRNA (cDNA clone MGC:48898 IMAGE:5531412), complete cds., CHR Map: 7q34	ENSG00000105939		1	291204	303114	297159	1.73166	568364	529478	548921	1	245853	159923	202888	1.42916	545142	515449	530296
ZCCHC11	Homo sapiens zinc finger, CCHC domain containing 11	ENSG00000134744		1	10145	13280	11712.5	0.0682531	66892	87168	77030	1	18139	45477	31808	0.224058	88428	95367	91897.5
ZCCHC13	Homo sapiens zinc finger, CCHC domain containing 13, mRNA (cDNA clone MGC:33185 IMAGE:5269882), complete cds., CHR Map: Xq13.2	ENSG00000187969		1	56066	52844	54455	0.317329	618610	619263	618936	1	48675	57189	52932	0.372858	686888	704458	695673
ZCCHC14	Homo sapiens zinc finger, CCHC domain containing 14, mRNA (cDNA clone IMAGE:4540362)., CHR Map: 16q24.2	ENSG00000140948		1	18456	20295	19375.5	0.112908	472941	473416	473178	1	19161	16286	17723.5	0.124846	581607	583563	582585
ZCCHC5	Homo sapiens zinc finger, CCHC domain containing 5, mRNA (cDNA clone MGC:168161 IMAGE:9020538), complete cds., CHR Map: Xq21.1	-		2	35772	35770	35771	0.208451	10155	14106	12130.5	1	23805	36529	30167	0.212499	27244	37462	32353
ZCCHC6	Homo sapiens zinc finger, CCHC domain containing 6	ENSG00000083223		1	19577	26644	23110.5	0.134673	805941	845322	825632	1	20672	20827	20749.5	0.146161	688033	701904	694968
ZCCHC7	Homo sapiens zinc finger, CCHC domain containing 7, mRNA (cDNA clone IMAGE:4277726), complete cds., CHR Map: 9p13.2	ENSG00000147905		2	40582	49530	45056	0.262558	15754	20202	17978	1	50483	47887	49185	0.346464	56184	57570	56877
ZCCHC8	Homo sapiens zinc finger, CCHC domain containing 8, mRNA (cDNA clone MGC:75002 IMAGE:5752053), complete cds., CHR Map: 12q24.31	ENSG00000033030		1	85827	240754	163290	0.951554	404656	394961	399808	1	131511	63449	97480	0.686658	409861	396325	403093
ZCCHC9	Homo sapiens zinc finger, CCHC domain containing 9, mRNA (cDNA clone IMAGE:4472128), containing frame-shift errors., CHR Map: 5q14.1	ENSG00000131732		2	20221	18318	19269.5	0.112291	5626	7162	6394	2	19647	9304	14475.5	0.101967	10165	8934	9549.5
ZCRB1	Homo sapiens zinc finger CCHC-type and RNA binding motif 1, mRNA (cDNA clone MGC:26805 IMAGE:4797962), complete cds., CHR Map: 12q12	ENSG00000139168		1	135486	182606	159046	0.92682	494843	498800	496822	1	126332	122783	124558	0.877394	560118	549109	554614
ZDHHC11	Homo sapiens zinc finger, DHHC domain containing 11	ENSG00000188818		1	21847	21902	21874.5	0.127471	648364	745262	696813	1	20116	26811	23463.5	0.165279	557149	587603	572376
ZDHHC19	Homo sapiens zinc finger, DHHC domain containing 19	ENSG00000163958		1	75965	82696	79330.5	0.462288	48871	57523	53197	3	17347	97587	57467	0.404803	52707	54376	53541.5
ZEB1	Homo sapiens zinc finger E-box binding homeobox 1, mRNA (cDNA clone MGC:133261 IMAGE:40036600), complete cds.	ENSG00000148516		2	32025	26769	29397	0.171307	11969	10479	11224	2	15926	19178	17552	0.123638	14956	9291	12123.5
ZEB2	Homo sapiens zinc finger E-box binding homeobox 2, mRNA (cDNA clone MGC:150662 IMAGE:40124124), complete cds.	ENSG00000169554		2	24875	29969	27422	0.159798	1280	1347	1313.5	2	27268	29881	28574.5	0.201281	2072	2687	2379.5
ZFC3H1	Homo sapiens zinc finger, C3H1-type containing, mRNA (cDNA clone IMAGE:5211051), complete cds., CHR Map: 12q21.1	ENSG00000133858		1	49108	43111	46109.5	0.268697	830262	859286	844774	1	15851	18390	17120.5	0.120598	899330	912474	905902
ZFHX3	Homo sapiens AT-binding transcription factor 1	ENSG00000140836		1	20869	23410	22139.5	0.129015	657598	670539	664068	1	34232	98240	66236	0.466572	742948	753181	748064
ZFP112	Homo sapiens zinc finger protein 228, mRNA (cDNA clone MGC:150832 IMAGE:40125774), complete cds.	-		2	12898	15127	14012.5	0.081656	2446	2081	2263.5	2	15652	14343	14997.5	0.105644	2013	1922	1967.5
ZFP161	Homo sapiens zinc finger protein 161 homolog (mouse), mRNA (cDNA clone MGC:126126 IMAGE:40033453), complete cds.	-		1	35973	36633	36303	0.211551	278161	283271	280716	1	39789	32016	35902.5	0.2529	343153	354372	348762
ZFP2		ENSG00000198939		2	24179	48239	36209	0.211003	15291	14729	15010	2	60376	231101	145738	1.02659	22254	22729	22491.5
ZFP28	Homo sapiens zinc finger protein 28 homolog (mouse)	ENSG00000196867		3	46524	196641	121582	0.708506	247019	265956	256488	1	108941	63508	86224.5	0.607373	216797	240409	228603
ZFP3		ENSG00000180787		3	43708	157661	100684	0.586726	146131	139790	142960	1	85734	169782	127758	0.899939	209396	153415	181406
ZFP36	Homo sapiens zinc finger protein 36, C3H type, homolog (mouse)	ENSG00000128016		1	46386	87854	67120	0.391133	613963	628013	620988	1	51812	50520	51166	0.360418	510399	513871	512135
ZFP36L1	Homo sapiens zinc finger protein 36, C3H type-like 1	ENSG00000185650		1	63661	101849	82755	0.482244	381381	392258	386820	1	39797	41048	40422.5	0.28474	257530	279638	268584
ZFP37	Homo sapiens zinc finger protein 37 homolog (mouse), mRNA (cDNA clone MGC:161668 IMAGE:8992106), complete cds.	ENSG00000136866		2	14217	16145	15181	0.0884653	9307	7259	8283	2	40334	38515	39424.5	0.27771	5748	3377	4562.5
ZFP82	Homo sapiens zinc finger protein 545	-		2	30390	62190	46290	0.269749	8387	5287	6837	2	34416	69737	52076.5	0.366831	4557	4704	4630.5
ZFPM2	Homo sapiens zinc finger protein, multitype 2, mRNA (cDNA clone MGC:129663 IMAGE:40008872), complete cds.	ENSG00000169946		1	23805	31637	27721	0.161541	153311	152320	152816	1	38236	52372	45304	0.319125	165993	172952	169472
ZFR	Homo sapiens zinc finger RNA binding protein, mRNA (cDNA clone MGC:168704 IMAGE:9021081), complete cds., CHR Map: 5p13.3	ENSG00000056097		2	23574	28038	25806	0.150381	4879	4433	4656	2	34799	65388	50093.5	0.352863	6316	7498	6907
ZFYVE20	Homo sapiens zinc finger, FYVE domain containing 20, mRNA (cDNA clone MGC:126210 IMAGE:40034008), complete cds.	-		1	11398	18154	14776	0.0861052	37595	34722	36158.5	1	16267	38264	27265.5	0.192061	45003	27697	36350
ZFYVE26	Homo sapiens zinc finger, FYVE domain containing 26, mRNA (cDNA clone IMAGE:3836316), partial cds.	ENSG00000072121		1	15435	22333	18884	0.110044	47117	49776	48446.5	1	32276	48953	40614.5	0.286092	57282	69232	63257
ZGPAT	Homo sapiens KIAA1847	ENSG00000197114		1	29575	28882	29228.5	0.170325	788990	852553	820772	1	27801	26743	27272	0.192106	731173	757232	744202
ZHX1	Homo sapiens zinc fingers and homeoboxes 1	ENSG00000165156		2	269194	30997	150096	0.874662	2448	2729	2588.5	2	40089	32585	36337	0.255961	5035	6219	5627
ZHX2	Homo sapiens zinc fingers and homeoboxes 2	ENSG00000178764		2	35978	32166	34072	0.19855	1863	1379	1621	2	56768	43608	50188	0.353529	5443	5527	5485
ZHX3	Homo sapiens zinc fingers and homeoboxes 3, mRNA (cDNA clone MGC:87524 IMAGE:5295555), complete cds.	ENSG00000174306		2	18276	30044	24160	0.140789	7516	7759	7637.5	2/3	72760	16433	44596.5	0.314142	3359	1382	2370.5
ZIC3	Homo sapiens Zic family member 3 heterotaxy 1 (odd-paired homolog, Drosophila), mRNA (cDNA clone MGC:141955 IMAGE:8322447), complete cds.	ENSG00000156925		1	18912	23407	21159.5	0.123304	158109	170290	164200	1	26034	61987	44010.5	0.310014	211463	259909	235686
ZIC4	Homo sapiens Zic family member 4, mRNA (cDNA clone MGC:161545 IMAGE:8991983), complete cds.	ENSG00000174963		3	87231	344337	215784	1.25745	269734	268838	269286	1	66316	50356	58336	0.410924	336974	299204	318089
ZIK1	Homo sapiens zinc finger protein interacting with K protein 1 homolog (mouse), mRNA (cDNA clone MGC:119700 IMAGE:40011910), complete cds.	ENSG00000171649		2	37539	210969	124254	0.724074	12632	16043	14337.5	1	92664	125809	109236	0.769472	26319	29866	28092.5
ZIM3	Homo sapiens zinc finger, imprinted 3, mRNA (cDNA clone MGC:138876 IMAGE:40084040), complete cds.	ENSG00000141946		1	78338	90098	84218	0.490769	62873	53103	57988	1	107028	155039	131034	0.923012	89258	99409	94333.5
ZKSCAN1	Homo sapiens zinc finger protein 36 (KOX 18)	ENSG00000106261		1	32572	36972	34772	0.202629	184414	149090	166752	1	29900	72787	51343.5	0.361668	208408	213700	211054
ZKSCAN2	Homo sapiens zinc finger with KRAB and SCAN domains 2, mRNA (cDNA clone MGC:158067 IMAGE:40132986), complete cds.	ENSG00000155592		2	16846	25010	20928	0.121955	11754	11036	11395	2	25248	22697	23972.5	0.168864	13494	16644	15069
ZKSCAN3	Homo sapiens zinc finger protein 306	ENSG00000189298		1	20352	25126	22739	0.132509	434533	449827	442180	3	25895	120748	73321.5	0.516483	452474	453682	453078
ZKSCAN4	Homo sapiens zinc finger protein 307	ENSG00000187626		2	20433	25164	22798.5	0.132855	18505	18057	18281	2	61762	160525	111144	0.782905	9104	8078	8591
ZKSCAN5	Homo sapiens zinc finger protein 95 homolog (mouse)	-		1	66495	73146	69820.5	0.40687	66929	61534	64231.5	1	109450	268817	189134	1.33227	42345	40646	41495.5
ZMAT1	Homo sapiens zinc finger, matrin type 1	ENSG00000166432		1	19826	21030	20428	0.119042	468911	471604	470258	1	19096	19316	19206	0.135289	454057	457943	456000
ZMAT2	Homo sapiens zinc finger, matrin type 2	ENSG00000146007		1	32108	99035	65571.5	0.382109	210397	242237	226317	1	25312	25325	25318.5	0.178346	264898	259339	262118
ZMAT3	Homo sapiens zinc finger, matrin type 3, mRNA (cDNA clone MGC:10613 IMAGE:3943641), complete cds., CHR Map: 3q26.32	ENSG00000172667		1	26042	28529	27285.5	0.159003	414241	286659	350450	1	34405	29569	31987	0.225319	465095	507332	486214
ZMAT4	Homo sapiens hypothetical protein FLJ13842	ENSG00000165061		2	14550	17826	16188	0.0943335	22056	23614	22835	1	68729	24743	46736	0.329213	80198	45852	63025
ZMAT5	Homo sapiens hypothetical protein LOC55954	ENSG00000100319		1	37751	22216	29983.5	0.174725	144110	136602	140356	1	32808	39052	35930	0.253094	166674	169504	168089
ZMYM3	Homo sapiens zinc finger protein 261, transcript variant 1, mRNA (cDNA clone MGC:75100 IMAGE:5499547), complete cds.	ENSG00000147130		2	21778	20281	21029.5	0.122547	2373	2014	2193.5	2	61949	119963	90956	0.640702	2149	1789	1969
ZNF10	Homo sapiens zinc finger protein 10 (KOX 1)	ENSG00000256223		1	29692	20893	25292.5	0.147389	62258	51384	56821	1	71937	66065	69001	0.486049	36105	38821	37463
ZNF100	Homo sapiens zinc finger protein 100	ENSG00000274746; ENSG00000197020		1	14706	14803	14754.5	0.0859799	71330	73817	72573.5	1	14826	36092	25459	0.179335	32675	33901	33288
ZNF101	Homo sapiens zinc finger protein 101	ENSG00000181896		1	70008	125594	97801	0.569923	71365	86866	79115.5	3	139314	37124	88219	0.621422	59312	56816	58064
ZNF114	Homo sapiens zinc finger protein 114, mRNA (cDNA clone MGC:149700 IMAGE:40117550), complete cds.	ENSG00000178150		2	10049	9586	9817.5	0.0572102	2804	2182	2493	2	13408	13086	13247	0.093313	3221	8382	5801.5
ZNF124	Homo sapiens zinc finger protein 124, mRNA (cDNA clone MGC:117046 IMAGE:40009541), complete cds.	ENSG00000196418		1	34654	48563	41608.5	0.242468	181085	198770	189928	1	23887	26260	25073.5	0.17662	209360	231772	220566
ZNF131	Homo sapiens zinc finger protein 131 (clone pHZ-10)	ENSG00000172262		1	15365	24044	19704.5	0.114825	58841	71049	64945	1	20548	38431	29489.5	0.207727	60305	73514	66909.5
ZNF132	Homo sapiens zinc finger protein 132, mRNA (cDNA clone MGC:126390 IMAGE:40035328), complete cds.	ENSG00000131849		2	15087	30860	22973.5	0.133875	9952	5331	7641.5	2	21105	30851	25978	0.182991	2812	4184	3498
ZNF133	Homo sapiens zinc finger protein 133 (clone pHZ-13)	ENSG00000125846		1	56359	66085	61222	0.356763	47001	42973	44987	1	204661	199561	202111	1.42369	43898	32791	38344.5
ZNF134	Homo sapiens zinc finger protein 134, mRNA (cDNA clone MGC:138499 IMAGE:8327762), complete cds.	ENSG00000213762		2	11513	33321	22417	0.130632	6201	6661	6431	2	19121	18471	18796	0.132401	10404	11046	10725
ZNF136	Homo sapiens zinc finger protein 136 (clone pHZ-20)	ENSG00000196646		1	18427	16604	17515.5	0.102069	62054	67801	64927.5	1	23690	33695	28692.5	0.202113	22989	37435	30212
ZNF137	Homo sapiens zinc finger protein 137, mRNA (cDNA clone MGC:119990 IMAGE:40016639), complete cds.	-		2	28036	148766	88401	0.515145	12417	11494	11955.5	2	47088	41901	44494.5	0.313423	12999	9712	11355.5
ZNF138	Homo sapiens zinc finger protein 138, mRNA (cDNA clone MGC:156242 IMAGE:40121140), complete cds.	ENSG00000197008		1	58732	87933	73332.5	0.427336	26486	26162	26324	1	53764	68983	61373.5	0.43232	58507	66844	62675.5
ZNF146	Homo sapiens zinc finger protein 146, mRNA (cDNA clone MGC:125660 IMAGE:40028224), complete cds.	ENSG00000167635		2	16881	22202	19541.5	0.113876	16495	18862	17678.5	1	54545	76581	65563	0.461832	20286	18448	19367
ZNF148	Homo sapiens zinc finger protein 148 (pHZ-52), mRNA (cDNA clone IMAGE:4336243), complete cds.	ENSG00000163848		3	22609	121980	72294.5	0.421287	122489	145911	134200	1	68728	24874	46801	0.32967	152074	154689	153382
ZNF155	Homo sapiens zinc finger protein 155, mRNA (cDNA clone MGC:161655 IMAGE:8992093), complete cds.	ENSG00000204920		1	31808	60165	45986.5	0.26798	84302	96038	90170	1	69741	79612	74676.5	0.526028	101558	96167	98862.5
ZNF16	Homo sapiens zinc finger protein 16 (KOX 9)	ENSG00000170631		1	24978	19382	22180	0.129251	39371	35167	37269	2	47001	29001	38001	0.267682	13280	17065	15172.5
ZNF165	Homo sapiens zinc finger protein 165	ENSG00000197279		2	81260	95001	88130.5	0.513569	18251	25200	21725.5	3	46657	213239	129948	0.915365	47315	48027	47671
ZNF167	Homo sapiens zinc finger protein 167, transcript variant 2	-		1	9204	12614	10909	0.0635708	425842	443239	434540	1	15592	12070	13831	0.0974268	430067	414464	422266
ZNF169	Homo sapiens zinc finger protein 169	ENSG00000175787		2	62786	44707	53746.5	0.313201	20288	17099	18693.5	1	51911	84535	68223	0.480569	22748	18597	20672.5
ZNF174	Homo sapiens zinc finger protein 174	ENSG00000103343		3	29935	150435	90185	0.525541	276274	339440	307857	1	33187	26194	29690.5	0.209143	274455	309129	291792
ZNF175	Homo sapiens zinc finger protein 175	ENSG00000105497		2	50353	34525	42439	0.247308	3160	2478	2819	2	39218	48287	43752.5	0.308197	6008	6292	6150
ZNF177	Homo sapiens zinc finger protein 177	ENSG00000188629		1	118799	101652	110226	0.642325	242329	249973	246151	1	30419	40200	35309.5	0.248723	164370	161445	162908
ZNF18	Homo sapiens zinc finger protein 18 (KOX 11)	ENSG00000154957		1	35521	25464	30492.5	0.177691	562456	600028	581242	1	49411	93362	71386.5	0.502853	662997	726615	694806
ZNF180	Homo sapiens zinc finger protein 180, mRNA (cDNA clone MGC:130007 IMAGE:40034649), complete cds.	ENSG00000167384		1	11762	19258	15510	0.0903825	623032	613324	618178	1	15249	26797	21023	0.148088	603215	606858	605036
ZNF182	Homo sapiens zinc finger protein 182, mRNA (cDNA clone MGC:125383 IMAGE:40011764), complete cds.	ENSG00000147118		2	19820	18091	18955.5	0.110461	18303	13301	15802	2	26551	27285	26918	0.189613	10286	11141	10713.5
ZNF184	Homo sapiens zinc finger protein 184 (Kruppel-like)	ENSG00000096654		1	75306	29738	52522	0.306065	133697	130213	131955	1	129108	361149	245128	1.72671	78948	90888	84918
ZNF187	Homo sapiens zinc finger protein 187	-		1	20655	18735	19695	0.11477	255243	274190	264716	1	27192	26478	26835	0.189028	298768	305477	302122
ZNF189	Homo sapiens zinc finger protein 189, mRNA (cDNA clone MGC:161398 IMAGE:8991836), complete cds.	ENSG00000136870		1	11821	20221	16021	0.0933603	320199	368796	344498	1	16585	16827	16706	0.117679	327203	337656	332430
ZNF19	Homo sapiens zinc finger protein 19 (KOX 12)	ENSG00000157429		1	16752	17548	17150	0.0999394	290125	285014	287570	1	31489	38745	35117	0.247367	326452	310138	318295
ZNF192	Homo sapiens zinc finger protein 192, mRNA (cDNA clone MGC:116951 IMAGE:40006903), complete cds.	-		2	27658	34812	31235	0.182018	22253	22250	22251.5	1	155405	174528	164966	1.16204	92919	95258	94088.5
ZNF193	Homo sapiens zinc finger protein 193	-		1	28238	26651	27444.5	0.159929	93049	125423	109236	1	27910	26698	27304	0.192332	128059	130921	129490
ZNF195		ENSG00000005801		2	27827	31538	29682.5	0.172971	6190	6655	6422.5	2	39562	68649	54105.5	0.381124	13420	10542	11981
ZNF20	Homo sapiens zinc finger protein 20, mRNA (cDNA clone MGC:22950 IMAGE:4846514), complete cds.	ENSG00000132010		1	39338	44489	41913.5	0.244245	30969	35266	33117.5	1	43429	52221	47825	0.336884	89785	94253	92019
ZNF200	Homo sapiens zinc finger protein 200, mRNA (cDNA clone MGC:21304 IMAGE:4470685), complete cds.	ENSG00000010539		1	9045	10622	9833.5	0.0573034	230115	255478	242796	1	12844	13463	13153.5	0.0926544	222992	229399	226196
ZNF202	Homo sapiens zinc finger protein 202	ENSG00000166261		1	42844	43144	42994	0.250542	130231	125537	127884	1	135969	103548	119758	0.84359	155350	163051	159200
ZNF207	Homo sapiens zinc finger protein 207, mRNA (cDNA clone MGC:8548 IMAGE:2822814), complete cds., CHR Map: 17q11.2	ENSG00000010244		1	127137	121393	124265	0.724138	386136	335855	360996	1	51208	76906	64057	0.451223	508661	584751	546706
ZNF212	Homo sapiens zinc finger protein 212	ENSG00000170260		1	103543	40032	71787.5	0.418332	614702	615891	615296	1	32412	69113	50762.5	0.357576	532421	553806	543114
ZNF213	Homo sapiens zinc finger protein 213	ENSG00000085644		1	64647	100714	82680.5	0.48181	754031	741927	747979	1	121166	124707	122936	0.865976	685821	700614	693218
ZNF219	Homo sapiens zinc finger protein 219	ENSG00000165804		1	50170	48491	49330.5	0.287467	424359	400496	412428	1	58508	105777	82142.5	0.578619	426278	427767	427022
ZNF22	Homo sapiens zinc finger protein 22 (KOX 15)	ENSG00000165512		1	22539	59675	41107	0.239546	100564	106621	103592	1	26462	30032	28247	0.198974	106045	114316	110180
ZNF221	Homo sapiens zinc finger protein 221, mRNA (cDNA clone MGC:141986 IMAGE:8322478), complete cds.	ENSG00000159905		1	18837	36844	27840.5	0.162237	62268	80323	71295.5	1	51962	45546	48754	0.343428	77115	74474	75794.5
ZNF223	Homo sapiens zinc finger protein 223	ENSG00000178386		2	19436	47028	33232	0.193655	19436	23650	21543	1	71747	91385	81566	0.574558	26592	31530	29061
ZNF224	Homo sapiens zinc finger protein 224	ENSG00000267680		1	66672	47900	57286	0.333827	61227	43673	52450	1	82449	152713	117581	0.828251	42067	46959	44513
ZNF225	Homo sapiens zinc finger protein 225, mRNA (cDNA clone MGC:119735 IMAGE:40027157), complete cds.	ENSG00000256294		2	14826	17782	16304	0.0950094	10007	11723	10865	2	43806	48582	46194	0.325395	9238	9954	9596
ZNF226	Homo sapiens zinc finger protein 226	ENSG00000167380		1	45168	41803	43485.5	0.253406	45842	37163	41502.5	1	35678	17375	26526.5	0.186855	58329	57537	57933
ZNF227	Homo sapiens zinc finger protein 227	ENSG00000131115		2	48857	51717	50287	0.293041	3073	2838	2955.5	2	59073	155974	107524	0.757405	5193	6015	5604
ZNF23	Homo sapiens zinc finger protein 23 (KOX 16)	ENSG00000167377		1	24362	65460	44911	0.261713	38045	40975	39510	1	23922	34011	28966.5	0.204043	19072	23603	21337.5
ZNF230	Homo sapiens zinc finger protein 230, mRNA (cDNA clone MGC:51003 IMAGE:4821663), complete cds.	ENSG00000159882		2	22927	36246	29586.5	0.172411	12017	12143	12080	2	111168	41374	76271	0.53726	23625	15649	19637
ZNF232	Homo sapiens zinc finger protein 232	ENSG00000167840		1	35682	26337	31009.5	0.180704	758395	763280	760838	1	26269	37122	31695.5	0.223266	705262	688374	696818
ZNF234	Homo sapiens zinc finger protein 234	ENSG00000263002		1	17392	16912	17152	0.0999511	32596	39631	36113.5	1	41843	19886	30864.5	0.217412	15485	23207	19346
ZNF238	Homo sapiens zinc finger protein 238	-		1	33008	37093	35050.5	0.204252	618528	672540	645534	1	29174	44562	36868	0.259701	529671	572396	551034
ZNF239	Homo sapiens zinc finger protein 239	ENSG00000196793		1	9789	11071	10430	0.0607795	484048	472439	478244	1	14610	21091	17850.5	0.125741	474194	439455	456824
ZNF24	Homo sapiens zinc finger protein 24 (KOX 17)	ENSG00000172466		1	36964	19280	28122	0.163877	435227	471416	453322	1	36828	40606	38717	0.272726	432840	439234	436037
ZNF248	Homo sapiens zinc finger protein 248, mRNA (cDNA clone IMAGE:4940056), complete cds.	ENSG00000198105		1	8346	12775	10560.5	0.0615399	157153	163769	160461	1	13372	11632	12502	0.0880652	192109	188481	190295
ZNF25	Homo sapiens zinc finger protein 25 (KOX 19)	ENSG00000175395		1	19558	41973	30765.5	0.179282	203791	207314	205552	1	23724	18873	21298.5	0.150029	154009	117460	135734
ZNF250	Homo sapiens zinc finger protein 647	ENSG00000196150		1	13406	16986	15196	0.0885527	372536	386680	379608	1	40201	53428	46814.5	0.329766	374590	375793	375192
ZNF253	Homo sapiens zinc finger protein 253, mRNA (cDNA clone MGC:149673 IMAGE:40117279), complete cds.	ENSG00000256771		2	33791	63729	48760	0.284143	11433	11083	11258	2	41745	64851	53298	0.375436	8998	8404	8701
ZNF254	Homo sapiens zinc finger protein 254, mRNA (cDNA clone MGC:149513 IMAGE:40115903), complete cds.	ENSG00000213096		2	33497	36607	35052	0.204261	13465	20849	17157	2	18368	44023	31195.5	0.219744	11626	11618	11622
ZNF256	Homo sapiens zinc finger protein 256	ENSG00000152454		2	71161	377027	224094	1.30588	15442	23702	19572	3	26226	123062	74644	0.525799	17645	19429	18537
ZNF257	Homo sapiens zinc finger protein 257	ENSG00000197134		1	13311	10736	12023.5	0.0700654	520992	518347	519670	1	15649	29735	22692	0.159844	508547	593066	550806
ZNF26	Homo sapiens zinc finger protein 26 (KOX 20)	ENSG00000198393		1	17078	16912	16995	0.0990362	43689	40294	41991.5	1	28600	15208	21904	0.154294	58489	63072	60780.5
ZNF260	Homo sapiens zinc finger protein 260, mRNA (cDNA clone MGC:141837 IMAGE:40082014), complete cds.	ENSG00000254004		2	23652	40185	31918.5	0.186001	9478	8757	9117.5	2	62648	32120	47384	0.333777	7585	6192	6888.5
ZNF263	Homo sapiens zinc finger protein 263	ENSG00000006194		1	30075	19025	24550	0.143062	507844	472012	489928	3	47881	152577	100229	0.706022	508664	513162	510913
ZNF264	Homo sapiens zinc finger protein 264, mRNA (cDNA clone MGC:135042 IMAGE:40078437), complete cds.	ENSG00000083844		1	17029	23076	20052.5	0.116853	149640	132480	141060	1	30906	33767	32336.5	0.227781	166317	174492	170404
ZNF266	Homo sapiens zinc finger protein 266, mRNA (cDNA clone MGC:161533 IMAGE:8991971), complete cds.	ENSG00000174652		2	37826	87355	62590.5	0.364738	18824	21095	19959.5	2	104189	210361	157275	1.10786	10609	10268	10438.5
ZNF267	Homo sapiens zinc finger protein 267, transcript variant 498723	ENSG00000185947		1	20323	28199	24261	0.141378	43747	38344	41045.5	1	36409	57229	46819	0.329797	22732	19213	20972.5
ZNF268	Homo sapiens zinc finger protein 268, mRNA (cDNA clone MGC:126498 IMAGE:40036577), complete cds.	ENSG00000090612		2	10298	17043	13670.5	0.0796631	2501	2773	2637	2	12553	19623	16088	0.113325	2889	2694	2791.5
ZNF273	Homo sapiens zinc finger protein 273, mRNA (cDNA clone MGC:74503 IMAGE:6503687), complete cds.	ENSG00000198039		1	12486	21400	16943	0.0987331	73006	70093	71549.5	1	18065	32896	25480.5	0.179487	76542	52190	64366
ZNF274	Homo sapiens zinc finger protein 274, transcript variant ZNF274c	ENSG00000171606		1	35225	33661	34443	0.200712	126389	120934	123662	1	93783	119590	106686	0.751509	152271	185544	168908
ZNF276	Homo sapiens zinc finger protein 276, mRNA (cDNA clone MGC:126479 IMAGE:40036180), complete cds.	ENSG00000158805		1	132919	175129	154024	0.897555	1068485	1072969	1070727	1	147567	157413	152490	1.07415	1040826	1049652	1045239
ZNF277	Homo sapiens zinc finger protein (C2H2 type) 277	ENSG00000198839		1	11604	12878	12241	0.0713328	836858	800008	818433	1	25804	15755	20779.5	0.146373	813089	802149	807619
ZNF280A	Homo sapiens suppressor of hairy wing homolog 1 (Drosophila)	ENSG00000169548; ENSG00000275499		1	16280	14149	15214.5	0.0886605	29755	27939	28847	1	16966	25351	21158.5	0.149042	37255	36507	36881
ZNF281	Homo sapiens zinc finger protein 281	ENSG00000162702		1	48440	56058	52249	0.304474	71362	66436	68899	1	69726	140114	104920	0.739066	55506	58540	57023
ZNF285A	Homo sapiens zinc finger protein 285A, mRNA (cDNA clone MGC:150909 IMAGE:40125851), complete cds.	-		2	10299	16679	13489	0.0786054	10461	6054	8257.5	2	13543	13374	13458.5	0.0948029	12218	15292	13755
ZNF286A	Homo sapiens zinc finger protein 286A, mRNA (cDNA clone MGC:149627 IMAGE:40116891), complete cds.	ENSG00000187607		1	59314	76927	68120.5	0.396963	29197	32831	31014	1	158881	77498	118190	0.832537	76297	71481	73889
ZNF287	Homo sapiens zinc finger protein 287, mRNA (cDNA clone MGC:141923 IMAGE:8322415), complete cds.	ENSG00000141040		1	17600	18844	18222	0.106186	26200	30647	28423.5	1	47342	51538	49440	0.34826	22129	23372	22750.5
[truncated: 233 more rows]
