# Supplementary material for: In-cell identification and measurement of RNA-protein interactions
Source: Nat Commun. 2019 Nov 22;10:5317. doi: 10.1038/s41467-019-13235-w (PMC6876571; doi:10.1038/s41467-019-13235-w)
Supplement: Supplementary file 5 — Supplementary Data 2 [file 41467_2019_13235_MOESM5_ESM.xlsx]

## Sheet: Sheet2
File accession	Experiment accession	Experiment target	Biological replicate(s)	FIRRE peaks	Xist(A) peaks	Xist(C) peaks	Xist(F) peaks
ENCFF138HJK	ENCSR825SVO	AARS-human	1	1	0	0	5
ENCFF596TWK	ENCSR825SVO	AARS-human	2	1	2	0	5
ENCFF009KOU	ENCSR819XBT	AATF-human	2	0	3	0	3
ENCFF116CFF	ENCSR819XBT	AATF-human	1	0	5	1	5
ENCFF307DZF	ENCSR089BXO	ABCF1-human	2	0	1	0	2
ENCFF761ZBZ	ENCSR089BXO	ABCF1-human	1	0	2	1	4
ENCFF286KRK	ENCSR725ARB	AGGF1-human	1	0	1	0	2
ENCFF423IWN	ENCSR725ARB	AGGF1-human	2	8	2	0	6
ENCFF321XTY	ENCSR177QQY	AKAP1-human	2	1	2	1	4
ENCFF678VMJ	ENCSR177QQY	AKAP1-human	1	0	1	0	2
ENCFF201QGX	ENCSR206RXT	AKAP8L-human	1	3	4	1	10
ENCFF577SYV	ENCSR206RXT	AKAP8L-human	2	2	3	1	4
ENCFF239THR	ENCSR739VVT	APOBEC3C-human	2	0	0	1	5
ENCFF436DAF	ENCSR739VVT	APOBEC3C-human	1	0	2	0	5
ENCFF166SON	ENCSR606BPV	AQR-human	1	9	0	0	2
ENCFF461ZQQ	ENCSR606BPV	AQR-human	2	5	0	0	2
ENCFF180PES	ENCSR663WES	BUD13-human	1	10	4	0	9
ENCFF391LND	ENCSR663WES	BUD13-human	2	8	1	0	9
ENCFF180DLO	ENCSR046JHH	CPEB4-human	1	1	2	0	4
ENCFF998YKL	ENCSR046JHH	CPEB4-human	2	0	2	0	6
ENCFF418OUX	ENCSR532VUB	CPSF6-human	1	5	2	0	9
ENCFF468JIB	ENCSR532VUB	CPSF6-human	2	4	2	0	6
ENCFF370JHA	ENCSR840DRD	CSTF2T-human	2	0	0	0	11
ENCFF708YRH	ENCSR840DRD	CSTF2T-human	1	0	0	0	12
ENCFF420HTZ	ENCSR040QLV	DDX21-human	1	1	1	0	7
ENCFF559UQP	ENCSR040QLV	DDX21-human	2	0	4	1	6
ENCFF066CRM	ENCSR999WKT	DDX24-human	1	3	2	0	6
ENCFF536KEA	ENCSR999WKT	DDX24-human	2	5	3	0	5
ENCFF601TGO	ENCSR930BZL	DDX3X-human	1	2	3	1	7
ENCFF803EEU	ENCSR930BZL	DDX3X-human	2	2	6	1	5
ENCFF172BNP	ENCSR576SHT	DDX42-human	2	1	3	1	8
ENCFF411XIQ	ENCSR576SHT	DDX42-human	1	0	1	1	9
ENCFF420FBX	ENCSR145NLR	DDX51-human	2	0	3	1	12
ENCFF998TMB	ENCSR145NLR	DDX51-human	1	0	5	0	9
ENCFF636YLN	ENCSR154CSN	DDX52-human	1	0	3	0	6
ENCFF716JEM	ENCSR154CSN	DDX52-human	2	1	5	0	7
ENCFF103HVH	ENCSR923NKN	DDX55-human	1	0	3	0	6
ENCFF898EQT	ENCSR923NKN	DDX55-human	2	0	0	0	8
ENCFF037HOV	ENCSR893EFU	DDX6-human	1	2	1	0	6
ENCFF948ZLM	ENCSR893EFU	DDX6-human	2	4	0	0	7
ENCFF015KTU	ENCSR947JVR	DGCR8-human	2	0	9	2	6
ENCFF799XKD	ENCSR947JVR	DGCR8-human	1	0	6	1	8
ENCFF263FVL	ENCSR529GSJ	DHX30-human	2	0	1	1	7
ENCFF430GFT	ENCSR529GSJ	DHX30-human	1	1	1	0	6
ENCFF121SZH	ENCSR653HQC	DROSHA-human	1	1	2	1	10
ENCFF171GUD	ENCSR653HQC	DROSHA-human	2	1	4	1	9
ENCFF238FXW	ENCSR844RVX	EFTUD2-human	2	2	1	0	7
ENCFF813UWE	ENCSR844RVX	EFTUD2-human	1	1	2	0	5
ENCFF570LAY	ENCSR023PKW	EIF3G-human	1	1	0	0	3
ENCFF743RET	ENCSR023PKW	EIF3G-human	2	0	2	0	8
ENCFF858JIO	ENCSR307YIW	EIF4G2-human	1	1	0	0	6
ENCFF957YHP	ENCSR307YIW	EIF4G2-human	2	0	0	0	6
ENCFF089KGQ	ENCSR887LPK	EWSR1-human	2	0	1	0	7
ENCFF717ZFI	ENCSR887LPK	EWSR1-human	1	0	1	0	10
ENCFF614IEN	ENCSR013CTQ	EXOSC5-human	1	0	6	0	24
ENCFF890CZT	ENCSR013CTQ	EXOSC5-human	2	0	2	0	17
ENCFF220URC	ENCSR006OEQ	FAM120A-human	1	0	0	0	3
ENCFF973OEK	ENCSR006OEQ	FAM120A-human	2	4	0	1	4
ENCFF045FDJ	ENCSR887FHF	FASTKD2-human	1	0	8	1	4
ENCFF548WUW	ENCSR887FHF	FASTKD2-human	2	2	7	0	9
ENCFF092SIF	ENCSR331VNX	FMR1-human	1	0	2	0	3
ENCFF898JKK	ENCSR331VNX	FMR1-human	2	0	1	0	6
ENCFF022CWN	ENCSR989SMC	FTO-human	2	0	2	0	10
ENCFF538JIE	ENCSR989SMC	FTO-human	1	0	4	0	8
ENCFF476CZI	ENCSR069EVH	FUS-human	1	4	1	0	9
ENCFF588UCW	ENCSR069EVH	FUS-human	2	4	0	1	7
ENCFF784HKJ	ENCSR774RFN	FXR1-human	2	0	2	2	7
ENCFF935NXO	ENCSR774RFN	FXR1-human	1	0	3	1	7
ENCFF167CYW	ENCSR224QWC	FXR2-human	1	0	0	0	4
ENCFF649JBB	ENCSR224QWC	FXR2-human	2	0	3	1	4
ENCFF038WBZ	ENCSR238CLX	GEMIN5-human	2	1	0	1	6
ENCFF533RZJ	ENCSR238CLX	GEMIN5-human	1	0	2	1	3
ENCFF229XVK	ENCSR301UQM	GNL3-human	2	0	6	0	6
ENCFF298PPE	ENCSR301UQM	GNL3-human	1	0	3	0	6
ENCFF106AHH	ENCSR647CLF	GPKOW-human	2	1	5	0	8
ENCFF618LHX	ENCSR647CLF	GPKOW-human	1	0	4	0	9
ENCFF080NUM	ENCSR999YGP	GRWD1-human	1	6	1	0	2
ENCFF863GEM	ENCSR999YGP	GRWD1-human	2	6	1	0	2
ENCFF004VCQ	ENCSR736AAG	GTF2F1-human	1	0	2	1	7
ENCFF371BCM	ENCSR736AAG	GTF2F1-human	2	0	4	0	10
ENCFF316ZTK	ENCSR589YHM	HLTF-human	1	6	4	0	4
ENCFF808XUD	ENCSR589YHM	HLTF-human	2	4	4	0	6
ENCFF537HGP	ENCSR154HRN	HNRNPA1-human	2	0	1	0	9
ENCFF697CNE	ENCSR154HRN	HNRNPA1-human	1	2	2	1	9
ENCFF202EXL	ENCSR249ROI	HNRNPC-human	2	2	23	0	6
ENCFF778YMU	ENCSR249ROI	HNRNPC-human	1	0	13	0	6
ENCFF449ANI	ENCSR268ETU	HNRNPK-human	2	0	0	5	4
ENCFF636QVD	ENCSR268ETU	HNRNPK-human	1	0	0	4	5
ENCFF047HJB	ENCSR795CAI	HNRNPL-human	2	0	0	0	1
ENCFF972QCF	ENCSR795CAI	HNRNPL-human	1	0	0	0	1
ENCFF706HGN	ENCSR412NOW	HNRNPM-human	2	0	1	0	14
ENCFF892XDU	ENCSR412NOW	HNRNPM-human	1	0	1	0	18
ENCFF382TQQ	ENCSR520BZQ	HNRNPU-human	2	4	0	3	13
ENCFF755NIP	ENCSR520BZQ	HNRNPU-human	1	6	0	1	11
ENCFF355PIN	ENCSR571VHI	HNRNPUL1-human	2	1	0	1	9
ENCFF949HCV	ENCSR571VHI	HNRNPUL1-human	1	0	0	0	8
ENCFF228PAK	ENCSR975KIR	IGF2BP1-human	1	4	1	0	4
ENCFF324IWT	ENCSR975KIR	IGF2BP1-human	2	1	1	0	3
ENCFF205TRW	ENCSR062NNB	IGF2BP2-human	1	7	2	1	6
ENCFF922ZNQ	ENCSR062NNB	IGF2BP2-human	2	6	2	1	5
ENCFF026RUN	ENCSR438KWZ	ILF3-human	2	2	0	1	9
ENCFF654XEU	ENCSR438KWZ	ILF3-human	1	0	0	2	12
ENCFF164NCN	ENCSR628IDK	KHDRBS1-human	1	2	0	0	6
ENCFF862UDL	ENCSR628IDK	KHDRBS1-human	2	3	0	0	7
ENCFF032LQU	ENCSR438GZQ	KHSRP-human	2	4	0	0	10
ENCFF634TPL	ENCSR438GZQ	KHSRP-human	1	1	0	0	7
ENCFF169FBJ	ENCSR888YTT	LARP4-human	2	0	5	0	8
ENCFF522BBU	ENCSR888YTT	LARP4-human	1	0	6	0	9
ENCFF133LPV	ENCSR456KXI	LARP7-human	1	0	1	1	3
ENCFF672QZX	ENCSR456KXI	LARP7-human	2	1	1	0	1
ENCFF153RAR	ENCSR970NKP	LIN28B-human	1	3	1	2	5
ENCFF514PTU	ENCSR970NKP	LIN28B-human	2	7	1	0	3
ENCFF414DIO	ENCSR022BVV	LSM11-human	2	2	5	0	8
ENCFF938ROF	ENCSR022BVV	LSM11-human	1	1	8	0	8
ENCFF055OIQ	ENCSR440SUX	MATR3-human	1	0	0	0	1
ENCFF564DPG	ENCSR440SUX	MATR3-human	2	0	0	0	1
ENCFF227VPH	ENCSR303OQD	METAP2-human	2	3	6	0	7
ENCFF239NBV	ENCSR303OQD	METAP2-human	1	4	5	0	10
ENCFF166IJL	ENCSR200DKE	MTPAP-human	2	7	2	0	7
ENCFF333GSE	ENCSR200DKE	MTPAP-human	1	8	4	0	11
ENCFF354UQN	ENCSR484LTQ	NCBP2-human	2	3	2	0	6
ENCFF747VNU	ENCSR484LTQ	NCBP2-human	1	0	2	1	7
ENCFF021HWA	ENCSR891RIC	NIPBL-human	2	1	11	0	5
ENCFF239HHG	ENCSR891RIC	NIPBL-human	1	4	11	0	5
ENCFF012GRH	ENCSR001VAC	NOLC1-human	1	9	9	0	8
ENCFF436BMC	ENCSR001VAC	NOLC1-human	2	8	3	0	7
ENCFF851XUN	ENCSR861PAR	NONO-human	2	1	1	0	6
ENCFF938HFA	ENCSR861PAR	NONO-human	1	1	1	0	8
ENCFF213IOD	ENCSR867DSZ	NPM1-human	2	0	2	0	5
ENCFF397HOJ	ENCSR867DSZ	NPM1-human	1	0	1	0	3
ENCFF408VMJ	ENCSR081JYH	NSUN2-human	2	0	2	0	2
ENCFF572GUG	ENCSR081JYH	NSUN2-human	1	1	3	0	4
ENCFF363FQC	ENCSR958FKZ	PABPC4-human	1	0	0	0	1
ENCFF577BEF	ENCSR958FKZ	PABPC4-human	2	0	0	0	0
ENCFF600EPX	ENCSR922WJV	PCBP1-human	1	0	0	0	4
ENCFF869FYO	ENCSR922WJV	PCBP1-human	2	1	1	0	2
ENCFF471BTA	ENCSR001KKZ	PHF6-human	2	0	1	0	2
ENCFF941KTS	ENCSR001KKZ	PHF6-human	1	0	1	0	3
ENCFF028OXA	ENCSR197INS	PPIL4-human	1	5	2	0	8
ENCFF727EPC	ENCSR197INS	PPIL4-human	2	4	2	0	8
ENCFF057BFH	ENCSR534YOI	PRPF8-human	2	5	4	0	5
ENCFF554UWY	ENCSR534YOI	PRPF8-human	1	3	3	0	6
ENCFF088RLJ	ENCSR981WKN	PTBP1-human	2	2	0	0	1
ENCFF780LWA	ENCSR981WKN	PTBP1-human	1	1	0	0	1
ENCFF311WSE	ENCSR308YNT	PUM1-human	1	4	1	1	2
ENCFF322IKX	ENCSR308YNT	PUM1-human	2	4	0	2	2
ENCFF285IAZ	ENCSR661ICQ	PUM2-human	2	1	3	1	6
ENCFF662CVN	ENCSR661ICQ	PUM2-human	1	0	5	0	6
ENCFF603CDW	ENCSR291XPT	PUS1-human	2	2	2	0	8
ENCFF877UIT	ENCSR291XPT	PUS1-human	1	0	3	0	5
ENCFF765IFG	ENCSR366YOG	QKI-human	2	0	2	0	7
ENCFF992VMD	ENCSR366YOG	QKI-human	1	0	3	1	5
ENCFF184NZT	ENCSR756CKJ	RBFOX2-human	2	6	1	0	12
ENCFF228FGP	ENCSR756CKJ	RBFOX2-human	1	5	7	0	16
ENCFF130EXN	ENCSR196INN	RBM15-human	2	10	35	0	17
ENCFF543MDB	ENCSR196INN	RBM15-human	1	7	26	0	11
ENCFF023UKH	ENCSR295OKT	RBM22-human	2	0	5	0	9
ENCFF543MGV	ENCSR295OKT	RBM22-human	1	0	6	0	12
ENCFF390SSK	ENCSR269AJF	RPS11-human	1	0	3	0	4
ENCFF529LLH	ENCSR269AJF	RPS11-human	2	0	0	0	3
ENCFF223NWJ	ENCSR120EAR	RPS3-human	2	0	3	0	5
ENCFF306SQC	ENCSR120EAR	RPS3-human	1	0	3	0	6
ENCFF831IUW	ENCSR484LAB	SAFB-human	2	4	6	0	9
ENCFF966QLX	ENCSR484LAB	SAFB-human	1	1	3	0	10
ENCFF021GVX	ENCSR943MHU	SAFB2-human	1	6	1	0	12
ENCFF657TKX	ENCSR943MHU	SAFB2-human	2	3	2	0	10
ENCFF624FKF	ENCSR059CWF	SBDS-human	2	0	1	0	3
ENCFF891WAN	ENCSR059CWF	SBDS-human	1	0	0	0	2
ENCFF062NZX	ENCSR906ZJF	SDAD1-human	1	0	4	1	7
ENCFF488IGQ	ENCSR906ZJF	SDAD1-human	2	1	9	0	5
ENCFF457VMC	ENCSR121GQH	SERBP1-human	2	0	0	0	0
ENCFF884YGW	ENCSR121GQH	SERBP1-human	1	0	0	0	0
ENCFF190SDC	ENCSR133QEA	SF3B1-human	1	0	4	1	7
ENCFF415ZYA	ENCSR133QEA	SF3B1-human	2	0	2	0	7
ENCFF220ERG	ENCSR267OLV	SF3B4-human	1	5	2	0	4
ENCFF686EKJ	ENCSR267OLV	SF3B4-human	2	2	1	0	4
ENCFF086ZSG	ENCSR483NOP	SLBP-human	2	0	1	0	3
ENCFF845LMZ	ENCSR483NOP	SLBP-human	1	0	0	0	0
ENCFF419ZVO	ENCSR000SSH	SLTM-human	1	2	4	1	7
ENCFF990IRK	ENCSR000SSH	SLTM-human	2	2	4	1	13
ENCFF144FQQ	ENCSR658IQB	SMNDC1-human	2	3	1	0	6
ENCFF564JRL	ENCSR658IQB	SMNDC1-human	1	1	1	0	7
ENCFF170LCY	ENCSR128VXC	SND1-human	2	2	1	0	8
ENCFF430VKJ	ENCSR128VXC	SND1-human	1	6	1	1	9
ENCFF282DBV	ENCSR432XUP	SRSF1-human	1	1	18	0	6
ENCFF708IPL	ENCSR432XUP	SRSF1-human	2	5	22	0	6
ENCFF435SBL	ENCSR468FSW	SRSF7-human	1	6	2	0	7
ENCFF882BNF	ENCSR468FSW	SRSF7-human	2	6	2	0	5
ENCFF289TDT	ENCSR356MSW	SSB-human	1	0	0	0	1
ENCFF516BAM	ENCSR356MSW	SSB-human	2	0	1	0	3
ENCFF151FJE	ENCSR580OFI	SUPV3L1-human	1	0	0	0	1
ENCFF739HZG	ENCSR580OFI	SUPV3L1-human	2	0	0	0	3
ENCFF284FIC	ENCSR568DZW	TAF15-human	2	1	0	0	8
ENCFF659WCC	ENCSR568DZW	TAF15-human	1	1	1	1	7
ENCFF392HLM	ENCSR584TCR	TARDBP-human	2	1	1	0	6
ENCFF393WWU	ENCSR584TCR	TARDBP-human	1	1	1	0	3
ENCFF475YXN	ENCSR506OTC	TBRG4-human	2	1	1	0	8
ENCFF577BHE	ENCSR506OTC	TBRG4-human	1	0	5	0	11
ENCFF202HXA	ENCSR057DWB	TIA1-human	1	2	1	0	11
ENCFF399NDL	ENCSR057DWB	TIA1-human	2	4	1	1	10
ENCFF249CGM	ENCSR365NVO	TRA2A-human	2	1	0	0	4
ENCFF669QSB	ENCSR365NVO	TRA2A-human	1	2	3	0	7
ENCFF347INC	ENCSR539ZTS	TROVE2-human	1	0	8	1	11
ENCFF996ZNV	ENCSR539ZTS	TROVE2-human	2	0	5	0	8
ENCFF129MRQ	ENCSR862QCH	U2AF1-human	1	4	10	0	7
ENCFF163SZQ	ENCSR862QCH	U2AF1-human	2	3	8	0	6
ENCFF636MAJ	ENCSR893RAV	U2AF2-human	2	7	10	0	11
ENCFF670MPL	ENCSR893RAV	U2AF2-human	1	9	8	0	10
ENCFF463FXX	ENCSR349KMG	UCHL5-human	1	7	19	0	24
ENCFF957MJB	ENCSR349KMG	UCHL5-human	2	12	18	0	31
ENCFF053DWE	ENCSR456ASB	UPF1-human	2	3	1	0	5
ENCFF299YME	ENCSR456ASB	UPF1-human	1	4	1	0	5
ENCFF049JUK	ENCSR964VOX	UTP18-human	2	0	2	1	6
ENCFF421EUK	ENCSR964VOX	UTP18-human	1	0	2	0	4
ENCFF306WLX	ENCSR734ZHL	UTP3-human	2	0	2	0	2
ENCFF712PFK	ENCSR734ZHL	UTP3-human	1	0	2	0	6
ENCFF308MZK	ENCSR202HKN	WDR3-human	2	0	1	1	3
ENCFF469DUE	ENCSR202HKN	WDR3-human	1	0	1	1	6
ENCFF275AYL	ENCSR349CMI	WDR43-human	2	0	3	0	4
ENCFF309ZSS	ENCSR349CMI	WDR43-human	1	0	1	0	3
ENCFF254ATY	ENCSR038JME	WRN-human	1	0	1	0	8
ENCFF351RZD	ENCSR038JME	WRN-human	2	0	1	0	6
ENCFF109SMA	ENCSR258QKO	XRCC6-human	2	3	5	0	8
ENCFF616DRD	ENCSR258QKO	XRCC6-human	1	5	8	0	11
ENCFF802LGV	ENCSR657TZB	XRN2-human	2	0	1	1	9
ENCFF808HAX	ENCSR657TZB	XRN2-human	1	1	1	1	6
ENCFF375SSS	ENCSR529FKI	YBX3-human	2	5	0	0	2
ENCFF914IQD	ENCSR529FKI	YBX3-human	1	7	0	0	4
ENCFF409XTN	ENCSR867ZVK	YWHAG-human	1	0	10	0	9
ENCFF437YRG	ENCSR867ZVK	YWHAG-human	2	0	9	0	7
ENCFF176BVT	ENCSR712IAG	ZC3H11A-human	1	2	1	0	2
ENCFF179UOO	ENCSR712IAG	ZC3H11A-human	1	4	1	0	3
ENCFF368SQA	ENCSR712IAG	ZC3H11A-human	2	2	1	0	2
ENCFF771HEF	ENCSR712IAG	ZC3H11A-human	2	6	1	0	2
ENCFF435DGO	ENCSR181NRW	ZC3H8-human	1	0	3	1	7
ENCFF966TMA	ENCSR181NRW	ZC3H8-human	2	0	0	1	4
ENCFF416UBT	ENCSR657TZZ	ZNF622-human	2	11	2	0	3
ENCFF525LEL	ENCSR657TZZ	ZNF622-human	1	13	2	0	9
ENCFF348CSA	ENCSR586DGV	ZNF800-human	2	6	1	0	2
ENCFF947GNX	ENCSR586DGV	ZNF800-human	1	3	2	0	1
ENCFF377TSD	ENCSR663NRA	ZRANB2-human	1	0	1	0	5
ENCFF499ZJU	ENCSR663NRA	ZRANB2-human	2	0	0	0	4
