# Supplementary material for: In-cell identification and measurement of RNA-protein interactions
Source: Nat Commun. 2019 Nov 22;10:5317. doi: 10.1038/s41467-019-13235-w (PMC6876571; doi:10.1038/s41467-019-13235-w)
Supplement: Supplementary file 6 — Supplementary Data 3 [file 41467_2019_13235_MOESM6_ESM.xlsx]

## Sheet: Sheet1
Pfam.domain.ID	Domain.name	Proteins.containing.domain	Xist(A).interactors	Xist(A).Pval	Xist(F).interactors	Xist(F).Pval	Xist(C).interactors	Xist(C).Pval	FIRRE..interactors	FIRRE.Pval
PF00001	7 transmembrane receptor (rhodopsin family)	HTR7,MTNR1A,OPN4	#N/A	1	#N/A	1	#N/A	1	#N/A	1
PF00004	ATPase family associated with various cellular activities (AAA)	VCP,NVL,PSMC1	#N/A	1	#N/A	1	#N/A	1	#N/A	1
PF00009	Elongation factor Tu GTP binding domain	GTPBP1,EFTUD2	GTPBP1	0.209474	#N/A	1	#N/A	1	#N/A	1
PF00010	Helix-loop-helix DNA-binding domain	SREBF1,MAX,MESP2,CLOCK,MYF6,BHLHE41,TCF12,MITF,MSC,MYCN,TCF4,NCOA1,NEUROG1,OLIG3,NHLH1,MXD1,HEYL,HAND1,AHR,NEUROD6,TAL2,SOHLH2,MYOG,USF2,TCF3,MXD3,MNT,ASCL2,ASCL4,ARNTL2,MXD4,MXI1,HES2,TFEB,ARNT,HEY1,MESP1,ATOH7,ID2,TFAP4,MLXIP,HAND2,BHLHE40,NPAS2,SIM2,HEY2,NEUROG3,ARNT2,MLX,ARNTL,TFEC,NEUROD1,ID1,USF1,FERD3L,ATOH1,ID3	#N/A	0.283504	MITF	0.754097	ARNT2,MITF	1	#N/A	0.33612
PF00012	Hsp70 protein	HSPA9,HSPA8,HSPA1A	#N/A	1	#N/A	1	#N/A	1	#N/A	1
PF00013	KH domain	ANKHD1,PNPT1,FUBP3,DDX43,ASCC1,IGF2BP3,MEX3D,KHDRBS3,PCBP3,TDRKH,PCBP1,DDX53,HNRNPK,QKI,KHDRBS2,NOVA1,FXR2,SF1,PCBP4,PCBP2	#N/A	0.815561	FXR2	1	FXR2	1	#N/A	0.885736
PF00017	SH2 domain	GRB2,STAT1,STAT3,STAT2,STAT6,TNS1,STAT5A,STAT4,STAT5B	#N/A	1	STAT3	0.76599	STAT3,STAT4	0.0945532	STAT5B	0.719728
PF00018	SH3 domain	SORBS2,GRB2	#N/A	1	#N/A	1	SORBS2	0.252836	#N/A	1
PF00022	Actin	ACTL6A	#N/A	1	#N/A	1	#N/A	1	#N/A	1
PF00023	Ankyrin repeat	NFKB1	#N/A	1	#N/A	1	#N/A	1	#N/A	1
PF00025	ADP-ribosylation factor family	ARF1,TRIM23	#N/A	1	#N/A	1	TRIM23	0.252836	#N/A	1
PF00027	Cyclic nucleotide-binding domain	RAPGEF3,RAPGEF4	#N/A	1	RAPGEF4	0.19645	RAPGEF4	0.252836	#N/A	1
PF00028	Cadherin domain	PCDHGA9,PCDH20	#N/A	1	#N/A	1	#N/A	1	#N/A	1
PF00035	Double-stranded RNA binding motif	TARBP2,ILF3,STAU2,PRKRA,STAU1,ADARB2,ADARB1	ADARB1,TARBP2	0.02959	ADARB1	0.642807	#N/A	1	TARBP2	0.59844
PF00038	Intermediate filament protein	KRT18	#N/A	1	#N/A	1	#N/A	1	#N/A	1
PF00041	Fibronectin type III domain	COL14A1,FNDC3B,FNDC3A	#N/A	1	#N/A	1	#N/A	1	#N/A	1
PF00044	Glyceraldehyde 3-phosphate dehydrogenase, NAD binding domain	GAPDH	#N/A	1	#N/A	1	#N/A	1	#N/A	1
PF00046	Homeobox domain	HOXB6,CRX,SHOX2,HMBOX1,MEOX2,POU6F1,HOXD12,HOXA3,PAX3,LMX1B,ADNP,DLX6,HOXC11,MEOX1,LMX1A,HESX1,SIX1,OTX1,PITX1,VAX2,PAX6,TLX3,LHX9,PAX7,BARX1,ZFHX3,HOXD10,HOXB1,HOXA9,HOXB5,NANOGP8,POU5F1,PITX2,SIX4,HLX,DLX5,POU2F1,TLX2,HMX2,LHX4,POU2F2,ALX1,HOXC9,VENTX,PBX2,NKX2-5,DLX3,VSX2,HOXA2,DLX4,BARX2,ZHX1,ZEB2,ISX,ONECUT2,SATB2,LHX5,HOXB13,HOXD3,SIX2,DLX2,RHOXF2,ZEB1,BARHL2,HOXC10,HOXA6,HOXC4,ZHX3,ZHX2,PO…	#N/A	0.119093	#N/A	0.129487	LHX5,SATB1,PAX4	0.897681	SATB1,POU5F1	0.809611
PF00056	lactate/malate dehydrogenase, NAD binding domain	LDHA,MDH2,LDHC,LDHB	#N/A	1	#N/A	1	#N/A	1	#N/A	1
PF00057	Low-density lipoprotein receptor domain class A	LRP1	#N/A	1	#N/A	1	#N/A	1	#N/A	1
PF00058	Low-density lipoprotein receptor repeat class B	LRP1	#N/A	1	#N/A	1	#N/A	1	#N/A	1
PF00061	Lipocalin / cytosolic fatty-acid binding protein family	PTGDS	#N/A	1	#N/A	1	#N/A	1	#N/A	1
PF00063	Myosin head (motor domain)	MYH9	#N/A	1	#N/A	1	#N/A	1	#N/A	1
PF00069	Protein kinase domain	CDK13,UHMK1,PRPF4B,CSNK1D,CSNK1E,RPS6KA5,SRPK1,CDK8,SRPK2,ROCK2,CDK9,CLK3	CLK3	0.937379	#N/A	1	CLK3	1	#N/A	1
PF00071	Ras family	RAN	#N/A	1	#N/A	1	#N/A	1	#N/A	1
PF00076	RNA recognition motif. (a.k.a. RRM, RBD, or RNP domain)	TARDBP,DAZ4,RBMY1F,SPEN,RBM15B,HNRNPA3,ELAVL4,HNRNPH3,RBM46,ELAVL3,G3BP2,CSTF2T,DAZAP1,CELF4,SF3B4,RDM1,MTHFSD,HNRNPF,SFPQ,TIAL1,SRSF1,U2AF1L4,RBM25,CSTF2,RALY,RBM4,G3BP1,SART3,LARP7,RBM42,HNRNPR,RBM5,PTBP1,RBMY1A1,RBMXL2,NOL8,DNAJC17,SRSF9,CELF5,MSI2,ELAVL1,RBMS2,RBMS1,ENOX2,HNRNPCL1,U2AF1,PPARGC1B,HNRNPH1,SAFB,HNRNPH2,A1CF,RBM26,CNOT4,RBM45,PSPC1,HNRNPM,PUF60,RBMS3,RBM24,TAF15,POLDIP3,SYNCRIP,N…	RBM10,RBM15,RBMX2,RNPS1,RBM47,RALY,SRSF9,RBM15B,ELAVL4,HNRNPCL1,ZRSR2,SRSF10,HNRNPC,SNRNP70,SFPQ,SRSF7,CELF5,SRSF11,SPEN,SRSF1,SRSF3	4.0532e-11	RBMX2,RBM47,ZNF638,SRSF5,RBM15,RBMXL2,SRSF3,SLTM,HNRNPC,SNRNP70,SRSF11,HNRNPA0,HNRNPCL1,ZRSR2,SRSF7	1.78786e-05	RBM33,ZNF638,RBMXL2,SNRNP35	0.625501	RBM15B,RBM10,SNRNP70,RBM15,HNRNPC,SRSF11,CELF5,RALY,SRSF1,SRSF10,HNRNPCL1,SRSF3,RBMX2,SRSF9,HNRNPR,ZRSR2,SRSF7	2.77798e-08
PF00079	Serpin (serine protease inhibitor)	SERPINH1	#N/A	1	#N/A	1	#N/A	1	#N/A	1
PF00083	Sugar (and other) transporter	SLC22A4	#N/A	1	#N/A	1	#N/A	1	#N/A	1
PF00085	Thioredoxin	PDIA3,GLRX3,PDIA4,TXN,P4HB	#N/A	1	#N/A	1	#N/A	1	#N/A	1
PF00092	von Willebrand factor type A domain	COL14A1	#N/A	1	#N/A	1	#N/A	1	#N/A	1
PF00096	Zinc finger, C2H2 type	ZNF652,ZBTB7A,ZNF571,ZNF444,ZNF253,ZNF501,ZNF570,ZNF212,KLF9,ZNF248,ZNF567,ZNF592,ZNF155,ZNF697,ZNF569,ZNF408,ZNF699,ZNF19,ZNF774,ZNF274,ZSCAN29,ZNF595,ZNF792,ZNF175,ZNF460,ZKSCAN4,ZBTB11,ZNF587,KLF11,ZNF627,ZNF200,ZNF554,ZNF446,ZNF195,CTCFL,ZNF174,ZNF182,ZNF20,ZNF71,ZNF596,ZNF597,ZNF34,ZNF57,SP6,ZNF287,ZNF580,ZNF343,ZNF763,KLF4,ZNF641,ZNF707,GLIS3,ZNF184,ZNF585A,ZNF219,ZNF461,ZSCAN21,ZNF808,ZNF4…	ZNF267,ZNF770,GLIS3,ZNF616,ZNF205,ZNF41,MTF1,ZKSCAN5,ZNF440,ZBTB47,ZFP91,ZNF512B,ZNF606,ZNF473,PRDM4,ZNF184	0.470456	ZSCAN5A,CTCF,ZNF550,ZNF212,ZIM3,ZNF430,ZNF232,ZBTB47,ZFP91,ZNF689,ZBTB17,SP2	1	ZNF646,SNAI3,ZNF550,ZNF232,ZNF260,ZNF586,ZSCAN5A,ZNF689,SP2,ZIC4,ZNF267,ZNF559,GLI1,ZNF212,PRDM4,ZKSCAN5,ZFP82	0.635395	E4F1,ZNF689,ZNF205,ZFP91,CTCF,ZBTB17,ZNF770,ZSCAN5A,ZNF71,ZNF512B,ZNF2,ZFP64,ZBTB47	0.744839
PF00097	Zinc finger, C3HC4 type (RING finger)	RAG1,BRCA1,MKRN2,MKRN3	#N/A	1	MKRN2	0.40368	#N/A	1	#N/A	1
PF00098	Zinc knuckle	RBM4,LIN28B,ZCCHC13,ZCRB1,ZCCHC7,LIN28A,ZCCHC14,CNBP,RBM4B,ZCCHC9,SF1,CPSF4,ZCCHC8	#N/A	1	#N/A	1	#N/A	0.992508	#N/A	1
PF00102	Protein-tyrosine phosphatase	PTPN1	#N/A	1	#N/A	1	#N/A	1	#N/A	1
PF00104	Ligand-binding domain of nuclear hormone receptor	NR3C1,NR1I3,PPARG,PPARA,NR0B2,RARB,NR3C2,NR1D1,THRB,NR5A2,PPARD,RARA,NR1I2,RORC,RORA,THRA,NR1H2,NR1D2,NR1H4,RXRA,NR1H3,NR2E3,RXRB,NR0B1,NR4A1,RXRG,VDR,ESR1,NR2E1,NR2C2,NR5A1,ESR2,NR4A2,ESRRA,ESRRG,NR2C1	NR3C1	1	NR0B1	1	NR4A2,NR4A1	0.986993	#N/A	0.560043
PF00105	Zinc finger, C4 type (two domains)	NR1D1,PPARA,NR1D2,RXRG,NR2E3,PPARD,NR1H2,NR2C1,RXRB,ESRRA,NR2C2,ESR2,NR2E1,RXRA,RORC,NR1I2,NR3C2,ESRRG,THRB,RARB,NR1I3,PPARG,NR1H4,VDR,THRA,NR3C1,NR5A1,NR4A1,RARA,RORA,ESR1,NR5A2,NR4A2,NR1H3	NR3C1	1	#N/A	0.545846	NR4A1,NR4A2	0.932901	#N/A	0.590321
PF00106	short chain dehydrogenase	HSD17B10	#N/A	1	#N/A	1	#N/A	1	#N/A	1
PF00107	Zinc-binding dehydrogenase	FASN	#N/A	1	#N/A	1	#N/A	1	#N/A	1
PF00108	Thiolase, N-terminal domain	ACAA2,HADHB	#N/A	1	#N/A	1	#N/A	1	#N/A	1
PF00109	Beta-ketoacyl synthase, N-terminal domain	FASN	#N/A	1	#N/A	1	#N/A	1	#N/A	1
PF00113	Enolase, C-terminal TIM barrel domain	ENO3,ENO2,ENO1	#N/A	1	#N/A	1	#N/A	1	#N/A	1
PF00118	TCP-1/cpn60 chaperonin family	CCT6A,CCT4,HSPD1,TCP1,CCT3	#N/A	1	#N/A	1	#N/A	1	#N/A	1
PF00121	Triosephosphate isomerase	TPI1	#N/A	1	#N/A	1	#N/A	1	#N/A	1
PF00125	Core histone H2A/H2B/H3/H4	CENPA	#N/A	1	#N/A	1	#N/A	1	#N/A	1
PF00128	Alpha amylase, catalytic domain	SLC3A2	#N/A	1	#N/A	1	#N/A	1	#N/A	1
PF00136	DNA polymerase family B	POLD1	#N/A	1	#N/A	1	#N/A	1	#N/A	1
PF00145	C-5 cytosine-specific DNA methylase	DNMT3A	#N/A	1	#N/A	1	#N/A	1	#N/A	1
PF00149	Calcineurin-like phosphoesterase	DBR1,PPP1CC	#N/A	1	#N/A	1	#N/A	1	#N/A	1
PF00153	Mitochondrial carrier protein	SLC25A5,SLC25A11	#N/A	1	#N/A	1	#N/A	1	#N/A	1
PF00155	Aminotransferase class I and II	GOT2	#N/A	1	#N/A	1	#N/A	1	#N/A	1
PF00157	Pou domain - N-terminal to homeobox domain	POU5F1,POU2F2,POU4F3,POU6F1,POU2F1	#N/A	1	#N/A	1	#N/A	1	POU5F1	0.451499
PF00160	Cyclophilin type peptidyl-prolyl cis-trans isomerase/CLD	PPIB,PPIG,PPIE,PPIL4,PPIC,PPIA,PPID	#N/A	1	#N/A	1	PPIG	0.730562	#N/A	1
PF00162	Phosphoglycerate kinase	PGK1,PGK2	#N/A	1	#N/A	1	#N/A	1	#N/A	1
PF00163	Ribosomal protein S4/S9 N-terminal domain	IMP3	#N/A	1	#N/A	1	#N/A	1	#N/A	1
PF00168	C2 domain	CPNE3	#N/A	1	#N/A	1	#N/A	1	#N/A	1
PF00169	PH domain	DNM1,PLEKHA4,PLEK	#N/A	1	#N/A	1	#N/A	1	#N/A	1
PF00170	bZIP transcription factor	ATF4,BATF3,FOS,ATF2,ATF1,BATF2,FOSL1,BATF,JUN,FOSL2,CREB5,ATF6,CREB3L4,CREB3L2,JUNB,ATF3,CREM,CREB1,ATF7,CREB3L1,CREB3,CREBZF,ATF6B	#N/A	0.736712	#N/A	0.758793	#N/A	0.668471	#N/A	0.80616
PF00171	Aldehyde dehydrogenase family	ALDH18A1,ALDH6A1	#N/A	1	#N/A	1	#N/A	1	#N/A	1
PF00176	SNF2 family N-terminal domain	SRCAP,EP400,SMARCA5,CHD9,CHD1,SHPRH,CHD2,ERCC6L,ERCC6,HELLS,RAD54L,CHD1L	EP400	0.937379	#N/A	1	#N/A	1	CHD1	0.867396
PF00178	Ets-domain	ETV4,ELF2,ETS1,ETV1,ELF4,ELF5,ERF,SPIC,ELF3,ERG,SPIB,ETS2,ETV6,EHF,ELF1,ETV5,ELK4,ETV7,ELK3,ELK1,SPDEF,FLI1	#N/A	0.76166	#N/A	0.783842	ELF2	1	#N/A	0.831384
PF00179	Ubiquitin-conjugating enzyme	UBE2O,UBE2K	#N/A	1	#N/A	1	#N/A	1	#N/A	1
PF00183	Hsp90 protein	HSP90AA1,HSP90AB1,TRAP1	#N/A	1	#N/A	1	#N/A	1	#N/A	1
PF00191	Annexin	ANXA6,ANXA4,ANXA1,ANXA7,ANXA13,ANXA9,ANXA11,ANXA2	#N/A	1	ANXA2	0.707291	#N/A	1	#N/A	1
PF00225	Kinesin motor domain	KIF1C	#N/A	1	#N/A	1	#N/A	1	#N/A	1
PF00226	DnaJ domain	DNAJC1,DNAJC2,DNAJC17,SEC63	#N/A	1	#N/A	1	#N/A	1	#N/A	1
PF00233	3'5'-cyclic nucleotide phosphodiesterase	PDE1B,PDE1C,PDE6A,PDE4D,PDE6B,PDE7A,PDE4B,PDE4C,PDE3A,PDE3B	#N/A	1	#N/A	1	#N/A	1	#N/A	1
PF00235	Profilin	PFN1	#N/A	1	#N/A	1	#N/A	1	#N/A	1
PF00237	Ribosomal protein L22p/L17e	RPL17	#N/A	1	#N/A	1	#N/A	1	#N/A	1
PF00240	Ubiquitin family	OASL,SF3A1,UBC	OASL	0.32097	OASL	0.304813	#N/A	1	#N/A	1
PF00241	Cofilin/tropomyosin-type actin-binding protein	TWF2	#N/A	1	#N/A	1	#N/A	1	#N/A	1
PF00244	14-3-3 protein	YWHAE,YWHAG,YWHAQ,YWHAB	#N/A	1	#N/A	1	#N/A	1	#N/A	1
PF00249	Myb-like DNA-binding domain	DMTF1,MTA1,MYBL1,SMARCC1,MIER1,DNAJC1,DNAJC2,NCOR1,SMARCC2,RCOR3,TERF1	#N/A	1	#N/A	1	#N/A	1	#N/A	1
PF00250	Forkhead domain	FOXN4,FOXO3,FOXO4,FOXP2,FOXN3,FOXN2,FOXJ2,FOXD4L6,FOXP1,FOXR2,FOXC2,FOXS1,FOXA3,FOXP4,FOXM1,FOXR1,FOXB1,FOXP3,FOXA1	#N/A	0.844759	#N/A	0.867177	FOXR1	1	#N/A	0.915099
PF00254	FKBP-type peptidyl-prolyl cis-trans isomerase	FKBP3,FKBP4	#N/A	1	#N/A	1	#N/A	1	#N/A	1
PF00262	Calreticulin family	CALR,CANX	#N/A	1	#N/A	1	#N/A	1	#N/A	1
PF00270	DEAD/DEAH box helicase	DDX23,DHX36,DDX24,DDX10,DDX4,DDX1,DHX30,DHX57,DHX37,DDX41,DHX38,DDX59,DHX33,DDX5,BLM,RECQL5,DDX31,DDX28,DDX43,DDX52,DDX55,DDX17,DDX27,DDX19B,HFM1,DDX46,DDX51,DDX19A,DDX53,DHX40,DDX21,DDX60,DDX54,DDX3X,DDX50,FANCM,ASCC3,DDX3Y,DDX18,DDX42,DHX15,EIF4A1,RECQL,TDRD9,HELQ,DDX47,DHX16,YTHDC2,DDX49,DDX6,DDX20,SKIV2L	DDX23	0.803544	DDX21,DDX23	1	#N/A	0.270671	#N/A	0.377537
PF00271	Helicase conserved C-terminal domain	CHD9,DDX3Y,DHX30,DHX35,SRCAP,DDX43,DDX28,DHX38,SHPRH,DICER1,DHX15,DDX46,RECQL,DDX55,DDX21,DDX52,DDX53,BLM,SMARCA5,DDX60,IFIH1,DHX37,CHD2,DDX20,TDRD9,RAD54L,DDX24,DDX47,DDX18,DDX31,DHX36,DDX4,DDX10,DDX6,DDX5,DHX16,ASCC3,DDX19B,SKIV2L,DHX57,SUPV3L1,DDX1,DDX23,DDX27,DDX54,DDX50,DDX3X,CHD1,HFM1,EP400,DDX49,DDX42,HELLS,DDX51,ERCC6,DHX40,EIF4A1,DHX33,DDX19A,DHX8,DDX41,RECQL5,DDX59,ERCC6L,FANCM,DHX58,CH…	EP400,DDX23	1	DDX21,DDX23,DHX8	0.958575	#N/A	0.164787	CHD1	0.642417
PF00274	Fructose-bisphosphate aldolase class-I	ALDOC,ALDOB,ALDOA	#N/A	1	#N/A	1	#N/A	1	#N/A	1
PF00285	Citrate synthase, C-terminal domain	CS	#N/A	1	#N/A	1	#N/A	1	#N/A	1
PF00292	'Paired box' domain	PAX7,PAX6,PAX3,PAX4,PAX8	#N/A	1	#N/A	1	PAX4	0.574057	#N/A	1
PF00294	pfkB family carbohydrate kinase	ADK	#N/A	1	#N/A	1	#N/A	1	#N/A	1
PF00300	Histidine phosphatase superfamily (branch 1)	PGAM2	#N/A	1	#N/A	1	#N/A	1	#N/A	1
PF00307	Calponin homology (CH) domain	SPTBN1,FLNA,ACTN4,MAPRE1	#N/A	1	#N/A	1	#N/A	1	#N/A	1
PF00313	'Cold-shock' DNA-binding domain	LIN28B,CSDE1,CSDC2,CARHSP1,LIN28A	#N/A	1	#N/A	1	CSDE1	0.574057	#N/A	1
PF00319	SRF-type transcription factor (DNA-binding and dimerisation domain)	MEF2A,MEF2B,MEF2C,MEF2D	#N/A	1	#N/A	1	#N/A	1	#N/A	1
PF00320	GATA zinc finger	GATAD2B,GATA1,MTA1,MTA3,TRPS1,GATAD2A,GATA3,MTA2,GATA2	#N/A	1	#N/A	1	#N/A	1	#N/A	1
PF00326	Prolyl oligopeptidase family	APEH	#N/A	1	#N/A	1	#N/A	1	#N/A	1
PF00334	Nucleoside diphosphate kinase	NME1	#N/A	1	#N/A	1	#N/A	1	#N/A	1
PF00337	Galactoside-binding lectin	LGALS3	#N/A	1	#N/A	1	#N/A	1	#N/A	1
PF00348	Polyprenyl synthetase	FDPS	#N/A	1	#N/A	1	#N/A	1	#N/A	1
PF00349	Hexokinase	HK1,GCK,HK2	#N/A	1	#N/A	1	#N/A	1	#N/A	1
PF00350	Dynamin family	DNM1	#N/A	1	#N/A	1	#N/A	1	#N/A	1
PF00365	Phosphofructokinase	PFKM,PFKP,PFKL	#N/A	1	#N/A	1	#N/A	1	#N/A	1
PF00366	Ribosomal protein S17	MRPS17	#N/A	1	#N/A	1	#N/A	1	#N/A	1
PF00373	FERM central domain	RDX,EZR	#N/A	1	#N/A	1	#N/A	1	#N/A	1
PF00385	Chromo (CHRromatin Organisation MOdifier) domain	SUV39H2,CBX5,CHD9,CBX2,CBX4,CBX7,CHD2,CHD1,CBX8,SUV39H1	#N/A	1	#N/A	1	#N/A	1	CHD1	0.772887
PF00396	Granulin	GRN	#N/A	1	#N/A	1	#N/A	1	#N/A	1
PF00397	WW domain	PRPF40A,TCERG1	PRPF40A	0.209474	#N/A	1	#N/A	1	PRPF40A	0.170143
PF00398	Ribosomal RNA adenine dimethylase	TFB1M,TFB2M	#N/A	1	#N/A	1	#N/A	1	#N/A	1
PF00400	WD domain, G-beta repeat	STRAP,WDR5,TBL1X,SNRNP40,RBBP7,BOP1,TBL2,WDR75,GEMIN5,WDR33,WDR6,TBL3,CDC40,WDR36,CHAF1B,CSTF1,GRWD1,WDR3,UTP15,CORO1A,PREB,RBBP4,EED,DCAF13,PWP2	WDR75,GEMIN5,WDR3	0.110729	STRAP	1	#N/A	0.622937	#N/A	0.759122
PF00412	LIM domain	LHX8,ISL1,CSRP1,LHX6,LHX4,TES,LHX5,LHX9,ZYX,LMX1B,LMX1A,TRIP6	#N/A	1	#N/A	1	LHX5	1	#N/A	1
PF00415	Regulator of chromosome condensation (RCC1) repeat	RCC1,HERC5,RPGR	#N/A	1	#N/A	1	#N/A	1	#N/A	1
PF00418	Tau and MAP protein, tubulin-binding repeat	MAP4	#N/A	1	#N/A	1	#N/A	1	#N/A	1
PF00433	Protein kinase C terminal domain	RPS6KA5	#N/A	1	#N/A	1	#N/A	1	#N/A	1
PF00435	Spectrin repeat	ACTN4,SPTBN1	#N/A	1	#N/A	1	#N/A	1	#N/A	1
PF00436	Single-strand binding protein family	SSBP1	#N/A	1	#N/A	1	#N/A	1	#N/A	1
PF00439	Bromodomain	BAZ2B,BRD9,SP100,PBRM1,SP140,KAT2B	#N/A	1	#N/A	1	BAZ2B	0.656837	#N/A	1
PF00443	Ubiquitin carboxyl-terminal hydrolase	USP36,USP10,USP39	#N/A	1	#N/A	1	#N/A	1	#N/A	1
PF00447	HSF-type DNA-binding	HSF2,HSF5,HSF1	#N/A	1	#N/A	1	#N/A	1	#N/A	1
PF00448	SRP54-type protein, GTPase domain	SRP54	#N/A	1	#N/A	1	#N/A	1	#N/A	1
PF00462	Glutaredoxin	GLRX3	#N/A	1	#N/A	1	#N/A	1	#N/A	1
PF00466	Ribosomal protein L10	MRTO4	#N/A	1	#N/A	1	#N/A	1	MRTO4	0.0710305
PF00467	KOW motif	SUPT5H	#N/A	1	#N/A	1	#N/A	1	#N/A	1
PF00481	Protein phosphatase 2C	PPM1G	#N/A	1	#N/A	1	#N/A	1	PPM1G	0.0710305
PF00493	MCM2/3/5 family	MCM2,MCM7	#N/A	1	#N/A	1	#N/A	1	#N/A	1
PF00498	FHA domain	TCF19,KIF1C,APTX,SNIP1	SNIP1	0.421845	SNIP1	0.40368	APTX	0.480336	#N/A	1
PF00505	HMG (high mobility group) box	HMG20A,SOX30,SOX5,TFAM,HMG20B,SOX7,BBX,LEF1,SSRP1,TOX2,PMS1,HBP1,HMGB3,SOX14,SOX15,HMGB4,SOX10,SMARCE1,SP100,SOX2,HMGB1,HMGB2,SOX6,TOX,PBRM1,TOX4	SOX30	1	#N/A	0.690414	#N/A	0.601782	#N/A	0.737144
PF00514	Armadillo/beta-catenin-like repeat	KPNA2	#N/A	1	#N/A	1	#N/A	1	#N/A	1
PF00515	Tetratricopeptide repeat	STIP1,FKBP4	#N/A	1	#N/A	1	#N/A	1	#N/A	1
PF00531	Death domain	NFKB1	#N/A	1	#N/A	1	#N/A	1	#N/A	1
PF00533	BRCA1 C Terminus (BRCT) domain	BRCA1	#N/A	1	#N/A	1	#N/A	1	#N/A	1
PF00536	SAM domain (Sterile alpha motif)	PHC2,PHC1,SAMD4B,SEC23IP,SCML4,SCMH1	#N/A	1	#N/A	1	#N/A	1	#N/A	1
PF00538	linker histone H1 and H5 family	H1F0,HP1BP3,SHPRH,H1FX	H1FX	0.421845	#N/A	1	#N/A	1	H1FX	0.365964
PF00549	CoA-ligase	SUCLG1	#N/A	1	#N/A	1	#N/A	1	#N/A	1
PF00550	Phosphopantetheine attachment site	FASN	#N/A	1	#N/A	1	#N/A	1	#N/A	1
PF00554	Rel homology DNA-binding domain	NFAT5,NFATC3,REL,RELA,NFATC1,NFKB1	#N/A	1	#N/A	1	#N/A	1	#N/A	1
PF00557	Metallopeptidase family M24	PA2G4	PA2G4	0.0948113	#N/A	1	#N/A	1	PA2G4	0.0710305
PF00560	Leucine Rich Repeat	NXF1	#N/A	1	#N/A	1	#N/A	1	#N/A	1
PF00562	RNA polymerase Rpb2, domain 6	POLR2B	#N/A	1	#N/A	1	#N/A	1	#N/A	1
PF00565	Staphylococcal nuclease homologue	SND1	#N/A	1	#N/A	1	#N/A	1	#N/A	1
PF00567	Tudor domain	TDRD10,SND1,TDRKH,TDRD3,TDRD9	#N/A	1	#N/A	1	#N/A	1	#N/A	1
PF00569	Zinc finger, ZZ type	KCMF1	#N/A	1	#N/A	1	KCMF1	0.122901	#N/A	1
PF00570	HRDC domain	EXOSC10,BLM	#N/A	1	#N/A	1	#N/A	1	EXOSC10	0.170143
PF00575	S1 RNA binding domain	ZCCHC17,DHX8,SUPT6H,PNPT1,SRBD1,POLR2G	ZCCHC17	0.591944	DHX8	0.571526	#N/A	1	ZCCHC17	0.528664
PF00578	AhpC/TSA family	PRDX1	#N/A	1	#N/A	1	#N/A	1	#N/A	1
PF00583	Acetyltransferase (GNAT) family	AANAT,KAT2B	#N/A	1	#N/A	1	#N/A	1	#N/A	1
PF00588	SpoU rRNA Methylase family	MRM1	#N/A	1	#N/A	1	#N/A	1	#N/A	1
PF00595	PDZ domain (Also known as DHR or GLGF)	AHNAK,DVL3,DVL2,DVL1	#N/A	1	#N/A	1	#N/A	1	#N/A	1
PF00596	Class II Aldolase and Adducin N-terminal domain	ADD1	#N/A	1	#N/A	1	#N/A	1	#N/A	1
PF00605	Interferon regulatory factor transcription factor	IRF3,IRF8,IRF2,IRF4,IRF5,IRF6	#N/A	1	#N/A	1	#N/A	1	#N/A	1
PF00610	Domain found in Dishevelled, Egl-10, and Pleckstrin (DEP)	DEPDC1B,RGS9,RAPGEF5,DVL3,RGS11,DVL2,RAPGEF4,PLEK,DVL1,DEPDC5,DEPDC7,RGS6,RAPGEF3,RGS7,DEPDC1	#N/A	0.980338	RGS7,RAPGEF4	0.203792	RAPGEF4,RGS7	0.292687	#N/A	1
PF00615	Regulator of G protein signaling domain	RGS9,RGS11,RGS6,RGS7	#N/A	1	RGS7	0.40368	RGS7	0.480336	#N/A	1
PF00617	RasGEF domain	RAPGEF5,RAPGEF3,RAPGEF4	#N/A	1	RAPGEF4	0.304813	RAPGEF4	0.373632	#N/A	1
PF00618	RasGEF N-terminal motif	RAPGEF3,RAPGEF5,RAPGEF4	#N/A	1	RAPGEF4	0.304813	RAPGEF4	0.373632	#N/A	1
PF00620	RhoGAP domain	DEPDC1,DEPDC1B	#N/A	1	#N/A	1	#N/A	1	#N/A	1
PF00621	RhoGEF domain	ARHGEF1	#N/A	1	#N/A	1	#N/A	1	#N/A	1
PF00622	SPRY domain	HNRNPU,TRIM25,HNRNPUL1,DDX1	#N/A	1	#N/A	1	HNRNPU	0.480336	HNRNPU	0.365964
PF00623	RNA polymerase Rpb1, domain 2	POLR2A	#N/A	1	#N/A	1	#N/A	1	#N/A	1
PF00627	UBA/TS-N domain	TDRD3,UBE2K	#N/A	1	#N/A	1	#N/A	1	#N/A	1
PF00628	PHD-finger	CXXC1,DIDO1,DPF3,DPF1,SHPRH,DPF2,TRIM28,PHF8,PHF21A,BAZ2B	#N/A	1	#N/A	1	BAZ2B	0.911299	#N/A	1
PF00630	Filamin/ABP280 repeat	FLNA	#N/A	1	#N/A	1	#N/A	1	#N/A	1
PF00631	GGL domain	RGS7,RGS9,RGS6,RGS11	#N/A	1	RGS7	0.40368	RGS7	0.480336	#N/A	1
PF00632	HECT-domain (ubiquitin-transferase)	HERC5	#N/A	1	#N/A	1	#N/A	1	#N/A	1
PF00636	Ribonuclease III domain	DICER1	#N/A	1	#N/A	1	#N/A	1	#N/A	1
PF00641	Zn-finger in Ran binding protein and others	FUS,RBM10,TAF15,RYBP,RBM5,ZRANB2	RBM10	0.591944	#N/A	1	#N/A	1	RBM10	0.528664
PF00642	Zinc finger C-x8-C-x5-C-x3-H type (and similar)	ZC3H15,ZC3H3,RC3H2,ZC3H7A,ZC3H18,ZFP36L1,DHX57,ZC3H8,CPSF4L,PARP12,PPP1R10,PRR3,RNF113A,ZFP36,MBNL3,MKRN2,ZC3H7B,ZMAT5,RNF113B,ZC3H10,U2AF1L4,UNKL,CPSF4,MBNL1,ZRSR2,TRMT1,U2AF1,MBNL2,TOE1	ZRSR2,ZC3H18	0.670294	MKRN2,ZC3H18,ZRSR2,MBNL2	0.018828	#N/A	0.543895	ZRSR2	1
PF00643	B-box zinc finger	TRIM28,TRIM23,TRIM32,TRIM56	#N/A	1	#N/A	1	TRIM23	0.480336	#N/A	1
PF00644	Poly(ADP-ribose) polymerase catalytic domain	PARP12,ZC3HAV1	ZC3HAV1	0.209474	ZC3HAV1	0.19645	#N/A	1	#N/A	1
PF00651	BTB/POZ domain	ZBTB48,BACH1,ZBTB11,ZBTB40,ZBTB20,ZBTB43,ZBTB5,ZBTB9,MYNN,ZBTB47,ZBTB32,ZBTB38,ZBTB1,ZBTB17,ZBTB6,ZBTB10,BCL6,ZBTB45,ZBTB37,ZBTB16,ZBTB7B,ZBTB7A,BCL6B,ZBTB44,ZNF131,ZBTB46,ZBTB22,ZBTB25,ZBTB26,ZBTB24	ZBTB47	1	ZBTB17,ZBTB47	0.663654	#N/A	0.526259	ZBTB17,ZBTB47	0.588785
PF00679	Elongation factor G C-terminus	EFTUD2	#N/A	1	#N/A	1	#N/A	1	#N/A	1
PF00681	Plectin repeat	DSP	#N/A	1	#N/A	1	#N/A	1	#N/A	1
PF00692	dUTPase	DUT	#N/A	1	#N/A	1	#N/A	1	#N/A	1
PF00696	Amino acid kinase family	ALDH18A1	#N/A	1	#N/A	1	#N/A	1	#N/A	1
PF00698	Acyl transferase domain	MCAT,FASN	#N/A	1	#N/A	1	#N/A	1	#N/A	1
PF00735	Septin	SEPT2,SEPT10,SEPT3,SEPT5,SEPT1,SEPT8,SEPT9,SEPT6,SEPT4,SEPT7	#N/A	1	#N/A	1	#N/A	1	#N/A	1
PF00748	Calpain inhibitor	CAST	#N/A	1	#N/A	1	#N/A	1	#N/A	1
PF00751	DM DNA binding domain	DMRT1,DMRTA1,DMRTB1,DMRT3,DMRTC2	#N/A	1	#N/A	1	#N/A	1	#N/A	1
PF00764	Arginosuccinate synthase	ASS1	#N/A	1	#N/A	1	#N/A	1	#N/A	1
PF00769	Ezrin/radixin/moesin family	RDX,EZR	#N/A	1	#N/A	1	#N/A	1	#N/A	1
PF00778	DIX domain	DVL1,DVL3,DVL2	#N/A	1	#N/A	1	#N/A	1	#N/A	1
PF00782	Dual specificity phosphatase, catalytic domain	DUSP12,SSH2,SSH3,DUSP14,DUSP11	#N/A	1	#N/A	1	#N/A	1	#N/A	1
PF00786	P21-Rho-binding domain	CDC42EP4	#N/A	1	#N/A	1	#N/A	1	#N/A	1
PF00806	Pumilio-family RNA binding repeat	PUM1	#N/A	1	#N/A	1	#N/A	1	#N/A	1
PF00808	Histone-like transcription factor (CBF/NF-Y) and archaeal histone	NFYB,CHRAC1,POLE4,DR1,POLE3,DRAP1	#N/A	1	#N/A	1	DR1	0.656837	#N/A	1
PF00828	Ribosomal proteins 50S-L15, 50S-L18e, 60S-L27A	RPL27A	#N/A	1	#N/A	1	#N/A	1	#N/A	1
PF00830	Ribosomal L28 family	MRPL28	#N/A	1	#N/A	1	#N/A	1	#N/A	1
PF00838	Translationally controlled tumour protein	TPT1	#N/A	1	#N/A	1	#N/A	1	#N/A	1
PF00849	RNA pseudouridylate synthase	RPUSD2,RPUSD3,RPUSD4	#N/A	1	#N/A	1	#N/A	1	#N/A	1
PF00850	Histone deacetylase domain	HDAC4,HDAC6,HDAC11,HDAC1,HDAC5,HDAC10,HDAC3	#N/A	1	#N/A	1	#N/A	1	#N/A	1
PF00855	PWWP domain	DNMT3A,NSD1,HDGF	#N/A	1	#N/A	1	#N/A	1	#N/A	1
PF00856	SET domain	SETD3,SMYD3,SUV39H1,EZH2,SETD4,SUV39H2,PRDM1,SETDB2,EHMT2,SETD5,EZH1,NSD1,SETD6,SMYD2,SETDB1,SMYD1,SMYD4	#N/A	0.908403	#N/A	0.930905	#N/A	0.838343	SETD5	1
PF00859	CTF/NF-I family transcription modulation region	NFIC,NFIA,NFIX,NFIB	#N/A	1	#N/A	1	#N/A	1	#N/A	1
PF00870	P53 DNA-binding domain	TP73,TP63,TP53	#N/A	1	#N/A	1	#N/A	1	#N/A	1
PF00875	DNA photolyase	CRY2,CRY1	#N/A	1	#N/A	1	#N/A	1	#N/A	1
PF00888	Cullin family	ANAPC2,CUL4A,CUL5,CUL1,CUL3,CUL4B,CUL2	CUL2,CUL4B	0.02959	#N/A	1	#N/A	1	#N/A	1
PF00907	T-box	TBX18,TBX15,TBX22,TBX20,TBX3,TBX10,TBR1,TBX6	#N/A	1	#N/A	1	#N/A	1	#N/A	1
PF00928	Adaptor complexes medium subunit family	ARCN1	#N/A	1	#N/A	1	#N/A	1	#N/A	1
PF00929	Exonuclease	ERI1,ISG20L2,ERI3,REXO4	#N/A	1	ISG20L2	0.40368	ISG20L2	0.480336	#N/A	1
PF00935	Ribosomal protein L44	RPL36A	#N/A	1	#N/A	1	#N/A	1	#N/A	1
PF00940	DNA-dependent RNA polymerase	POLRMT	#N/A	1	#N/A	1	#N/A	1	#N/A	1
PF00956	Nucleosome assembly protein (NAP)	SET,NAP1L2,NAP1L3,NAP1L1	#N/A	1	#N/A	1	#N/A	1	#N/A	1
PF00969	Class II histocompatibility antigen, beta domain	HLA-DRB3,HLA-DQB1,HLA-DQB2	#N/A	1	HLA-DRB3	0.304813	HLA-DRB3	0.373632	#N/A	1
PF00975	Thioesterase domain	FASN	#N/A	1	#N/A	1	#N/A	1	#N/A	1
PF00989	PAS fold	CLOCK,NCOA1,HIF1A,NCOA3,ARNTL2,NPAS2,ARNT2,NCOA2,EPAS1,SIM2,ARNT,ARNTL,HIF3A,AHR	#N/A	1	HIF1A	0.997156	HIF1A,ARNT2	0.256405	#N/A	1
PF00995	Sec1 family	STXBP1	#N/A	1	#N/A	1	#N/A	1	#N/A	1
PF00996	GDP dissociation inhibitor	GDI2	#N/A	1	#N/A	1	#N/A	1	#N/A	1
PF01017	STAT protein, all-alpha domain	STAT4,STAT5B,STAT5A,STAT6,STAT3,STAT2,STAT1	#N/A	1	STAT3	0.642807	STAT3,STAT4	0.0474567	STAT5B	0.59844
PF01018	GTP1/OBG	GTPBP10	#N/A	1	#N/A	1	GTPBP10	0.122901	#N/A	1
PF01023	S-100/ICaBP type calcium binding domain	S100A4,S100A16	#N/A	1	#N/A	1	#N/A	1	#N/A	1
PF01031	Dynamin central region	DNM1	#N/A	1	#N/A	1	#N/A	1	#N/A	1
PF01035	6-O-methylguanine DNA methyltransferase, DNA binding domain	MGMT	#N/A	1	#N/A	1	#N/A	1	#N/A	1
PF01044	Vinculin family	CTNNA1	#N/A	1	#N/A	1	#N/A	1	#N/A	1
PF01055	Glycosyl hydrolases family 31	GANAB	#N/A	1	#N/A	1	#N/A	1	#N/A	1
PF01056	Myc amino-terminal region	MYCN	#N/A	1	#N/A	1	#N/A	1	#N/A	1
PF01082	Copper type II ascorbate-dependent monooxygenase, N-terminal domain	PAM	#N/A	1	#N/A	1	#N/A	1	#N/A	1
PF01088	Ubiquitin carboxyl-terminal hydrolase, family 1	UCHL5	#N/A	1	#N/A	1	#N/A	1	#N/A	1
PF01101	HMG14 and HMG17	HMGN2,HMGN5,HMGN1	#N/A	1	#N/A	1	#N/A	1	#N/A	1
PF01119	DNA mismatch repair protein, C-terminal domain	PMS1	#N/A	1	#N/A	1	#N/A	1	#N/A	1
PF01130	CD36 family	CD36	#N/A	1	#N/A	1	#N/A	1	#N/A	1
PF01131	DNA topoisomerase	TOP3B	TOP3B	0.0948113	#N/A	1	#N/A	1	#N/A	1
PF01133	Enhancer of rudimentary	ERH	#N/A	1	#N/A	1	#N/A	1	#N/A	1
PF01134	Glucose inhibited division protein A	MTO1	#N/A	1	#N/A	1	#N/A	1	#N/A	1
PF01138	3' exoribonuclease family, domain 1	EXOSC6,EXOSC9,PNPT1	#N/A	1	#N/A	1	#N/A	1	#N/A	1
PF01142	tRNA pseudouridine synthase D (TruD)	PUS7	#N/A	1	#N/A	1	#N/A	1	#N/A	1
PF01145	SPFH domain / Band 7 family	PHB,PHB2	#N/A	1	#N/A	1	#N/A	1	#N/A	1
PF01158	Ribosomal protein L36e	RPL36	#N/A	1	#N/A	1	#N/A	1	#N/A	1
PF01161	Phosphatidylethanolamine-binding protein	PEBP1	#N/A	1	#N/A	1	#N/A	1	#N/A	1
PF01165	Ribosomal protein S21	MRPS21	#N/A	1	#N/A	1	#N/A	1	#N/A	1
PF01166	TSC-22/dip/bun family	TSC22D4,TSC22D1,TSC22D2,TSC22D3	#N/A	1	#N/A	1	#N/A	1	#N/A	1
PF01172	Shwachman-Bodian-Diamond syndrome (SBDS) protein	SBDS	#N/A	1	#N/A	1	#N/A	1	#N/A	1
PF01189	16S rRNA methyltransferase RsmB/F	NOP2,NSUN5,NSUN2	#N/A	1	#N/A	1	#N/A	1	#N/A	1
PF01194	RNA polymerases N / 8 kDa subunit	POLR2L	#N/A	1	#N/A	1	#N/A	1	#N/A	1
PF01200	Ribosomal protein S28e	RPS28	#N/A	1	#N/A	1	#N/A	1	#N/A	1
PF01201	Ribosomal protein S8e	NSA2	#N/A	1	#N/A	1	#N/A	1	#N/A	1
PF01207	Dihydrouridine synthase (Dus)	DUS3L	#N/A	1	#N/A	1	#N/A	1	#N/A	1
PF01217	Clathrin adaptor complex small chain	ARCN1	#N/A	1	#N/A	1	#N/A	1	#N/A	1
PF01222	Ergosterol biosynthesis ERG4/ERG24 family	LBR	#N/A	1	#N/A	1	#N/A	1	#N/A	1
PF01247	Ribosomal protein L35Ae	RPL35A	#N/A	1	#N/A	1	#N/A	1	#N/A	1
PF01248	Ribosomal protein L7Ae/L30e/S12e/Gadd45 family	SECISBP2L,NHP2,GADD45B,GADD45G,GADD45A	#N/A	1	#N/A	1	#N/A	1	#N/A	1
PF01249	Ribosomal protein S21e	RPS21	#N/A	1	#N/A	1	#N/A	1	#N/A	1
PF01269	Fibrillarin	FBL	#N/A	1	#N/A	1	#N/A	1	#N/A	1
PF01285	TEA/ATTS domain family	TEAD1,TEAD3,TEAD4,TEAD2	#N/A	1	#N/A	1	#N/A	1	#N/A	1
PF01286	XPA protein N-terminal	XPA	#N/A	1	#N/A	1	#N/A	1	#N/A	1
PF01290	Thymosin beta-4 family	TMSB4X	#N/A	1	#N/A	1	#N/A	1	#N/A	1
PF01342	SAND domain	GMEB1,SP110,SP100,SP140	#N/A	1	SP110	0.40368	GMEB1,SP110	0.00750623	#N/A	1
PF01344	Kelch motif	HCFC1	#N/A	1	#N/A	1	#N/A	1	#N/A	1
PF01352	KRAB box	ZNF334,ZNF540,ZNF484,ZNF213,ZNF333,ZNF624,ZNF75A,ZNF569,ZNF155,ZNF75D,ZNF585A,ZNF433,ZNF34,ZNF432,ZNF546,ZNF302,ZNF461,ZNF304,ZNF625,ZNF578,ZNF320,ZNF764,ZNF93,ZNF2,ZNF567,ZFP28,ZNF596,ZNF765,ZNF18,ZNF124,ZNF747,ZNF226,ZNF786,ZNF189,ZNF471,ZNF19,ZNF597,ZNF33A,ZNF69,ZIK1,ZNF267,ZNF566,ZNF641,ZNF44,ZNF440,ZNF483,ZNF570,ZNF132,ZNF446,ZNF133,ZNF595,ZNF337,ZNF136,ZNF439,ZNF573,ZNF610,ZNF177,ZNF460,ZNF…	ZNF606,ZNF267,ZNF184,ZNF440,ZNF616,ZNF41,ZNF205,ZKSCAN5,ZNF473	0.707403	ZNF430,ZIM3,ZNF550,ZNF212,ZNF689	0.529498	ZNF212,ZKSCAN5,ZFP82,ZNF559,ZNF550,ZNF586,ZNF689,ZNF267	1	ZNF2,ZNF689,ZNF205	0.221901
PF01363	FYVE zinc finger	ZFYVE26	#N/A	1	#N/A	1	#N/A	1	#N/A	1
PF01381	Helix-turn-helix	EDF1	#N/A	1	#N/A	1	#N/A	1	#N/A	1
PF01388	ARID/BRIGHT DNA binding domain	ARID3A,JARID2	#N/A	1	#N/A	1	#N/A	1	JARID2	0.170143
PF01391	Collagen triple helix repeat (20 copies)	COL14A1	#N/A	1	#N/A	1	#N/A	1	#N/A	1
PF01393	Chromo shadow domain	CBX5	#N/A	1	#N/A	1	#N/A	1	#N/A	1
PF01399	PCI domain	COPS2,PSMD12,COPS4,COPS3	#N/A	1	#N/A	1	#N/A	1	#N/A	1
PF01403	Sema domain	PLXNA1,PLXNA4,SEMA4A	#N/A	1	#N/A	1	#N/A	1	#N/A	1
PF01409	tRNA synthetases class II core domain (F)	FARSA	#N/A	1	#N/A	1	FARSA	0.122901	#N/A	1
PF01423	LSM domain	LSM4,SNRPG,LSM10,SNRPB,SNRPN,LSM6,SNRPD2,SNRPD1,LSM1,SNRPE,SNRPF,LSM3,LSM7,LSM5,LSM2	#N/A	0.980338	#N/A	1	#N/A	0.910081	#N/A	1
PF01424	R3H domain	YTHDC2,R3HDM1,R3HDM2,PARN,NKRF	#N/A	1	#N/A	1	#N/A	1	#N/A	1
PF01426	BAH domain	MTA1,MTA2,PBRM1,MTA3	#N/A	1	#N/A	1	#N/A	1	#N/A	1
PF01429	Methyl-CpG binding domain	MBD3,MECP2,SETDB2,BAZ2B,SETDB1,MBD4	MECP2	0.591944	#N/A	1	MECP2,BAZ2B	0.0297485	MECP2	0.528664
PF01433	Peptidase family M1 domain	LTA4H	#N/A	1	#N/A	1	#N/A	1	#N/A	1
PF01436	NHL repeat	PAM,TRIM32	#N/A	1	#N/A	1	#N/A	1	#N/A	1
PF01437	Plexin repeat	PLXNA4,SEMA4A,PLXNA1	#N/A	1	#N/A	1	#N/A	1	#N/A	1
PF01448	ELM2 domain	MTA1,MIER2,ZNF541,MTA3,MTA2,MIER1,RCOR3	#N/A	1	#N/A	1	#N/A	1	#N/A	1
PF01462	Leucine rich repeat N-terminal domain	DCN	#N/A	1	#N/A	1	#N/A	1	#N/A	1
PF01472	PUA domain	DKC1	#N/A	1	#N/A	1	#N/A	1	#N/A	1
PF01479	S4 domain	IMP3	#N/A	1	#N/A	1	#N/A	1	#N/A	1
PF01480	PWI domain	RBM25,PRPF3,RBM26,SRRM1	#N/A	1	#N/A	1	#N/A	1	#N/A	1
PF01509	TruB family pseudouridylate synthase (N terminal domain)	TRUB2,DKC1	#N/A	1	#N/A	1	#N/A	1	#N/A	1
PF01529	DHHC palmitoyltransferase	ZDHHC19,ZDHHC11	#N/A	1	#N/A	1	#N/A	1	#N/A	1
PF01530	Zinc finger, C2HC type	ST18,MYT1	#N/A	1	#N/A	1	#N/A	1	#N/A	1
PF01535	PPR repeat	LRPPRC	#N/A	1	#N/A	1	#N/A	1	#N/A	1
PF01565	FAD binding domain	LDHD	#N/A	1	#N/A	1	#N/A	1	#N/A	1
PF01576	Myosin tail	MYH9	#N/A	1	#N/A	1	#N/A	1	#N/A	1
PF01585	G-patch domain	RBM6,RBM5,ZGPAT,CHERP,NKRF,GPATCH4,RBM10,GPATCH8	RBM6,RBM10	0.0450352	RBM6	0.707291	#N/A	1	RBM6,RBM10	0.0278067
PF01586	Myogenic Basic domain	MYOG,MYF6	#N/A	1	#N/A	1	#N/A	1	#N/A	1
PF01590	GAF domain	PDE6B,PDE6A	#N/A	1	#N/A	1	#N/A	1	#N/A	1
PF01593	Flavin containing amine oxidoreductase	KDM1A	#N/A	1	#N/A	1	#N/A	1	#N/A	1
PF01612	3'-5' exonuclease	EXOSC10	#N/A	1	#N/A	1	#N/A	1	EXOSC10	0.0710305
PF01667	Ribosomal protein S27	RPS27L	#N/A	1	#N/A	1	#N/A	1	#N/A	1
PF01715	IPP transferase	TRIT1	#N/A	1	#N/A	1	#N/A	1	#N/A	1
PF01722	BolA-like protein	BOLA1	#N/A	1	#N/A	1	#N/A	1	#N/A	1
PF01728	FtsJ-like methyltransferase	FTSJ3	#N/A	1	#N/A	1	#N/A	1	#N/A	1
PF01749	Importin beta binding domain	KPNA2	#N/A	1	#N/A	1	#N/A	1	#N/A	1
PF01751	Toprim domain	TOP3B	TOP3B	0.0948113	#N/A	1	#N/A	1	#N/A	1
PF01753	MYND finger	SMYD3,SMYD4,SMYD1,SMYD2	#N/A	1	#N/A	1	#N/A	1	#N/A	1
PF01765	Ribosome recycling factor	MRRF	#N/A	1	#N/A	1	#N/A	1	#N/A	1
PF01778	Ribosomal L28e protein family	MAK16	#N/A	1	#N/A	1	#N/A	1	#N/A	1
PF01780	Ribosomal L37ae protein family	RPL37A	#N/A	1	#N/A	1	#N/A	1	#N/A	1
PF01798	snoRNA binding domain, fibrillarin	PRPF31,NOP58,NOP56	#N/A	1	#N/A	1	#N/A	1	#N/A	1
PF01805	Surp module	CHERP,SF3A1	#N/A	1	#N/A	1	#N/A	1	#N/A	1
PF01812	5-formyltetrahydrofolate cyclo-ligase family	MTHFSD	#N/A	1	#N/A	1	#N/A	1	#N/A	1
PF01833	IPT/TIG domain	RBPJ,EBF4,EXOC2,CAMTA2,PLXNA4,PLXNA1,EBF1,EBF3	#N/A	1	#N/A	1	#N/A	1	#N/A	1
PF01846	FF domain	PRPF40A,TCERG1	PRPF40A	0.209474	#N/A	1	#N/A	1	PRPF40A	0.170143
PF01849	NAC domain	BTF3	#N/A	1	#N/A	1	#N/A	1	#N/A	1
PF01853	MOZ/SAS family	KAT5	#N/A	1	#N/A	1	#N/A	1	#N/A	1
PF01857	Retinoblastoma-associated protein B domain	RB1	#N/A	1	#N/A	1	#N/A	1	#N/A	1
PF01858	Retinoblastoma-associated protein A domain	RB1	#N/A	1	#N/A	1	#N/A	1	#N/A	1
PF01876	RNase P subunit p30	RPP30	#N/A	1	#N/A	1	#N/A	1	#N/A	1
PF01912	eIF-6 family	EIF6	#N/A	1	#N/A	1	#N/A	1	#N/A	1
PF01918	Alba	RPP25	#N/A	1	#N/A	1	#N/A	1	#N/A	1
PF01922	SRP19 protein	SRP19	#N/A	1	#N/A	1	#N/A	1	#N/A	1
PF01926	50S ribosome-binding GTPase	GNL3,GNL3L,GNL2,GTPBP10,ERAL1	#N/A	1	#N/A	1	GTPBP10	0.574057	#N/A	1
PF01997	Translin family	TSNAX	#N/A	1	#N/A	1	#N/A	1	#N/A	1
PF02005	N2,N2-dimethylguanosine tRNA methyltransferase	TRMT1	#N/A	1	#N/A	1	#N/A	1	#N/A	1
PF02008	CXXC zinc finger domain	CXXC1	#N/A	1	#N/A	1	#N/A	1	#N/A	1
PF02020	eIF4-gamma/eIF5/eIF2-epsilon	BZW1	#N/A	1	#N/A	1	#N/A	1	#N/A	1
PF02023	SCAN domain	ZNF483,ZSCAN21,ZNF287,ZNF75A,ZSCAN20,ZNF202,ZNF232,ZNF24,ZSCAN12,ZNF213,ZNF75D,ZKSCAN4,ZKSCAN2,ZNF444,ZKSCAN5,ZKSCAN3,ZNF394,ZSCAN22,ZNF500,MZF1,ZSCAN1,ZNF496,ZSCAN2,ZSCAN5A,ZKSCAN1,ZNF396,ZSCAN29,ZNF263,ZNF449,ZNF274,ZSCAN16,ZNF446,ZNF165,ZNF18,ZNF174	ZKSCAN5	1	ZSCAN5A,ZNF232	0.801292	ZNF232,ZKSCAN5,ZSCAN5A	0.390349	ZSCAN5A	1
PF02037	SAP domain	HNRNPU,ERI1,MAMSTR,MYOCD,RAD18,SARNP,ACIN1,DEK,XRCC6,HNRNPUL1,MKL2,CCAR1,SF3B2,SLTM,SAFB2,MKL1,SAFB	ACIN1	1	SLTM	1	XRCC6,HNRNPU	0.366543	HNRNPU	1
PF02045	CCAAT-binding transcription factor (CBF-B/NF-YA) subunit B	NFYA	#N/A	1	#N/A	1	#N/A	1	#N/A	1
PF02079	Nuclear transition protein 1	TNP1	#N/A	1	#N/A	1	#N/A	1	#N/A	1
PF02136	Nuclear transport factor 2 (NTF2) domain	G3BP2,NXF1,G3BP1	#N/A	1	#N/A	1	#N/A	1	#N/A	1
PF02137	Adenosine-deaminase (editase) domain	ADARB2,ADARB1	ADARB1	0.209474	ADARB1	0.19645	#N/A	1	#N/A	1
PF02146	Sir2 family	SIRT1,SIRT4	#N/A	1	#N/A	1	#N/A	1	#N/A	1
PF02148	Zn-finger in ubiquitin-hydrolases and other protein	HDAC6,USP39	#N/A	1	#N/A	1	#N/A	1	#N/A	1
PF02155	Glucocorticoid receptor	NR3C1	NR3C1	0.0948113	#N/A	1	#N/A	1	#N/A	1
PF02159	Oestrogen receptor	ESR1	#N/A	1	#N/A	1	#N/A	1	#N/A	1
PF02165	Wilm's tumour protein	WT1	#N/A	1	#N/A	1	#N/A	1	#N/A	1
PF02170	PAZ domain	DICER1,PIWIL2,PIWIL1,PIWIL4	#N/A	1	#N/A	1	#N/A	1	#N/A	1
PF02171	Piwi domain	PIWIL1,PIWIL4,PIWIL2	#N/A	1	#N/A	1	#N/A	1	#N/A	1
PF02173	pKID domain	CREM,ATF1,CREB1	#N/A	1	#N/A	1	#N/A	1	#N/A	1
PF02179	BAG domain	BAG4	#N/A	1	#N/A	1	#N/A	1	#N/A	1
PF02181	Formin Homology 2 Domain	DIAPH1,FMNL2	#N/A	1	#N/A	1	#N/A	1	#N/A	1
PF02186	TFIIE beta subunit core domain	GTF2E2	#N/A	1	#N/A	1	#N/A	1	#N/A	1
PF02198	Sterile alpha motif (SAM)/Pointed domain	FLI1,ERG,ETS1,ELF3,EHF,ETS2,SPDEF,ETV7,ETV6,ELF5	#N/A	1	#N/A	1	#N/A	1	#N/A	1
PF02201	SWIB/MDM2 domain	SMARCD1,SMARCD3,SMARCD2	#N/A	1	#N/A	1	#N/A	1	#N/A	1
PF02208	Sorbin homologous domain	SORBS2	#N/A	1	#N/A	1	SORBS2	0.122901	#N/A	1
PF02212	Dynamin GTPase effector domain	DNM1	#N/A	1	#N/A	1	#N/A	1	#N/A	1
PF02214	BTB/POZ domain	KCTD12	#N/A	1	#N/A	1	#N/A	1	#N/A	1
PF02225	PA domain	TFRC	#N/A	1	#N/A	1	#N/A	1	#N/A	1
PF02229	Transcriptional Coactivator p15 (PC4)	SUB1	#N/A	1	#N/A	1	#N/A	1	#N/A	1
PF02257	RFX DNA-binding domain	RFX3,RFX2,RFX4,RFX5,RFX6	#N/A	1	#N/A	1	RFX4,RFX5	0.0164243	#N/A	1
PF02270	Transcription initiation factor IIF, beta subunit	GTF2F2	#N/A	1	#N/A	1	#N/A	1	#N/A	1
PF02290	Signal recognition particle 14kD protein	SRP14	#N/A	1	#N/A	1	#N/A	1	#N/A	1
PF02295	Adenosine deaminase z-alpha domain	ZBP1	#N/A	1	#N/A	1	#N/A	1	#N/A	1
PF02312	Core binding factor beta subunit	CBFB	#N/A	1	#N/A	1	#N/A	1	#N/A	1
PF02319	E2F/DP family winged-helix DNA-binding domain	E2F8,TFDP2,E2F2,TFDP1,TFDP3,E2F3,E2F6	#N/A	1	#N/A	1	#N/A	1	#N/A	1
PF02338	OTU-like cysteine protease	ALG13,OTUD4	#N/A	1	#N/A	1	#N/A	1	#N/A	1
PF02359	Cell division protein 48 (CDC48), N-terminal domain	VCP	#N/A	1	#N/A	1	#N/A	1	#N/A	1
PF02373	JmjC domain, hydroxylase	HR,KDM4C,UTY,JARID2,JMJD4,JMJD6,PHF8	#N/A	1	#N/A	1	#N/A	1	JARID2	0.59844
PF02375	jmjN domain	KDM4C,JARID2	#N/A	1	#N/A	1	#N/A	1	JARID2	0.170143
PF02376	CUT domain	SATB2,ONECUT2,SATB1	#N/A	1	#N/A	1	SATB1	0.373632	SATB1	0.271603
PF02377	Dishevelled specific domain	DVL3,DVL2,DVL1	#N/A	1	#N/A	1	#N/A	1	#N/A	1
PF02437	SKI/SNO/DAC family	SKIL,DACH2,DACH1	#N/A	1	#N/A	1	#N/A	1	#N/A	1
PF02453	Reticulon	RTN4	#N/A	1	RTN4	0.0867432	#N/A	1	RTN4	0.0710305
PF02463	RecF/RecN/SMC N terminal domain	SMC1A,SMC1B,SMC3	#N/A	1	#N/A	1	#N/A	1	#N/A	1
PF02518	Histidine kinase-, DNA gyrase B-, and HSP90-like ATPase	HSP90AA1,HSP90AB1	#N/A	1	#N/A	1	#N/A	1	#N/A	1
PF02535	ZIP Zinc transporter	SLC39A10	#N/A	1	#N/A	1	#N/A	1	#N/A	1
PF02629	CoA binding domain	SUCLG1	#N/A	1	#N/A	1	#N/A	1	#N/A	1
PF02671	Paired amphipathic helix repeat	GON4L	#N/A	1	#N/A	1	#N/A	1	#N/A	1
PF02731	SKIP/SNW domain	SNW1	#N/A	1	#N/A	1	SNW1	0.122901	#N/A	1
PF02732	ERCC4 domain	FANCM	#N/A	1	#N/A	1	#N/A	1	#N/A	1
PF02735	Ku70/Ku80 beta-barrel domain	XRCC6,XRCC5	#N/A	1	#N/A	1	XRCC6	0.252836	#N/A	1
PF02736	Myosin N-terminal SH3-like domain	MYH9	#N/A	1	#N/A	1	#N/A	1	#N/A	1
PF02755	RPEL repeat	MKL1,MYOCD,MKL2	#N/A	1	#N/A	1	#N/A	1	#N/A	1
PF02758	PAAD/DAPIN/Pyrin domain	IFI16,NLRP11	#N/A	1	#N/A	1	#N/A	1	#N/A	1
PF02760	HIN-200/IF120x domain	IFI16	#N/A	1	#N/A	1	#N/A	1	#N/A	1
PF02791	DDT domain	BAZ2B	#N/A	1	#N/A	1	BAZ2B	0.122901	#N/A	1
PF02792	Mago nashi protein	MAGOH	#N/A	1	#N/A	1	#N/A	1	#N/A	1
PF02800	Glyceraldehyde 3-phosphate dehydrogenase, C-terminal domain	GAPDH	#N/A	1	#N/A	1	#N/A	1	#N/A	1
PF02801	Beta-ketoacyl synthase, C-terminal domain	FASN	#N/A	1	#N/A	1	#N/A	1	#N/A	1
PF02803	Thiolase, C-terminal domain	ACAA2,HADHB	#N/A	1	#N/A	1	#N/A	1	#N/A	1
PF02809	Ubiquitin interaction motif	PSMD4	#N/A	1	#N/A	1	#N/A	1	#N/A	1
PF02820	mbt repeat	SCMH1	#N/A	1	#N/A	1	#N/A	1	#N/A	1
PF02825	WWE domain	PARP12,ZC3HAV1,SEC23IP	ZC3HAV1	0.32097	ZC3HAV1	0.304813	#N/A	1	#N/A	1
PF02847	MA3 domain	CWC22	CWC22	0.0948113	#N/A	1	#N/A	1	#N/A	1
PF02854	MIF4G domain	CWC22,MIF4GD,UPF2,NCBP1	CWC22	0.421845	#N/A	1	#N/A	1	#N/A	1
PF02862	DDHD domain	SEC23IP	#N/A	1	#N/A	1	#N/A	1	#N/A	1
PF02864	STAT protein, DNA binding domain	STAT2,STAT6,STAT5A,STAT4,STAT5B,STAT3,STAT1	#N/A	1	STAT3	0.642807	STAT3,STAT4	0.0474567	STAT5B	0.59844
PF02865	STAT protein, protein interaction domain	STAT5A,STAT6,STAT1,STAT2,STAT4,STAT3,STAT5B	#N/A	1	STAT3	0.642807	STAT3,STAT4	0.0474567	STAT5B	0.59844
PF02866	lactate/malate dehydrogenase, alpha/beta C-terminal domain	LDHA,LDHB,MDH2,LDHC	#N/A	1	#N/A	1	#N/A	1	#N/A	1
PF02870	6-O-methylguanine DNA methyltransferase, ribonuclease-like domain	MGMT	#N/A	1	#N/A	1	#N/A	1	#N/A	1
PF02881	SRP54-type protein, helical bundle domain	SRP54	#N/A	1	#N/A	1	#N/A	1	#N/A	1
PF02889	Sec63 Brl domain	HFM1,SEC63,ASCC3	#N/A	1	#N/A	1	#N/A	1	#N/A	1
PF02892	BED zinc finger	ZBED2,ZBED4,ZBED1	#N/A	1	#N/A	1	#N/A	1	#N/A	1
PF02913	FAD linked oxidases, C-terminal domain	LDHD	#N/A	1	#N/A	1	#N/A	1	#N/A	1
PF02926	THUMP domain	THUMPD1	#N/A	1	#N/A	1	#N/A	1	#N/A	1
PF02928	C5HC2 zinc finger	JARID2	#N/A	1	#N/A	1	#N/A	1	JARID2	0.0710305
PF02933	Cell division protein 48 (CDC48), domain 2	VCP	#N/A	1	#N/A	1	#N/A	1	#N/A	1
PF02946	GTF2I-like repeat	GTF2IRD2	#N/A	1	#N/A	1	#N/A	1	#N/A	1
PF02969	TATA box binding protein associated factor (TAF)	TAF6L	#N/A	1	#N/A	1	#N/A	1	#N/A	1
PF02970	Tubulin binding cofactor A	TBCA	#N/A	1	#N/A	1	#N/A	1	#N/A	1
PF02978	Signal peptide binding domain	SRP54	#N/A	1	#N/A	1	#N/A	1	#N/A	1
PF02985	HEAT repeat	IPO5	#N/A	1	#N/A	1	#N/A	1	#N/A	1
PF03020	LEM domain	TMPO	#N/A	1	#N/A	1	#N/A	1	#N/A	1
PF03028	Dynein heavy chain and region D6 of dynein motor	DYNC1H1	#N/A	1	#N/A	1	#N/A	1	#N/A	1
PF03066	Nucleoplasmin/nucleophosmin domain	NPM2,NPM1,NPM3	#N/A	1	#N/A	1	#N/A	1	#N/A	1
PF03068	Protein-arginine deiminase (PAD)	PADI4	#N/A	1	#N/A	1	#N/A	1	#N/A	1
PF03098	Animal haem peroxidase	MPO	#N/A	1	#N/A	1	#N/A	1	#N/A	1
PF03104	DNA polymerase family B, exonuclease domain	POLD1	#N/A	1	#N/A	1	#N/A	1	#N/A	1
PF03126	Plus-3 domain	RTF1	#N/A	1	#N/A	1	#N/A	1	#N/A	1
PF03131	bZIP Maf transcription factor	MAFG,NFE2L1,NFE2,NFE2L2,BACH1	#N/A	1	#N/A	1	NFE2L2	0.574057	#N/A	1
PF03144	Elongation factor Tu domain 2	EFTUD2	#N/A	1	#N/A	1	#N/A	1	#N/A	1
PF03165	MH1 domain	SMAD1,SMAD3,SMAD5,NFIX,NFIC,SMAD9,SMAD4,NFIA,NFIB	#N/A	1	#N/A	1	SMAD3,SMAD4	0.0945532	#N/A	1
PF03166	MH2 domain	SMAD4,SMAD5,SMAD9,SMAD1,SMAD3	#N/A	1	#N/A	1	SMAD3,SMAD4	0.0164243	#N/A	1
PF03172	HSR domain	SP100,SP110,SP140	#N/A	1	SP110	0.304813	SP110	0.373632	#N/A	1
PF03178	CPSF A subunit region	DDB1	#N/A	1	#N/A	1	#N/A	1	#N/A	1
PF03184	DDE superfamily endonuclease	TIGD7,POGZ,TIGD6,POGK,TIGD4,TIGD5	#N/A	1	#N/A	1	#N/A	1	#N/A	1
PF03194	LUC7 N_terminus	LUC7L2,LUC7L3	#N/A	1	#N/A	1	#N/A	1	#N/A	1
PF03221	Tc5 transposase DNA-binding domain	TIGD4,TIGD7,POGZ,POGK,TIGD6,TIGD5	#N/A	1	#N/A	1	#N/A	1	#N/A	1
PF03226	Yippee zinc-binding/DNA-binding /Mis18, centromere assembly	OIP5	#N/A	1	#N/A	1	#N/A	1	#N/A	1
PF03271	EB1-like C-terminal motif	MAPRE1	#N/A	1	#N/A	1	#N/A	1	#N/A	1
PF03299	Transcription factor AP-2	TFAP2A	#N/A	1	#N/A	1	#N/A	1	#N/A	1
PF03366	YEATS family	YEATS4,MLLT3	#N/A	1	#N/A	1	MLLT3	0.252836	#N/A	1
PF03368	Dicer dimerisation domain	DICER1	#N/A	1	#N/A	1	#N/A	1	#N/A	1
PF03371	PRP38 family	PRPF38A,PRPF38B	#N/A	1	#N/A	1	#N/A	1	#N/A	1
PF03439	Early transcription elongation factor of RNA pol II, NGN section	SUPT5H	#N/A	1	#N/A	1	#N/A	1	#N/A	1
PF03441	FAD binding domain of DNA photolyase	CRY2,CRY1	#N/A	1	#N/A	1	#N/A	1	#N/A	1
PF03467	Smg-4/UPF3 family	UPF3B,UPF3A	#N/A	1	#N/A	1	#N/A	1	#N/A	1
PF03474	DMRTA motif	DMRTA1,DMRT3	#N/A	1	#N/A	1	#N/A	1	#N/A	1
PF03483	B3/4 domain	FARSB	#N/A	1	#N/A	1	#N/A	1	#N/A	1
PF03484	tRNA synthetase B5 domain	FARSB	#N/A	1	#N/A	1	#N/A	1	#N/A	1
PF03517	Regulator of volume decrease after cellular swelling	CLNS1A	#N/A	1	#N/A	1	#N/A	1	#N/A	1
PF03529	Otx1 transcription factor	OTX2,CRX,OTX1	#N/A	1	#N/A	1	#N/A	1	#N/A	1
PF03531	Structure-specific recognition protein (SSRP1)	SSRP1	#N/A	1	#N/A	1	#N/A	1	#N/A	1
PF03546	Treacher Collins syndrome protein Treacle	TCOF1	#N/A	1	#N/A	1	#N/A	1	#N/A	1
PF03587	EMG1/NEP1 methyltransferase	EMG1	#N/A	1	#N/A	1	#N/A	1	#N/A	1
PF03615	GCM motif protein	GCM2,GCM1	#N/A	1	#N/A	1	#N/A	1	#N/A	1
PF03657	Uncharacterised protein family (UPF0113)	NIP7	#N/A	1	#N/A	1	#N/A	1	#N/A	1
PF03660	PHF5-like protein	PHF5A	#N/A	1	#N/A	1	#N/A	1	#N/A	1
PF03712	Copper type II ascorbate-dependent monooxygenase, C-terminal domain	PAM	#N/A	1	#N/A	1	#N/A	1	#N/A	1
PF03715	Noc2p family	NOC2L	#N/A	1	#N/A	1	#N/A	1	#N/A	1
PF03725	3' exoribonuclease family, domain 2	PNPT1,EXOSC9	#N/A	1	#N/A	1	#N/A	1	#N/A	1
PF03726	Polyribonucleotide nucleotidyltransferase, RNA binding domain	PNPT1	#N/A	1	#N/A	1	#N/A	1	#N/A	1
PF03727	Hexokinase	GCK,HK2,HK1	#N/A	1	#N/A	1	#N/A	1	#N/A	1
PF03730	Ku70/Ku80 C-terminal arm	XRCC5,XRCC6	#N/A	1	#N/A	1	XRCC6	0.252836	#N/A	1
PF03731	Ku70/Ku80 N-terminal alpha/beta domain	XRCC6,XRCC5	#N/A	1	#N/A	1	XRCC6	0.252836	#N/A	1
PF03764	Elongation factor G, domain IV	EFTUD2	#N/A	1	#N/A	1	#N/A	1	#N/A	1
PF03792	PBC domain	PBX2,PBX3,PBX4	#N/A	1	#N/A	1	#N/A	1	#N/A	1
PF03810	Importin-beta N-terminal domain	IPO5	#N/A	1	#N/A	1	#N/A	1	#N/A	1
PF03813	Nrap protein domain 1	NOL6	#N/A	1	#N/A	1	#N/A	1	NOL6	0.0710305
PF03826	OAR domain	PITX2,ALX1,VSX2,SHOX2,PITX1	#N/A	1	#N/A	1	#N/A	1	#N/A	1
PF03828	Cid1 family poly A polymerase	TUT1,MTPAP	#N/A	1	#N/A	1	#N/A	1	#N/A	1
PF03859	CG-1 domain	CAMTA2	#N/A	1	#N/A	1	#N/A	1	#N/A	1
PF03876	SHS2 domain found in N terminus of Rpb7p/Rpc25p/MJ0397	POLR2G	#N/A	1	#N/A	1	#N/A	1	#N/A	1
PF03879	Cgr1 family	CCDC86	#N/A	1	CCDC86	0.0867432	CCDC86	0.122901	#N/A	1
PF03911	Sec61beta family	SEC61B	#N/A	1	#N/A	1	#N/A	1	#N/A	1
PF03914	CBF/Mak21 family	CEBPZ,NOC4L	#N/A	1	#N/A	1	#N/A	1	#N/A	1
PF03943	TAP C-terminal domain	NXF1	#N/A	1	#N/A	1	#N/A	1	#N/A	1
PF03952	Enolase, N-terminal domain	ENO3,ENO2,ENO1	#N/A	1	#N/A	1	#N/A	1	#N/A	1
PF03957	Jun-like transcription factor	JUN,JUNB	#N/A	1	#N/A	1	#N/A	1	#N/A	1
PF04000	Sas10/Utp3/C1D family	UTP3,NGDN	#N/A	1	#N/A	1	#N/A	1	#N/A	1
PF04003	Dip2/Utp12 Family	WDR3,PWP2	WDR3	0.209474	#N/A	1	#N/A	1	#N/A	1
PF04006	Mpp10 protein	MPHOSPH10	#N/A	1	#N/A	1	#N/A	1	#N/A	1
PF04031	Las1-like	LAS1L	#N/A	1	#N/A	1	#N/A	1	#N/A	1
PF04037	Domain of unknown function (DUF382)	SF3B2	#N/A	1	#N/A	1	#N/A	1	#N/A	1
PF04046	PSP	SF3B2,ZCCHC8	#N/A	1	#N/A	1	#N/A	1	#N/A	1
PF04050	Up-frameshift suppressor 2	UPF2	#N/A	1	#N/A	1	#N/A	1	#N/A	1
PF04054	CCR4-Not complex component, Not1	CNOT1	#N/A	1	#N/A	1	#N/A	1	#N/A	1
PF04056	Ssl1-like	GTF2H2	#N/A	1	#N/A	1	#N/A	1	#N/A	1
PF04098	Rad52/22 family double-strand break repair protein	RDM1	#N/A	1	#N/A	1	#N/A	1	#N/A	1
PF04101	Glycosyltransferase family 28 C-terminal domain	ALG13	#N/A	1	#N/A	1	#N/A	1	#N/A	1
PF04146	YT521-B-like domain	YTHDF1,YTHDF3,YTHDC2,YTHDC1,YTHDF2	YTHDC1	0.51175	#N/A	1	#N/A	1	#N/A	1
PF04147	Nop14-like family	NOP14	#N/A	1	#N/A	1	#N/A	1	#N/A	1
PF04158	Sof1-like domain	DCAF13	#N/A	1	#N/A	1	#N/A	1	#N/A	1
PF04192	Utp21 specific WD40 associated putative domain	WDR36	#N/A	1	#N/A	1	#N/A	1	#N/A	1
PF04201	Tumour protein D52 family	TPD52L2	#N/A	1	#N/A	1	#N/A	1	#N/A	1
PF04218	CENP-B N-terminal DNA-binding domain	TIGD6,TIGD4,TIGD5,TIGD7	#N/A	1	#N/A	1	#N/A	1	#N/A	1
PF04253	Transferrin receptor-like dimerisation domain	TFRC	#N/A	1	#N/A	1	#N/A	1	#N/A	1
PF04389	Peptidase family M28	TFRC	#N/A	1	#N/A	1	#N/A	1	#N/A	1
PF04408	Helicase associated domain (HA2)	DHX37,DHX33,YTHDC2,DHX16,DHX15,DHX40,DHX35,TDRD9,DHX36,DHX8,DHX38,DHX57,DHX30	#N/A	1	DHX8	0.957503	#N/A	0.992508	#N/A	1
PF04410	Gar1/Naf1 RNA binding region	GAR1,NAF1	#N/A	1	#N/A	1	#N/A	1	#N/A	1
PF04419	4F5 protein family	ZNF706	#N/A	1	#N/A	1	#N/A	1	#N/A	1
PF04427	Brix domain	RPF2,PPAN,RPF1	#N/A	1	#N/A	1	#N/A	1	#N/A	1
PF04433	SWIRM domain	SMARCC1,KDM1A,SMARCC2	#N/A	1	#N/A	1	#N/A	1	#N/A	1
PF04438	HIT zinc finger	DDX59	#N/A	1	#N/A	1	#N/A	1	#N/A	1
PF04516	CP2 transcription factor	GRHL2,TFCP2,GRHL3	#N/A	1	#N/A	1	#N/A	1	#N/A	1
PF04538	Brain expressed X-linked like family	TCEAL8	#N/A	1	#N/A	1	#N/A	1	#N/A	1
PF04553	Tis11B like protein, N terminus	ZFP36L1	#N/A	1	#N/A	1	#N/A	1	#N/A	1
PF04560	RNA polymerase Rpb2, domain 7	POLR2B	#N/A	1	#N/A	1	#N/A	1	#N/A	1
PF04561	RNA polymerase Rpb2, domain 2	POLR2B	#N/A	1	#N/A	1	#N/A	1	#N/A	1
PF04563	RNA polymerase beta subunit	POLR2B	#N/A	1	#N/A	1	#N/A	1	#N/A	1
PF04564	U-box domain	RBBP6	#N/A	1	#N/A	1	#N/A	1	#N/A	1
PF04565	RNA polymerase Rpb2, domain 3	POLR2B	#N/A	1	#N/A	1	#N/A	1	#N/A	1
PF04566	RNA polymerase Rpb2, domain 4	POLR2B	#N/A	1	#N/A	1	#N/A	1	#N/A	1
PF04567	RNA polymerase Rpb2, domain 5	POLR2B	#N/A	1	#N/A	1	#N/A	1	#N/A	1
PF04589	RFX1 transcription activation region	RFX3,RFX2	#N/A	1	#N/A	1	#N/A	1	#N/A	1
PF04597	Ribophorin I	RPN1	#N/A	1	#N/A	1	#N/A	1	#N/A	1
PF04615	Utp14 protein	UTP14A	#N/A	1	#N/A	1	#N/A	1	#N/A	1
PF04617	Hox9 activation region	HOXB9,HOXA9,HOXC9	#N/A	1	#N/A	1	#N/A	1	#N/A	1
PF04621	PEA3 subfamily ETS-domain transcription factor N terminal domain	ETV1,ETV4,ETV5	#N/A	1	#N/A	1	#N/A	1	#N/A	1
PF04696	pinin/SDK/memA/ protein conserved region	PNN	#N/A	1	#N/A	1	#N/A	1	#N/A	1
PF04697	pinin/SDK conserved region	PNN	#N/A	1	#N/A	1	#N/A	1	#N/A	1
PF04704	Zfx / Zfy transcription activation region	ZNF711	#N/A	1	#N/A	1	#N/A	1	#N/A	1
PF04729	ASF1 like histone chaperone	ASF1A	#N/A	1	#N/A	1	#N/A	1	#N/A	1
PF04731	Caudal like protein activation region	CDX1,CDX4,CDX2	#N/A	1	#N/A	1	#N/A	1	#N/A	1
PF04774	Hyaluronan / mRNA binding family	SERBP1	#N/A	1	#N/A	1	#N/A	1	#N/A	1
PF04814	Hepatocyte nuclear factor 1 (HNF-1), N terminus	HMBOX1	#N/A	1	#N/A	1	#N/A	1	#N/A	1
PF04818	RNA polymerase II-binding domain.	CHERP,PCF11	#N/A	1	#N/A	1	#N/A	1	#N/A	1
PF04821	Timeless protein	TIMELESS	#N/A	1	#N/A	1	#N/A	1	#N/A	1
PF04845	PurA ssDNA and RNA-binding protein	PURG,PURB,PURA	#N/A	1	#N/A	1	#N/A	1	#N/A	1
PF04851	Type III restriction enzyme, res subunit	FANCM,DHX58,DICER1,IFIH1	#N/A	1	#N/A	1	#N/A	1	#N/A	1
PF04857	CAF1 family ribonuclease	PARN,TOE1	#N/A	1	#N/A	1	#N/A	1	#N/A	1
PF04868	Retinal cGMP phosphodiesterase, gamma subunit	PDE6G	#N/A	1	#N/A	1	#N/A	1	#N/A	1
PF04869	Uso1 / p115 like vesicle tethering protein, head region	USO1	#N/A	1	#N/A	1	#N/A	1	#N/A	1
PF04871	Uso1 / p115 like vesicle tethering protein, C terminal region	USO1	#N/A	1	#N/A	1	#N/A	1	#N/A	1
PF04874	Mak16 protein C-terminal region	MAK16	#N/A	1	#N/A	1	#N/A	1	#N/A	1
PF04889	Cwf15/Cwc15 cell cycle control protein	CWC15	#N/A	1	#N/A	1	#N/A	1	#N/A	1
PF04900	Fcf1	UTP23,FCF1	#N/A	1	#N/A	1	FCF1	0.252836	#N/A	1
PF04910	Transcriptional repressor TCF25	TCF25	#N/A	1	#N/A	1	#N/A	1	#N/A	1
PF04935	Surfeit locus protein 6	SURF6	#N/A	1	SURF6	0.0867432	#N/A	1	#N/A	1
PF04950	40S ribosome biogenesis protein Tsr1 and BMS1 C-terminal	TSR1,BMS1	#N/A	1	#N/A	1	#N/A	1	#N/A	1
PF04959	Arsenite-resistance protein 2	SRRT	SRRT	0.0948113	#N/A	1	#N/A	1	#N/A	1
PF04981	NMD3 family	NMD3	#N/A	1	#N/A	1	#N/A	1	#N/A	1
PF04983	RNA polymerase Rpb1, domain 3	POLR2A	#N/A	1	#N/A	1	#N/A	1	#N/A	1
PF04988	A-kinase anchoring protein 95 (AKAP95)	AKAP8,ZNF326,AKAP8L	#N/A	1	#N/A	1	#N/A	1	#N/A	1
PF04990	RNA polymerase Rpb1, domain 7	POLR2A	#N/A	1	#N/A	1	#N/A	1	#N/A	1
PF04992	RNA polymerase Rpb1, domain 6	POLR2A	#N/A	1	#N/A	1	#N/A	1	#N/A	1
PF04997	RNA polymerase Rpb1, domain 1	POLR2A	#N/A	1	#N/A	1	#N/A	1	#N/A	1
PF04998	RNA polymerase Rpb1, domain 5	POLR2A	#N/A	1	#N/A	1	#N/A	1	#N/A	1
PF05000	RNA polymerase Rpb1, domain 4	POLR2A	#N/A	1	#N/A	1	#N/A	1	#N/A	1
PF05001	RNA polymerase Rpb1 C-terminal repeat	POLR2A,ZNF768	#N/A	1	#N/A	1	#N/A	1	#N/A	1
PF05011	Lariat debranching enzyme, C-terminal domain	DBR1	#N/A	1	#N/A	1	#N/A	1	#N/A	1
PF05022	SRP40, C-terminal domain	NOLC1	#N/A	1	#N/A	1	#N/A	1	#N/A	1
PF05029	Timeless protein C terminal region	TIMELESS	#N/A	1	#N/A	1	#N/A	1	#N/A	1
PF05033	Pre-SET motif	SUV39H1,EHMT2,SETDB2,SUV39H2,SETDB1	#N/A	1	#N/A	1	#N/A	1	#N/A	1
PF05053	Menin	MEN1	#N/A	1	#N/A	1	#N/A	1	#N/A	1
PF05104	Ribosome receptor lysine/proline rich region	KTN1	#N/A	1	#N/A	1	#N/A	1	#N/A	1
PF05110	AF-4 proto-oncoprotein	AFF4	#N/A	1	#N/A	1	#N/A	1	#N/A	1
PF05127	Helicase	NAT10	#N/A	1	#N/A	1	#N/A	1	#N/A	1
PF05148	Hypothetical methyltransferase	RRP8	#N/A	1	#N/A	1	#N/A	1	#N/A	1
PF05181	XPA protein C-terminus	XPA	#N/A	1	#N/A	1	#N/A	1	#N/A	1
PF05182	Fip1 motif	FIP1L1	#N/A	1	#N/A	1	#N/A	1	#N/A	1
PF05225	helix-turn-helix, Psq domain	LCORL,LCOR	#N/A	1	#N/A	1	#N/A	1	#N/A	1
PF05291	Bystin	BYSL	#N/A	1	#N/A	1	#N/A	1	#N/A	1
PF05383	La domain	LARP1B,LARP4,LARP7,LARP4B,LARP6,LARP1	#N/A	1	#N/A	1	#N/A	1	LARP1	0.528664
PF05391	Lsm interaction motif	SART3	#N/A	1	#N/A	1	#N/A	1	#N/A	1
PF05485	THAP domain	THAP1,THAP10,THAP4,THAP2,THAP6,THAP8,THAP5,THAP11,THAP7	#N/A	1	#N/A	1	#N/A	1	#N/A	1
PF05605	Drought induced 19 protein (Di19), zinc-binding	RNF125,RNF138,RNF114,RNF166,ZEB1,KCMF1,ZEB2	#N/A	1	#N/A	1	KCMF1	0.730562	#N/A	1
PF05641	Agenet domain	FXR2	#N/A	1	FXR2	0.0867432	FXR2	0.122901	#N/A	1
PF05699	hAT family C-terminal dimerisation region	ZBED1,ZBED4	#N/A	1	#N/A	1	#N/A	1	#N/A	1
PF05712	MRG	MORF4L1,MORF4L2	#N/A	1	#N/A	1	#N/A	1	MORF4L2	0.170143
PF05729	NACHT domain	NLRP11	#N/A	1	#N/A	1	#N/A	1	#N/A	1
PF05764	YL1 nuclear protein	VPS72	#N/A	1	#N/A	1	#N/A	1	#N/A	1
PF05773	RWD domain	DHX57	#N/A	1	#N/A	1	#N/A	1	#N/A	1
PF05783	Dynein light intermediate chain (DLIC)	DYNC1LI1	#N/A	1	#N/A	1	#N/A	1	#N/A	1
PF05793	Transcription initiation factor IIF, alpha subunit (TFIIF-alpha)	GTF2F1	#N/A	1	#N/A	1	#N/A	1	#N/A	1
PF05831	GAGE protein	PIWIL1	#N/A	1	#N/A	1	#N/A	1	#N/A	1
PF05843	Suppressor of forked protein (Suf)	CSTF3	#N/A	1	#N/A	1	#N/A	1	#N/A	1
PF05890	Eukaryotic rRNA processing protein EBP2	EBNA1BP2	#N/A	1	#N/A	1	#N/A	1	#N/A	1
PF05920	Homeobox KN domain	PBX3,MEIS2,PKNOX1,TGIF2,HOMEZ,MKX,TGIF2LY,TGIF2LX,TGIF1	#N/A	1	#N/A	1	#N/A	1	#N/A	1
PF05958	tRNA (Uracil-5-)-methyltransferase	TRMT2A	#N/A	1	#N/A	1	#N/A	1	#N/A	1
PF05997	Nucleolar protein,Nop52	RRP1	#N/A	1	#N/A	1	#N/A	1	#N/A	1
PF06003	Survival motor neuron protein (SMN)	SMNDC1	#N/A	1	#N/A	1	#N/A	1	#N/A	1
PF06047	Ras-induced vulval development antagonist	NKAP	#N/A	1	#N/A	1	#N/A	1	#N/A	1
PF06058	Dcp1-like decapping family	DCP1A	#N/A	1	#N/A	1	#N/A	1	#N/A	1
PF06068	TIP49 C-terminus	RUVBL2,RUVBL1	#N/A	1	#N/A	1	#N/A	1	#N/A	1
PF06093	Spt4/RpoE2 zinc finger	SUPT4H1	#N/A	1	#N/A	1	#N/A	1	#N/A	1
PF06102	rRNA biogenesis protein RRP36	RRP36	#N/A	1	#N/A	1	#N/A	1	#N/A	1
PF06220	U1 zinc finger	ZMAT5,SNRPC	#N/A	1	#N/A	1	#N/A	1	#N/A	1
PF06229	FRG1-like domain	FRG1	#N/A	1	#N/A	1	#N/A	1	#N/A	1
PF06244	Coiled-coil domain-containing protein 124	CCDC124	#N/A	1	#N/A	1	#N/A	1	#N/A	1
PF06246	Isy1-like splicing family	ISY1	#N/A	1	#N/A	1	#N/A	1	#N/A	1
PF06268	Fascin domain	FSCN1	#N/A	1	#N/A	1	#N/A	1	#N/A	1
PF06297	PET Domain	TES	#N/A	1	#N/A	1	#N/A	1	#N/A	1
PF06325	Ribosomal protein L11 methyltransferase (PrmA)	PRMT7,PRMT1,PRMT8	#N/A	1	#N/A	1	#N/A	1	#N/A	1
PF06345	DRF Autoregulatory Domain	DIAPH1	#N/A	1	#N/A	1	#N/A	1	#N/A	1
PF06346	Formin Homology Region 1	DIAPH1	#N/A	1	#N/A	1	#N/A	1	#N/A	1
PF06367	Diaphanous FH3 Domain	DIAPH1,FMNL2	#N/A	1	#N/A	1	#N/A	1	#N/A	1
PF06371	Diaphanous GTPase-binding Domain	FMNL2,DIAPH1	#N/A	1	#N/A	1	#N/A	1	#N/A	1
PF06373	Cocaine and amphetamine regulated transcript protein (CART)	CARTPT	#N/A	1	#N/A	1	#N/A	1	#N/A	1
PF06413	Neugrin	NGRN	#N/A	1	#N/A	1	#N/A	1	#N/A	1
PF06424	PRP1 splicing factor, N-terminal	PRPF6	#N/A	1	#N/A	1	#N/A	1	#N/A	1
PF06466	PCAF (P300/CBP-associated factor) N-terminal domain	KAT2B	#N/A	1	#N/A	1	#N/A	1	#N/A	1
PF06467	MYM-type Zinc finger with FCS sequence motif	ZMYM3	#N/A	1	#N/A	1	#N/A	1	#N/A	1
PF06470	SMC proteins Flexible Hinge Domain	SMC3,SMC1A,SMC1B	#N/A	1	#N/A	1	#N/A	1	#N/A	1
PF06487	Sin3 associated polypeptide p18 (SAP18)	SAP18	#N/A	1	#N/A	1	#N/A	1	#N/A	1
PF06529	Vertebrate interleukin-3 regulated transcription factor	NFIL3	#N/A	1	#N/A	1	#N/A	1	#N/A	1
PF06544	Protein of unknown function (DUF1115)	PRPF3	#N/A	1	#N/A	1	#N/A	1	#N/A	1
PF06546	Vertebrate heat shock transcription factor	HSF1,HSF2	#N/A	1	#N/A	1	#N/A	1	#N/A	1
PF06553	BNIP3	BNIP3	#N/A	1	#N/A	1	#N/A	1	#N/A	1
PF06621	Single-minded protein C-terminus	SIM2	#N/A	1	#N/A	1	#N/A	1	#N/A	1
PF06732	Pescadillo N-terminus	PES1	#N/A	1	#N/A	1	#N/A	1	#N/A	1
PF06733	DEAD_2	BRIP1	#N/A	1	#N/A	1	#N/A	1	#N/A	1
PF06741	LsmAD domain	ATXN2L,ATXN2	ATXN2L	0.209474	ATXN2L	0.19645	#N/A	1	ATXN2L,ATXN2	6.12001e-05
PF06743	FAST kinase-like protein, subdomain 1	FASTKD2,FASTKD3,FASTKD1,FASTKD5,TBRG4	#N/A	1	#N/A	1	#N/A	1	#N/A	1
PF06747	CHCH domain	CHCHD1	#N/A	1	#N/A	1	#N/A	1	#N/A	1
PF06752	Enhancer of Polycomb C-terminus	EPC1	#N/A	1	#N/A	1	#N/A	1	EPC1	0.0710305
PF06858	Nucleolar GTP-binding protein 1 (NOG1)	GTPBP4	#N/A	1	#N/A	1	#N/A	1	#N/A	1
PF06859	Bicoid-interacting protein 3 (Bin3)	MEPCE	#N/A	1	#N/A	1	#N/A	1	#N/A	1
PF06959	RecQ helicase protein-like 5 (RecQ5)	RECQL5	#N/A	1	#N/A	1	#N/A	1	#N/A	1
PF06978	Ribonucleases P/MRP protein subunit POP1	POP1	#N/A	1	#N/A	1	#N/A	1	#N/A	1
PF06991	Microfibril-associated/Pre-mRNA processing	MFAP1	#N/A	1	#N/A	1	#N/A	1	#N/A	1
PF07002	Copine	CPNE3	#N/A	1	#N/A	1	#N/A	1	#N/A	1
PF07078	Forty-two-three protein	FYTTD1	#N/A	1	#N/A	1	#N/A	1	#N/A	1
PF07139	Protein of unknown function (DUF1387)	SPATS2L,SPATS2	#N/A	1	#N/A	1	#N/A	1	#N/A	1
PF07145	Ataxin-2 C-terminal region	ATXN2,ATXN2L,USP10	ATXN2L	0.32097	ATXN2L	0.304813	#N/A	1	ATXN2,ATXN2L	0.000454746
PF07303	Occludin homology domain	ELL3	#N/A	1	#N/A	1	#N/A	1	#N/A	1
PF07469	Domain of unknown function (DUF1518)	NCOA1,NCOA2,NCOA3	#N/A	1	#N/A	1	#N/A	1	#N/A	1
PF07500	Transcription factor S-II (TFIIS), central domain	DIDO1	#N/A	1	#N/A	1	#N/A	1	#N/A	1
PF07527	Hairy Orange	HEY1,HEY2,BHLHE40,HEYL,BHLHE41,HES2	#N/A	1	#N/A	1	#N/A	1	#N/A	1
PF07528	DZF domain	ILF3,ILF2,ZFR	#N/A	1	#N/A	1	#N/A	1	#N/A	1
PF07529	HSA	EP400,SRCAP	EP400	0.209474	#N/A	1	#N/A	1	#N/A	1
PF07533	BRK domain	CHD9	#N/A	1	#N/A	1	#N/A	1	#N/A	1
PF07571	TAF6 C-terminal HEAT repeat domain	TAF6L	#N/A	1	#N/A	1	#N/A	1	#N/A	1
PF07645	Calcium-binding EGF domain	LRP1	#N/A	1	#N/A	1	#N/A	1	#N/A	1
PF07646	Kelch motif	KLHDC3	#N/A	1	#N/A	1	#N/A	1	#N/A	1
PF07647	SAM domain (Sterile alpha motif)	C19orf47,SAMSN1,TP73,TP63	#N/A	1	#N/A	1	#N/A	1	#N/A	1
PF07653	Variant SH3 domain	SAMSN1	#N/A	1	#N/A	1	#N/A	1	#N/A	1
PF07654	Immunoglobulin C1-set domain	HLA-DQB2,HLA-DQB1,HLA-DRB3	#N/A	1	HLA-DRB3	0.304813	HLA-DRB3	0.373632	#N/A	1
PF07690	Major Facilitator Superfamily	SLC16A3	#N/A	1	#N/A	1	#N/A	1	#N/A	1
PF07710	P53 tetramerisation motif	TP63,TP73,TP53	#N/A	1	#N/A	1	#N/A	1	#N/A	1
PF07714	Protein tyrosine kinase	MAP3K12	#N/A	1	#N/A	1	#N/A	1	#N/A	1
PF07716	Basic region leucine zipper	DBP,HLF,CEBPE,BATF,DDIT3,ATF3,CEBPG,NFIL3,XBP1,TEF	#N/A	1	#N/A	1	#N/A	1	#N/A	1
PF07717	Oligonucleotide/oligosaccharide-binding (OB)-fold	DHX37,DHX8,DHX38,DHX35,DHX57,DHX30,DHX16,DHX15,DHX36,YTHDC2,DHX33,DHX40	#N/A	1	DHX8	0.914985	#N/A	1	#N/A	1
PF07719	Tetratricopeptide repeat	IFIT5,STIP1,FKBP4	#N/A	1	#N/A	1	#N/A	1	#N/A	1
PF07728	AAA domain (dynein-related subfamily)	DYNC1H1	#N/A	1	#N/A	1	#N/A	1	#N/A	1
PF07744	SPOC domain	DIDO1,SPEN,RBM15,RBM15B	SPEN,RBM15,RBM15B	2.83666e-06	RBM15	0.40368	#N/A	1	RBM15,RBM15B	0.00175664
PF07776	Zinc-finger associated domain (zf-AD)	ZNF276	#N/A	1	#N/A	1	#N/A	1	#N/A	1
PF07780	Spb1 C-terminal domain	FTSJ3	#N/A	1	#N/A	1	#N/A	1	#N/A	1
PF07888	Calcium binding and coiled-coil domain (CALCOCO1) like	TAX1BP1	#N/A	1	#N/A	1	#N/A	1	#N/A	1
PF07946	Protein of unknown function (DUF1682)	CCDC47	#N/A	1	#N/A	1	#N/A	1	#N/A	1
PF07962	Replication Fork Protection Component Swi3	TIPIN	#N/A	1	#N/A	1	#N/A	1	#N/A	1
PF07975	TFIIH C1-like domain	GTF2H2	#N/A	1	#N/A	1	#N/A	1	#N/A	1
PF07988	LMSTEN motif	MYBL1	#N/A	1	#N/A	1	#N/A	1	#N/A	1
PF08032	RNA 2'-O ribose methyltransferase substrate binding	MRM1	#N/A	1	#N/A	1	#N/A	1	#N/A	1
PF08061	P68HR (NUC004) repeat	DDX5	#N/A	1	#N/A	1	#N/A	1	#N/A	1
PF08062	P120R (NUC006) repeat	NOP2	#N/A	1	#N/A	1	#N/A	1	#N/A	1
PF08066	PMC2NT (NUC016) domain	EXOSC10	#N/A	1	#N/A	1	#N/A	1	EXOSC10	0.0710305
PF08067	ROKNT (NUC014) domain	HNRNPK	#N/A	1	#N/A	1	#N/A	1	#N/A	1
PF08068	DKCLD (NUC011) domain	DKC1	#N/A	1	#N/A	1	#N/A	1	#N/A	1
PF08072	BDHCT (NUC031) domain	BLM	#N/A	1	#N/A	1	#N/A	1	#N/A	1
PF08075	NOPS (NUC059) domain	PSPC1,NONO,SFPQ	SFPQ	0.32097	#N/A	1	#N/A	1	#N/A	1
PF08080	RNPHF zinc finger	HNRNPH1,HNRNPH2,HNRNPF	#N/A	1	#N/A	1	#N/A	1	#N/A	1
PF08081	RBM1CTR (NUC064) family	RBMX,RBMY1A1,RBMXL2,RBMY1F	#N/A	1	RBMXL2	0.40368	RBMXL2	0.480336	#N/A	1
PF08142	AARP2CN (NUC121) domain	BMS1,TSR1	#N/A	1	#N/A	1	#N/A	1	#N/A	1
PF08143	CBFNT (NUC161) domain	HNRNPAB,HNRNPD	#N/A	1	#N/A	1	#N/A	1	#N/A	1
PF08145	BOP1NT (NUC169) domain	BOP1	#N/A	1	#N/A	1	#N/A	1	#N/A	1
PF08146	BP28CT (NUC211) domain	HEATR1	#N/A	1	#N/A	1	#N/A	1	#N/A	1
PF08147	DBP10CT (NUC160) domain	DDX54	#N/A	1	#N/A	1	#N/A	1	#N/A	1
PF08148	DSHCT (NUC185) domain	SKIV2L	#N/A	1	#N/A	1	#N/A	1	#N/A	1
PF08149	BING4CT (NUC141) domain	WDR46	WDR46	0.0948113	WDR46	0.0867432	#N/A	1	WDR46	0.0710305
PF08152	GUCT (NUC152) domain	DDX50,DDX21	#N/A	1	DDX21	0.19645	#N/A	1	#N/A	1
PF08153	NGP1NT (NUC091) domain	GNL2	#N/A	1	#N/A	1	#N/A	1	#N/A	1
PF08155	NOGCT (NUC087) domain	GTPBP4	#N/A	1	#N/A	1	#N/A	1	#N/A	1
PF08156	NOP5NT (NUC127) domain	NOP56,NOP58	#N/A	1	#N/A	1	#N/A	1	#N/A	1
PF08157	NUC129 domain	NOL7	#N/A	1	#N/A	1	#N/A	1	#N/A	1
PF08159	NUC153 domain	NOL10	#N/A	1	#N/A	1	#N/A	1	#N/A	1
PF08161	NUC173 domain	RRP12	#N/A	1	#N/A	1	#N/A	1	#N/A	1
PF08164	Apoptosis-antagonizing transcription factor, C-terminal	AATF	#N/A	1	#N/A	1	#N/A	1	#N/A	1
PF08168	NUC205 domain	NOL11	#N/A	1	NOL11	0.0867432	#N/A	1	#N/A	1
PF08170	POPLD (NUC188) domain	POP1	#N/A	1	#N/A	1	#N/A	1	#N/A	1
PF08198	Thymopoietin protein	TMPO	#N/A	1	#N/A	1	#N/A	1	#N/A	1
PF08208	DNA-directed RNA polymerase I subunit RPA34.5	CD3EAP	#N/A	1	#N/A	1	#N/A	1	#N/A	1
PF08210	APOBEC-like N-terminal domain	APOBEC3B,APOBEC3F,APOBEC3C	APOBEC3F	0.32097	APOBEC3F	0.304813	#N/A	1	#N/A	1
PF08231	SYF2 splicing factor	SYF2	#N/A	1	#N/A	1	#N/A	1	#N/A	1
PF08242	Methyltransferase domain	FASN	#N/A	1	#N/A	1	#N/A	1	#N/A	1
PF08265	YL1 nuclear protein C-terminal domain	VPS72	#N/A	1	#N/A	1	#N/A	1	#N/A	1
PF08266	Cadherin-like	PCDHGA9	#N/A	1	#N/A	1	#N/A	1	#N/A	1
PF08279	HTH domain	FARSA	#N/A	1	#N/A	1	FARSA	0.122901	#N/A	1
PF08284	Retroviral aspartyl protease	PEG10	#N/A	1	#N/A	1	#N/A	1	#N/A	1
PF08337	Plexin cytoplasmic RasGAP domain	PLXNA1,PLXNA4	#N/A	1	#N/A	1	#N/A	1	#N/A	1
PF08347	N-terminal CTNNB1 binding	LEF1	#N/A	1	#N/A	1	#N/A	1	#N/A	1
PF08351	Domain of unknown function (DUF1726)	NAT10	#N/A	1	#N/A	1	#N/A	1	#N/A	1
PF08368	FAST kinase-like protein, subdomain 2	FASTKD3,FASTKD2,TBRG4,FASTKD1,FASTKD5	#N/A	1	#N/A	1	#N/A	1	#N/A	1
PF08373	RAP domain	FASTKD2,FASTKD1,FASTKD3,TBRG4,FASTKD5	#N/A	1	#N/A	1	#N/A	1	#N/A	1
PF08385	Dynein heavy chain, N-terminal region 1	DYNC1H1	#N/A	1	#N/A	1	#N/A	1	#N/A	1
PF08389	Exportin 1-like protein	XPO5	#N/A	1	XPO5	0.0867432	#N/A	1	#N/A	1
PF08393	Dynein heavy chain, N-terminal region 2	DYNC1H1	#N/A	1	#N/A	1	#N/A	1	#N/A	1
PF08416	Phosphotyrosine-binding domain	TNS1	#N/A	1	#N/A	1	#N/A	1	#N/A	1
PF08423	Rad51	DMC1	#N/A	1	#N/A	1	#N/A	1	#N/A	1
PF08430	Forkhead N-terminal region	FOXA3,FOXA1	#N/A	1	#N/A	1	#N/A	1	#N/A	1
PF08447	PAS fold	EPAS1,HIF3A,PER3,AHR,SIM2,PER1,ARNT2,HIF1A	#N/A	1	HIF1A	0.707291	ARNT2,HIF1A	0.0692207	#N/A	1
PF08474	Myelin transcription factor 1	ST18,MYT1	#N/A	1	#N/A	1	#N/A	1	#N/A	1
PF08499	3'5'-cyclic nucleotide phosphodiesterase N-terminal	PDE1C,PDE1B	#N/A	1	#N/A	1	#N/A	1	#N/A	1
PF08512	Histone chaperone Rttp106-like	SSRP1	#N/A	1	#N/A	1	#N/A	1	#N/A	1
PF08513	LisH	TBL1X	#N/A	1	#N/A	1	#N/A	1	#N/A	1
PF08517	Ataxin-1 and HBP1 module (AXH)	HBP1	#N/A	1	#N/A	1	#N/A	1	#N/A	1
PF08523	Multiprotein bridging factor 1	EDF1	#N/A	1	#N/A	1	#N/A	1	#N/A	1
PF08524	rRNA processing	CCDC59	#N/A	1	#N/A	1	#N/A	1	#N/A	1
PF08526	Protein-arginine deiminase (PAD) N-terminal domain	PADI4	#N/A	1	#N/A	1	#N/A	1	#N/A	1
PF08527	Protein-arginine deiminase (PAD) middle domain	PADI4	#N/A	1	#N/A	1	#N/A	1	#N/A	1
PF08555	Eukaryotic family of unknown function (DUF1754)	FAM32A	#N/A	1	#N/A	1	#N/A	1	#N/A	1
PF08558	Telomere repeat binding factor (TRF)	TERF1	#N/A	1	#N/A	1	#N/A	1	#N/A	1
PF08561	Mitochondrial ribosomal protein L37	MRPL54	#N/A	1	#N/A	1	#N/A	1	#N/A	1
PF08563	P53 transactivation motif	TP53	#N/A	1	#N/A	1	#N/A	1	#N/A	1
PF08572	pre-mRNA processing factor 3 (PRP3)	PRPF3	#N/A	1	#N/A	1	#N/A	1	#N/A	1
PF08585	RecQ mediated genome instability protein	TDRD3	#N/A	1	#N/A	1	#N/A	1	#N/A	1
PF08625	Utp13 specific WD40 associated domain	TBL3	#N/A	1	#N/A	1	#N/A	1	#N/A	1
PF08659	KR domain	FASN	#N/A	1	#N/A	1	#N/A	1	#N/A	1
PF08662	Eukaryotic translation initiation factor eIF2A	DCAF13	#N/A	1	#N/A	1	#N/A	1	#N/A	1
PF08672	Anaphase promoting complex (APC) subunit 2	ANAPC2	#N/A	1	#N/A	1	#N/A	1	#N/A	1
PF08675	RNA binding domain	PARN	#N/A	1	#N/A	1	#N/A	1	#N/A	1
PF08698	Fcf2 pre-rRNA processing	DNTTIP2	#N/A	1	#N/A	1	#N/A	1	#N/A	1
PF08699	Argonaute linker 1 domain	PIWIL1,PIWIL2	#N/A	1	#N/A	1	#N/A	1	#N/A	1
PF08701	GNL3L/Grn1 putative GTPase	GNL3	#N/A	1	#N/A	1	#N/A	1	#N/A	1
PF08711	TFIIS helical bundle-like domain	PPP1R10	#N/A	1	#N/A	1	#N/A	1	#N/A	1
PF08726	Ca2+ insensitive EF hand	ACTN4	#N/A	1	#N/A	1	#N/A	1	#N/A	1
PF08766	DEK C terminal domain	SSH3,DEK,SSH2	#N/A	1	#N/A	1	#N/A	1	#N/A	1
PF08768	Domain of unknown function (DUF1794)	THAP4	#N/A	1	#N/A	1	#N/A	1	#N/A	1
PF08777	RNA binding motif	LARP7	#N/A	1	#N/A	1	#N/A	1	#N/A	1
PF08778	HIF-1 alpha C terminal transactivation domain	EPAS1,HIF1A	#N/A	1	HIF1A	0.19645	HIF1A	0.252836	#N/A	1
PF08781	Transcription factor DP	TFDP1,TFDP3,TFDP2	#N/A	1	#N/A	1	#N/A	1	#N/A	1
PF08782	c-SKI Smad4 binding domain	SKIL	#N/A	1	#N/A	1	#N/A	1	#N/A	1
PF08783	DWNN domain	RBBP6	#N/A	1	#N/A	1	#N/A	1	#N/A	1
PF08784	Replication protein A C terminal	RPA2,RPA4	#N/A	1	#N/A	1	#N/A	1	#N/A	1
PF08785	Ku C terminal domain like	XRCC5	#N/A	1	#N/A	1	#N/A	1	#N/A	1
PF08790	LYAR-type C2HC zinc finger	LYAR	#N/A	1	#N/A	1	#N/A	1	#N/A	1
PF08815	Nuclear receptor coactivator	NCOA3,NCOA1,NCOA2	#N/A	1	#N/A	1	#N/A	1	#N/A	1
PF08832	Steroid receptor coactivator	NCOA1,NCOA3,NCOA2	#N/A	1	#N/A	1	#N/A	1	#N/A	1
PF08912	Rho Binding	ROCK2	#N/A	1	#N/A	1	#N/A	1	#N/A	1
PF08914	Rap1 Myb domain	TERF2IP	#N/A	1	#N/A	1	#N/A	1	#N/A	1
PF08934	Rb C-terminal domain	RB1	#N/A	1	#N/A	1	#N/A	1	#N/A	1
PF08939	Domain of unknown function (DUF1917)	C11orf68	#N/A	1	#N/A	1	#N/A	1	#N/A	1
PF08953	Domain of unknown function (DUF1899)	CORO1A	#N/A	1	#N/A	1	#N/A	1	#N/A	1
PF08954	Trimerisation motif	CORO1A	#N/A	1	#N/A	1	#N/A	1	#N/A	1
PF09011	HMG-box domain	SP100,TFAM,HMGB2,HMGB1,MAEL,HMGB3,HMGB4	#N/A	1	#N/A	1	#N/A	1	#N/A	1
PF09073	BUD22	SRFBP1	#N/A	1	#N/A	1	#N/A	1	#N/A	1
PF09088	MIF4G like	NCBP1	#N/A	1	#N/A	1	#N/A	1	#N/A	1
PF09090	MIF4G like	NCBP1	#N/A	1	#N/A	1	#N/A	1	#N/A	1
PF09110	HAND	SMARCA5	#N/A	1	#N/A	1	#N/A	1	#N/A	1
PF09111	SLIDE	SMARCA5	#N/A	1	#N/A	1	#N/A	1	#N/A	1
PF09127	Leukotriene A4 hydrolase, C-terminal	LTA4H	#N/A	1	#N/A	1	#N/A	1	#N/A	1
PF09128	Regulator of G protein signalling-like domain	ARHGEF1	#N/A	1	#N/A	1	#N/A	1	#N/A	1
PF09162	Tap, RNA-binding	NXF1	#N/A	1	#N/A	1	#N/A	1	#N/A	1
PF09270	Beta-trefoil DNA-binding domain	RBPJ	#N/A	1	#N/A	1	#N/A	1	#N/A	1
PF09271	LAG1, DNA binding	RBPJ	#N/A	1	#N/A	1	#N/A	1	#N/A	1
PF09273	Rubisco LSMT substrate-binding	SETD6,SETD4,SETD3	#N/A	1	#N/A	1	#N/A	1	#N/A	1
PF09316	C-myb, C-terminal	MYBL1	#N/A	1	#N/A	1	#N/A	1	#N/A	1
PF09336	Vps4 C terminal oligomerisation domain	VCP	#N/A	1	#N/A	1	#N/A	1	#N/A	1
PF09354	HNF3 C-terminal domain	FOXA1	#N/A	1	#N/A	1	#N/A	1	#N/A	1
PF09360	Iron-binding zinc finger CDGSH type	CISD2	#N/A	1	#N/A	1	#N/A	1	#N/A	1
PF09368	Sas10 C-terminal domain	UTP3	#N/A	1	#N/A	1	#N/A	1	#N/A	1
PF09371	Tex-like protein N-terminal domain	SRBD1	#N/A	1	#N/A	1	#N/A	1	#N/A	1
PF09377	SBDS protein C-terminal domain	SBDS	#N/A	1	#N/A	1	#N/A	1	#N/A	1
PF09379	FERM N-terminal domain	RDX,EZR	#N/A	1	#N/A	1	#N/A	1	#N/A	1
PF09380	FERM C-terminal PH-like domain	EZR,RDX	#N/A	1	#N/A	1	#N/A	1	#N/A	1
PF09382	RQC domain	BLM	#N/A	1	#N/A	1	#N/A	1	#N/A	1
PF09384	UTP15 C terminal	UTP15	#N/A	1	#N/A	1	#N/A	1	#N/A	1
PF09405	CASC3/Barentsz eIF4AIII binding	CASC3	#N/A	1	#N/A	1	#N/A	1	#N/A	1
PF09420	Ribosome biogenesis protein Nop16	NOP16	#N/A	1	#N/A	1	#N/A	1	#N/A	1
PF09429	WW domain binding protein 11	WBP11	#N/A	1	#N/A	1	#N/A	1	#N/A	1
PF09465	Lamin-B receptor of TUDOR domain	LBR	#N/A	1	#N/A	1	#N/A	1	#N/A	1
PF09514	SSXRD motif	PRDM7	#N/A	1	#N/A	1	#N/A	1	#N/A	1
PF09532	FDF domain	LSM14B,LSM14A	#N/A	1	#N/A	1	#N/A	1	#N/A	1
PF09606	ARC105 or Med15 subunit of Mediator complex non-fungal	MED15	#N/A	1	#N/A	1	#N/A	1	#N/A	1
PF09607	Brinker DNA-binding domain	POGK	#N/A	1	#N/A	1	#N/A	1	#N/A	1
PF09666	Sororin protein	CDCA5	#N/A	1	#N/A	1	#N/A	1	#N/A	1
PF09667	Domain of unknown function (DUF2028)	BBX	#N/A	1	#N/A	1	#N/A	1	#N/A	1
PF09731	Mitochondrial inner membrane protein	IMMT	#N/A	1	#N/A	1	#N/A	1	#N/A	1
PF09733	VEFS-Box of polycomb protein	SUZ12	#N/A	1	#N/A	1	#N/A	1	#N/A	1
PF09736	Pre-mRNA-splicing factor of RES complex	BUD13	#N/A	1	#N/A	1	#N/A	1	#N/A	1
PF09770	Topoisomerase II-associated protein PAT1	PATL1	#N/A	1	#N/A	1	#N/A	1	#N/A	1
PF09785	Prp31 C terminal domain	PRPF31	#N/A	1	#N/A	1	#N/A	1	#N/A	1
PF09805	Nucleolar protein 12 (25kDa)	NOL12	NOL12	0.0948113	#N/A	1	#N/A	1	NOL12	0.0710305
PF09816	RNA polymerase II transcription elongation factor	EAF2,EAF1	#N/A	1	#N/A	1	#N/A	1	#N/A	1
PF10018	Vitamin-D-receptor interacting Mediator subunit 4	MED4	#N/A	1	#N/A	1	#N/A	1	#N/A	1
PF10037	Mitochondrial 28S ribosomal protein S27	PTCD2	#N/A	1	#N/A	1	#N/A	1	#N/A	1
PF10075	CSN8/PSMD8/EIF3K family	EIF3K	#N/A	1	#N/A	1	#N/A	1	#N/A	1
PF10156	Subunit 17 of Mediator complex	MED17	#N/A	1	#N/A	1	#N/A	1	#N/A	1
PF10159	Kinase phosphorylation protein	C1orf35	#N/A	1	C1orf35	0.0867432	#N/A	1	#N/A	1
PF10169	Learning-associated protein	LLPH	#N/A	1	#N/A	1	#N/A	1	#N/A	1
PF10180	Uncharacterised conserved protein (DUF2373)	C7orf50	#N/A	1	#N/A	1	#N/A	1	#N/A	1
PF10236	Mitochondrial ribosomal death-associated protein 3	DAP3	#N/A	1	#N/A	1	#N/A	1	#N/A	1
PF10239	Protein of unknown function (DUF2465)	FAM98A,FAM98B	#N/A	1	#N/A	1	#N/A	1	#N/A	1
PF10252	Casein kinase substrate phosphoprotein PP28	PDAP1	#N/A	1	#N/A	1	#N/A	1	#N/A	1
PF10357	Domain of Kin17 curved DNA-binding protein	KIN	#N/A	1	#N/A	1	#N/A	1	#N/A	1
PF10373	Est1 DNA/RNA binding domain	SMG7,SMG5,SMG6	#N/A	1	#N/A	1	#N/A	1	#N/A	1
PF10374	Telomerase activating protein Est1	SMG7,SMG6,SMG5	#N/A	1	#N/A	1	#N/A	1	#N/A	1
PF10390	RNA polymerase II elongation factor ELL	ELL3	#N/A	1	#N/A	1	#N/A	1	#N/A	1
PF10394	Histone acetyl transferase HAT1 N-terminus	HAT1	#N/A	1	#N/A	1	#N/A	1	#N/A	1
PF10401	Interferon-regulatory factor 3	IRF4,IRF5,IRF8,IRF3,IRF6	#N/A	1	#N/A	1	#N/A	1	#N/A	1
PF10409	C2 domain of PTEN tumour-suppressor protein	TNS1	#N/A	1	#N/A	1	#N/A	1	#N/A	1
PF10417	C-terminal domain of 1-Cys peroxiredoxin	PRDX1	#N/A	1	#N/A	1	#N/A	1	#N/A	1
PF10421	2'-5'-oligoadenylate synthetase 1, domain 2, C-terminus	OASL	OASL	0.0948113	OASL	0.0867432	#N/A	1	#N/A	1
PF10426	Recombination-activating protein 1 zinc-finger domain	RAG1	#N/A	1	#N/A	1	#N/A	1	#N/A	1
PF10427	Argonaute hook	TNRC6A	#N/A	1	#N/A	1	#N/A	1	#N/A	1
PF10433	Mono-functional DNA-alkylating methyl methanesulfonate N-term	DDB1	#N/A	1	#N/A	1	#N/A	1	#N/A	1
PF10453	Nuclear fragile X mental retardation-interacting protein 1 (NUFIP1)	NUFIP1	#N/A	1	#N/A	1	#N/A	1	#N/A	1
PF10469	AKAP7 2'5' RNA ligase-like domain	ASCC1	#N/A	1	#N/A	1	#N/A	1	#N/A	1
PF10477	Nucleocytoplasmic shuttling protein for mRNA cap-binding EIF4E	EIF4ENIF1	#N/A	1	#N/A	1	#N/A	1	#N/A	1
PF10484	Mitochondrial ribosomal protein S23	MRPS23	#N/A	1	#N/A	1	#N/A	1	#N/A	1
PF10491	NLS-binding and DNA-binding and dimerisation domains of Nrf1	NRF1	#N/A	1	#N/A	1	#N/A	1	#N/A	1
PF10492	Nrf1 activator activation site binding domain	NRF1	#N/A	1	#N/A	1	#N/A	1	#N/A	1
PF10500	Nuclear RNA-splicing-associated protein	ARL6IP4	ARL6IP4	0.0948113	ARL6IP4	0.0867432	#N/A	1	#N/A	1
PF10513	Enhancer of polycomb-like	EPC1	#N/A	1	#N/A	1	#N/A	1	EPC1	0.0710305
PF10516	SHNi-TPR	NASP	#N/A	1	#N/A	1	#N/A	1	#N/A	1
PF10524	Nuclear factor I protein pre-N-terminus	NFIX,NFIC,NFIB,NFIA	#N/A	1	#N/A	1	#N/A	1	#N/A	1
PF10557	Cullin protein neddylation domain	CUL1,CUL2,CUL4A,CUL3,CUL5,CUL4B	CUL4B,CUL2	0.0175925	#N/A	1	#N/A	1	#N/A	1
PF10577	Uncharacterised protein family UPF0560	FAM171B	#N/A	1	#N/A	1	#N/A	1	#N/A	1
PF10650	Putative zinc-finger domain	ZFC3H1	#N/A	1	#N/A	1	#N/A	1	#N/A	1
PF10660	Iron-containing outer mitochondrial membrane protein N-terminus	CISD2	#N/A	1	#N/A	1	#N/A	1	#N/A	1
PF10744	Mediator of RNA polymerase II transcription subunit 1	MED1	#N/A	1	#N/A	1	#N/A	1	#N/A	1
PF11413	Hypoxia-inducible factor-1	EPAS1,HIF1A,HIF3A	#N/A	1	HIF1A	0.304813	HIF1A	0.373632	#N/A	1
PF11488	Transcriptional regulatory protein LGE1	PPHLN1	#N/A	1	#N/A	1	#N/A	1	#N/A	1
PF11532	Heterogeneous nuclear ribonucleoprotein M	HNRNPM	#N/A	1	#N/A	1	#N/A	1	#N/A	1
PF11560	Lamina-associated polypeptide 2 alpha	ZNF451,TMPO	#N/A	1	#N/A	1	#N/A	1	#N/A	1
PF11569	Homeodomain leucine-zipper encoding, Homez	HOMEZ,ZHX1,ZHX3	#N/A	1	#N/A	1	#N/A	1	#N/A	1
PF11600	Chromatin assembly factor 1 complex p150 subunit, N-terminal	CHAF1A	#N/A	1	#N/A	1	#N/A	1	#N/A	1
PF11616	WD repeat binding protein EZH2	EZH2,EZH1	#N/A	1	#N/A	1	#N/A	1	#N/A	1
PF11626	TRF2-interacting telomeric protein/Rap1 - C terminal domain	TERF2IP	#N/A	1	#N/A	1	#N/A	1	#N/A	1
PF11627	Nuclear factor hnRNPA1	HNRNPA3,HNRNPA1	#N/A	1	#N/A	1	#N/A	1	#N/A	1
PF11648	C-terminal domain of RIG-I	IFIH1,DHX58	#N/A	1	#N/A	1	#N/A	1	#N/A	1
PF11717	RNA binding activity-knot of a chromodomain	MORF4L1,KAT5	#N/A	1	#N/A	1	#N/A	1	#N/A	1
PF11825	Nuclear/hormone receptor activator site AF-1	RXRG,RXRA	#N/A	1	#N/A	1	#N/A	1	#N/A	1
PF11831	pre-mRNA splicing factor component	CDC5L	CDC5L	0.0948113	#N/A	1	CDC5L	0.122901	#N/A	1
PF11851	Domain of unknown function (DUF3371)	TFEC,MITF,TFEB	#N/A	1	MITF	0.304813	MITF	0.373632	#N/A	1
PF11861	Domain of unknown function (DUF3381)	FTSJ3	#N/A	1	#N/A	1	#N/A	1	#N/A	1
PF11914	Domain of unknown function (DUF3432)	EGR1	#N/A	1	#N/A	1	#N/A	1	#N/A	1
PF11928	Domain of unknown function (DUF3446)	EGR1,EGR2,EGR3	#N/A	1	#N/A	1	#N/A	1	#N/A	1
PF11931	Domain of unknown function (DUF3449)	SF3A3	#N/A	1	#N/A	1	#N/A	1	#N/A	1
PF11934	Domain of unknown function (DUF3452)	RB1	#N/A	1	#N/A	1	#N/A	1	#N/A	1
PF11941	Domain of unknown function (DUF3459)	SLC3A2	#N/A	1	#N/A	1	#N/A	1	#N/A	1
PF11942	Spt5 transcription elongation factor, acidic N-terminal	SUPT5H	#N/A	1	#N/A	1	#N/A	1	#N/A	1
PF11969	Scavenger mRNA decapping enzyme C-term binding	APTX	#N/A	1	#N/A	1	APTX	0.122901	#N/A	1
PF11976	Ubiquitin-2 like Rad60 SUMO-like	SUMO1	#N/A	1	#N/A	1	#N/A	1	#N/A	1
PF12012	Domain of unknown function (DUF3504)	ZMYM3	#N/A	1	#N/A	1	#N/A	1	#N/A	1
PF12024	Domain of unknown function (DUF3512)	BRD9	#N/A	1	#N/A	1	#N/A	1	#N/A	1
PF12045	Protein of unknown function (DUF3528)	HOXC11	#N/A	1	#N/A	1	#N/A	1	#N/A	1
PF12066	Domain of unknown function (DUF3546)	SRRT	SRRT	0.0948113	#N/A	1	#N/A	1	#N/A	1
PF12067	Sox 17/18 central domain	SOX7	#N/A	1	#N/A	1	#N/A	1	#N/A	1
PF12108	Splicing factor SF3a60 binding domain	SF3A3	#N/A	1	#N/A	1	#N/A	1	#N/A	1
PF12114	Period protein 2/3C-terminal region	PER1,PER3	#N/A	1	#N/A	1	#N/A	1	#N/A	1
PF12140	SLED domain	SCMH1,SCML4	#N/A	1	#N/A	1	#N/A	1	#N/A	1
PF12162	STAT1 TAZ2 binding domain	STAT1	#N/A	1	#N/A	1	#N/A	1	#N/A	1
PF12171	Zinc-finger double-stranded RNA-binding	ZNF638,PRDM10,GPATCH8,ZNF622,ZNF593,ZNF385D,TRIT1,ZMAT2,ZMAT3,NUFIP1,ZMAT4	ZNF622	0.891495	ZNF638	0.869216	ZNF638	0.961357	ZNF622	0.821935
PF12188	Signal transducer and activator of transcription 2 C terminal	STAT2	#N/A	1	#N/A	1	#N/A	1	#N/A	1
PF12203	Glutamine rich N terminal domain of histone deacetylase 4	HDAC4,HDAC5	#N/A	1	#N/A	1	#N/A	1	#N/A	1
PF12220	U1 small nuclear ribonucleoprotein of 70kDa MW N terminal	SNRNP70	SNRNP70	0.0948113	SNRNP70	0.0867432	#N/A	1	SNRNP70	0.0710305
PF12230	Pre-mRNA splicing factor PRP21 like protein	SF3A1	#N/A	1	#N/A	1	#N/A	1	#N/A	1
PF12235	Fragile X-related 1 protein core C terminal	FXR2	#N/A	1	FXR2	0.0867432	FXR2	0.122901	#N/A	1
PF12253	Chromatin assembly factor 1 subunit A	CHAF1A	#N/A	1	#N/A	1	#N/A	1	#N/A	1
PF12257	Vacuolar membrane-associated protein Iml1	DEPDC5	#N/A	1	#N/A	1	#N/A	1	#N/A	1
PF12265	Histone-binding protein RBBP4 or subunit C of CAF1 complex	GRWD1,RBBP7,RBBP4	#N/A	1	#N/A	1	#N/A	1	#N/A	1
PF12269	CpG binding protein zinc finger C terminal domain	CXXC1	#N/A	1	#N/A	1	#N/A	1	#N/A	1
PF12284	Hox protein A13 N terminal	HOXB13	#N/A	1	#N/A	1	#N/A	1	#N/A	1
PF12287	Cytoplasmic activation/proliferation-associated protein-1 C term	CAPRIN1	#N/A	1	#N/A	1	#N/A	1	#N/A	1
PF12310	Transcription factor protein N terminal	ELF1,ELF4,ELF2	#N/A	1	#N/A	1	ELF2	0.373632	#N/A	1
PF12316	Segment polarity protein dishevelled (Dsh) C terminal	DVL2,DVL1,DVL3	#N/A	1	#N/A	1	#N/A	1	#N/A	1
PF12328	Rpp20 subunit of nuclear RNase MRP and P	POP7	#N/A	1	#N/A	1	#N/A	1	#N/A	1
PF12330	Haspin like kinase domain	CDK13,CDK9	#N/A	1	#N/A	1	#N/A	1	#N/A	1
PF12336	SOX transcription factor	SOX2,SOX14	#N/A	1	#N/A	1	#N/A	1	#N/A	1
PF12347	Holliday junction regulator protein family C-terminal repeat	MEF2C,MEF2A,MEF2D	#N/A	1	#N/A	1	#N/A	1	#N/A	1
PF12360	Paired box protein 7	PAX3,PAX7	#N/A	1	#N/A	1	#N/A	1	#N/A	1
PF12374	Double-sex mab3 related transcription factor 1	DMRT1	#N/A	1	#N/A	1	#N/A	1	#N/A	1
PF12397	U3 small nucleolar RNA-associated protein 10	HEATR1	#N/A	1	#N/A	1	#N/A	1	#N/A	1
PF12402	NocA-like zinc-finger protein 1	ZNF503	#N/A	1	#N/A	1	#N/A	1	#N/A	1
PF12403	Paired-box protein 2 C terminal	PAX8	#N/A	1	#N/A	1	#N/A	1	#N/A	1
PF12413	Homeobox protein distal-less-like N terminal	DLX5,DLX3,DLX2	#N/A	1	#N/A	1	#N/A	1	#N/A	1
PF12417	Zinc finger protein	ZNF398,ZNF212,ZNF783	#N/A	1	ZNF212	0.304813	ZNF212	0.373632	#N/A	1
PF12444	Sox developmental protein N terminal	SOX10	#N/A	1	#N/A	1	#N/A	1	#N/A	1
PF12478	Ubiquitin-associated protein 2	UBAP2L	#N/A	1	#N/A	1	#N/A	1	#N/A	1
PF12485	Lymphocyte signaling adaptor protein	SAMSN1	#N/A	1	#N/A	1	#N/A	1	#N/A	1
PF12497	Estrogen receptor beta	ESR2	#N/A	1	#N/A	1	#N/A	1	#N/A	1
PF12513	Mitochondrial degradasome RNA helicase subunit C terminal	SUPV3L1	#N/A	1	#N/A	1	#N/A	1	#N/A	1
PF12533	Neuronal helix-loop-helix transcription factor	NEUROD1,NEUROD6	#N/A	1	#N/A	1	#N/A	1	#N/A	1
PF12560	RAG1 importin binding	RAG1	#N/A	1	#N/A	1	#N/A	1	#N/A	1
PF12569	NMDA receptor-regulated protein 1	NAA15	#N/A	1	#N/A	1	#N/A	1	#N/A	1
PF12577	PPAR gamma N-terminal region	PPARG	#N/A	1	#N/A	1	#N/A	1	#N/A	1
PF12598	T-box transcription factor	TBX3	#N/A	1	#N/A	1	#N/A	1	#N/A	1
PF12606	Tumour necrosis factor receptor superfamily member 19	RELL2	#N/A	1	#N/A	1	#N/A	1	#N/A	1
PF12619	Mini-chromosome maintenance protein 2	MCM2	#N/A	1	#N/A	1	#N/A	1	#N/A	1
PF12662	Complement Clr-like EGF-like	LRP1	#N/A	1	#N/A	1	#N/A	1	#N/A	1
PF12701	Scd6-like Sm domain	LSM14B,LSM14A	#N/A	1	#N/A	1	#N/A	1	#N/A	1
PF12706	Beta-lactamase superfamily domain	ELAC2	#N/A	1	#N/A	1	#N/A	1	#N/A	1
PF12721	RIP homotypic interaction motif	ZBP1	#N/A	1	#N/A	1	#N/A	1	#N/A	1
PF12743	Oestrogen-type nuclear receptor final C-terminal	ESR1	#N/A	1	#N/A	1	#N/A	1	#N/A	1
PF12752	SUZ domain	R3HDM1,R3HDM2	#N/A	1	#N/A	1	#N/A	1	#N/A	1
PF12756	C2H2 type zinc-finger (2 copies)	ZNF622,ZNF277	ZNF622	0.209474	#N/A	1	#N/A	1	ZNF622	0.170143
PF12765	HEAT repeat associated with sister chromatid cohesion	NIPBL	#N/A	1	#N/A	1	#N/A	1	#N/A	1
PF12774	Hydrolytic ATP binding site of dynein motor region D1	DYNC1H1	#N/A	1	#N/A	1	#N/A	1	#N/A	1
PF12775	P-loop containing dynein motor region D3	DYNC1H1	#N/A	1	#N/A	1	#N/A	1	#N/A	1
PF12777	Microtubule-binding stalk of dynein motor	DYNC1H1	#N/A	1	#N/A	1	#N/A	1	#N/A	1
PF12780	P-loop containing dynein motor region D4	DYNC1H1	#N/A	1	#N/A	1	#N/A	1	#N/A	1
PF12781	ATP-binding dynein motor region D5	DYNC1H1	#N/A	1	#N/A	1	#N/A	1	#N/A	1
PF12796	Ankyrin repeats (3 copies)	ANKHD1,NFKB1,RFXANK,GABPB1,EHMT2	GABPB1	0.51175	#N/A	1	#N/A	1	#N/A	1
PF12820	Serine-rich domain associated with BRCT	BRCA1	#N/A	1	#N/A	1	#N/A	1	#N/A	1
PF12830	Sister chromatid cohesion C-terminus	NIPBL	#N/A	1	#N/A	1	#N/A	1	#N/A	1
PF12836	Helix-hairpin-helix motif	SRBD1	#N/A	1	#N/A	1	#N/A	1	#N/A	1
PF12842	Domain of unknown function (DUF3819)	CNOT1	#N/A	1	#N/A	1	#N/A	1	#N/A	1
PF12871	Pre-mRNA-splicing factor 38-associated hydrophilic C-term	PRPF38A	#N/A	1	#N/A	1	#N/A	1	#N/A	1
PF12874	Zinc-finger of C2H2 type	ZMAT1,ZNF652,MAZ,ZBTB40,ZNF346,ZNF385D,ZNF131,ZFR,TUT1,PRDM15,ZBTB32,ZNF385A,SCAPER,ZMAT3,ZNF385B,ZNF225,ZSCAN5A,ZBTB47,PRDM10,ZFP64,ZMAT4,ZNF706,ZNF611,ZNF385C,ZFHX3	ZNF346,ZBTB47	0.547187	ZBTB47,ZNF346,ZSCAN5A	0.0959964	ZSCAN5A	1	ZFP64,ZNF346,ZBTB47,ZSCAN5A	0.00458399
PF12894	Anaphase-promoting complex subunit 4 WD40 domain	WDR3,GEMIN5,WDR36	GEMIN5,WDR3	0.00113182	#N/A	1	#N/A	1	#N/A	1
PF12901	SUZ-C motif	LARP6,CSDE1	#N/A	1	#N/A	1	CSDE1	0.252836	#N/A	1
PF12923	Ribosomal RNA-processing protein 7 (RRP7)	RRP7A	#N/A	1	#N/A	1	RRP7A	0.122901	#N/A	1
PF12938	M domain of GW182	TNRC6A	#N/A	1	#N/A	1	#N/A	1	#N/A	1
PF12940	Recombination-activation protein 1 (RAG1), recombinase	RAG1	#N/A	1	#N/A	1	#N/A	1	#N/A	1
PF12998	Inhibitor of growth proteins N-terminal histone-binding	ING5,ING2,ING4	#N/A	1	#N/A	1	#N/A	1	#N/A	1
PF13017	piRNA pathway germ-plasm component	MAEL	#N/A	1	#N/A	1	#N/A	1	#N/A	1
PF13041	PPR repeat family	PTCD3	#N/A	1	#N/A	1	#N/A	1	#N/A	1
PF13086	AAA domain	AQR	#N/A	1	#N/A	1	#N/A	1	#N/A	1
PF13087	AAA domain	MOV10,AQR	MOV10	0.209474	MOV10	0.19645	#N/A	1	MOV10	0.170143
PF13176	Tetratricopeptide repeat	PPID	#N/A	1	#N/A	1	#N/A	1	#N/A	1
PF13181	Tetratricopeptide repeat	NASP,IFIT5,NAA15,IFIT2,PRPF6,STIP1,ZC3H7B,UTY	#N/A	1	#N/A	1	#N/A	1	#N/A	1
PF13234	rRNA-processing arch domain	SKIV2L	#N/A	1	#N/A	1	#N/A	1	#N/A	1
PF13251	Domain of unknown function (DUF4042)	HEATR6	#N/A	1	#N/A	1	#N/A	1	#N/A	1
PF13293	Domain of unknown function (DUF4074)	HOXD3,HOXA3	#N/A	1	#N/A	1	#N/A	1	#N/A	1
PF13297	Telomere stability C-terminal	SF3A3	#N/A	1	#N/A	1	#N/A	1	#N/A	1
PF13307	Helicase C-terminal domain	BRIP1	#N/A	1	#N/A	1	#N/A	1	#N/A	1
PF13339	Apoptosis antagonizing transcription factor	AATF	#N/A	1	#N/A	1	#N/A	1	#N/A	1
PF13374	Tetratricopeptide repeat	IFIT5	#N/A	1	#N/A	1	#N/A	1	#N/A	1
PF13405	EF-hand domain	PEF1	#N/A	1	#N/A	1	#N/A	1	#N/A	1
PF13414	TPR repeat	STIP1	#N/A	1	#N/A	1	#N/A	1	#N/A	1
PF13415	Galactose oxidase, central domain	HCFC1	#N/A	1	#N/A	1	#N/A	1	#N/A	1
PF13418	Galactose oxidase, central domain	KLHDC3	#N/A	1	#N/A	1	#N/A	1	#N/A	1
PF13424	Tetratricopeptide repeat	IFIT5,STIP1	#N/A	1	#N/A	1	#N/A	1	#N/A	1
PF13445	RING-type zinc-finger	TRIM23,TRIM56,RC3H2,TRIM32,BRCA1,RNF114,TRIM25	#N/A	1	#N/A	1	TRIM23	0.730562	#N/A	1
PF13465	Zinc-finger double domain	ZNF333,ZNF557,ZNF599,OVOL1,ZNF10,ZNF213,ZNF93,ZNF846,ZNF177,ZNF569,ZKSCAN1,ZNF566,ZNF263,ZNF345,ZNF778	#N/A	0.980338	#N/A	1	#N/A	0.910081	#N/A	1
PF13499	EF-hand domain pair	ACTN4,PPP2R3B,PEF1	#N/A	1	#N/A	1	#N/A	1	#N/A	1
PF13516	Leucine Rich repeat	NLRP11	#N/A	1	#N/A	1	#N/A	1	#N/A	1
PF13519	von Willebrand factor type A domain	PSMD4	#N/A	1	#N/A	1	#N/A	1	#N/A	1
PF13532	2OG-Fe(II) oxygenase superfamily	ALKBH5	#N/A	1	#N/A	1	#N/A	1	#N/A	1
PF13589	Histidine kinase-, DNA gyrase B-, and HSP90-like ATPase	PMS1,TRAP1	#N/A	1	#N/A	1	#N/A	1	#N/A	1
PF13604	AAA domain	MOV10	MOV10	0.0948113	MOV10	0.0867432	#N/A	1	MOV10	0.0710305
PF13606	Ankyrin repeat	ANKHD1,RFXANK	#N/A	1	#N/A	1	#N/A	1	#N/A	1
PF13616	PPIC-type PPIASE domain	PIN4	#N/A	1	#N/A	1	#N/A	1	#N/A	1
PF13621	Cupin-like domain	HSPBAP1	#N/A	1	#N/A	1	#N/A	1	#N/A	1
PF13637	Ankyrin repeats (many copies)	GABPB1	GABPB1	0.0948113	#N/A	1	#N/A	1	#N/A	1
PF13638	PIN domain	SMG5,SMG6	#N/A	1	#N/A	1	#N/A	1	#N/A	1
PF13639	Ring finger domain	DZIP3	#N/A	1	#N/A	1	#N/A	1	#N/A	1
PF13646	HEAT repeats	IPO5	#N/A	1	#N/A	1	#N/A	1	#N/A	1
PF13649	Methyltransferase domain	PRMT6,PRMT1	#N/A	1	#N/A	1	#N/A	1	#N/A	1
PF13671	AAA domain	HNRNPU,HNRNPUL1	#N/A	1	#N/A	1	HNRNPU	0.252836	HNRNPU	0.170143
PF13691	tRNase Z endonuclease	ELAC2	#N/A	1	#N/A	1	#N/A	1	#N/A	1
PF13696	Zinc knuckle	ZCCHC24,RBBP6	ZCCHC24	0.209474	#N/A	1	#N/A	1	ZCCHC24	0.170143
PF13718	GNAT acetyltransferase 2	NAT10	#N/A	1	#N/A	1	#N/A	1	#N/A	1
PF13725	Possible tRNA binding domain	NAT10	#N/A	1	#N/A	1	#N/A	1	#N/A	1
PF13765	SPRY-associated domain	TRIM25	#N/A	1	#N/A	1	#N/A	1	#N/A	1
PF13771	PHD-like zinc-binding domain	PHF6	#N/A	1	#N/A	1	#N/A	1	#N/A	1
PF13802	Galactose mutarotase-like	GANAB	#N/A	1	#N/A	1	#N/A	1	#N/A	1
PF13812	Pentatricopeptide repeat domain	PTCD1,LRPPRC,PTCD3	#N/A	1	#N/A	1	#N/A	1	#N/A	1
PF13815	Iguana/Dzip1-like DAZ-interacting protein N-terminal	DZIP1L	#N/A	1	#N/A	1	DZIP1L	0.122901	#N/A	1
PF13831	PHD-finger	MLLT6,KDM4C	#N/A	1	#N/A	1	#N/A	1	#N/A	1
PF13832	PHD-zinc-finger like domain	KDM4C,MLLT6	#N/A	1	#N/A	1	#N/A	1	#N/A	1
PF13836	Domain of unknown function (DUF4195)	ZNF280A	#N/A	1	#N/A	1	#N/A	1	#N/A	1
PF13837	Myb/SANT-like DNA-binding domain	ZKSCAN2,ZSCAN20,ZSCAN29	#N/A	1	#N/A	1	#N/A	1	#N/A	1
PF13843	Transposase IS4	ERCC6	#N/A	1	#N/A	1	#N/A	1	#N/A	1
PF13847	Methyltransferase domain	TRMT2A,MEPCE	#N/A	1	#N/A	1	#N/A	1	#N/A	1
PF13848	Thioredoxin-like domain	P4HB,PDIA3,PDIA4	#N/A	1	#N/A	1	#N/A	1	#N/A	1
PF13855	Leucine rich repeat	LRRC59,DCN	#N/A	1	#N/A	1	#N/A	1	#N/A	1
PF13862	p21-C-terminal region-binding protein	BCCIP	#N/A	1	#N/A	1	#N/A	1	#N/A	1
PF13869	Nucleotide hydrolase	NUDT21	#N/A	1	#N/A	1	#N/A	1	#N/A	1
PF13892	DNA-binding domain	SMARCA5	#N/A	1	#N/A	1	#N/A	1	#N/A	1
PF13893	RNA recognition motif. (a.k.a. RRM, RBD, or RNP domain)	PTBP1,PTBP2,MATR3	#N/A	1	#N/A	1	#N/A	1	#N/A	1
PF13894	C2H2-type zinc finger	ZNF408,ZNF524,ZNF18,ZNF433,ZNF57,ZNF672,ZNF699,OVOL2,ZNF556,ZNF69,ZNF581,HINFP,ZBTB48,ZNF20,ZNF555,ZNF77,ZNF710,ZNF440,ZNF490,MAZ,ZNF124,ZNF679,ZNF136,ZNF791,ZBTB17,ZNF256,PRDM15,ZNF473,ZNF564,ZNF341,ZNF335,ZNF821	ZNF473,ZNF440	0.757325	ZBTB17	1	#N/A	0.49317	ZBTB17	1
PF13907	Domain of unknown function (DUF4208)	CHD1,CHD2	#N/A	1	#N/A	1	#N/A	1	CHD1	0.170143
PF13909	C2H2-type zinc-finger domain	ZNF711,CTCF,ZBTB46,ZNF827,ZNF462,REST,ZNF335,ZBTB10,ZNF536,ZFP64	#N/A	1	CTCF	0.819738	#N/A	1	CTCF,ZFP64	0.056614
PF13912	C2H2-type zinc finger	ZBTB48,ZNF177,ZNF155,ZNF423,ZNF541,ZNF367,ZNF524,ZNF345,ZNF20,E4F1,ZNF672,ZNF404,ZNF433,ZNF710,ZNF93,ZNF573,ZNF718,ZBTB11,ZNF184,PRDM1,FEZF2,ZNF587,ZNF212,ZNF607,ZNF260,ZNF85,ZNF548,ZNF69,SALL2,ZNF646,ZNF391,ZNF597,OSR2,ZNF366,ZNF558,MYNN,ZNF44,SNAI1,ZNF540,ZNF576,ZNF680,ZFP28,ZNF625,ZNF334,ZNF578,ZFP64,ZNF586,ZNF790,ZNF560,ZNF521,ZNF546,ZNF823,ZNF331,ZNF132,ZNF136,ZNF490,ZNF564,ZNF763,ZNF396,ZBT…	ZNF184	0.624899	ZNF212	0.660953	ZNF212,ZNF260,ZNF586,ZNF646	0.570927	ZFP64,E4F1	1
PF13920	Zinc finger, C3HC4 type (RING finger)	RNF20,MEX3D,RNF113A,RNF40,UNKL,RNF34,RNF113B	#N/A	1	#N/A	1	#N/A	1	#N/A	1
PF13921	Myb-like DNA-binding domain	MYBL1,CDC5L	CDC5L	0.209474	#N/A	1	CDC5L	0.252836	#N/A	1
PF13923	Zinc finger, C3HC4 type (RING finger)	RNF2,RNF125,RAD18,RNF166,PCGF2,PCGF6,RNF138,BMI1	#N/A	1	#N/A	1	#N/A	1	#N/A	1
PF13932	GidA associated domain	MTO1	#N/A	1	#N/A	1	#N/A	1	#N/A	1
PF13959	Domain of unknown function (DUF4217)	DDX55,DDX31,DDX18,DDX10	#N/A	1	#N/A	1	#N/A	1	#N/A	1
PF13964	Kelch motif	KLHDC3	#N/A	1	#N/A	1	#N/A	1	#N/A	1
PF14046	Nuclear receptor repeat	NR0B1	#N/A	1	NR0B1	0.0867432	#N/A	1	#N/A	1
PF14048	C-terminal domain of methyl-CpG binding protein 2 and 3	MBD3	#N/A	1	#N/A	1	#N/A	1	#N/A	1
PF14051	N-terminal domain of DPF2/REQ.	DPF1,DPF2,DPF3	#N/A	1	#N/A	1	#N/A	1	#N/A	1
PF14204	Ribosomal L18 C-terminal region	RPL5	#N/A	1	#N/A	1	#N/A	1	#N/A	1
PF14260	C4-type zinc-finger of DNA polymerase delta	POLD1	#N/A	1	#N/A	1	#N/A	1	#N/A	1
PF14304	Transcription termination and cleavage factor C-terminal	CSTF2T,CSTF2	#N/A	1	#N/A	1	#N/A	1	#N/A	1
PF14327	Hinge domain of cleavage stimulation factor subunit 2	CSTF2,CSTF2T	#N/A	1	#N/A	1	#N/A	1	#N/A	1
PF14438	Ataxin 2 SM domain	ATXN2,ATXN2L	ATXN2L	0.209474	ATXN2L	0.19645	#N/A	1	ATXN2,ATXN2L	6.12001e-05
PF14443	DBC1	CCAR1	#N/A	1	#N/A	1	#N/A	1	#N/A	1
PF14444	S1-like	CCAR1	#N/A	1	#N/A	1	#N/A	1	#N/A	1
PF14465	NFRKB Winged Helix-like	NFRKB	#N/A	1	#N/A	1	#N/A	1	#N/A	1
PF14492	Elongation Factor G, domain II	EFTUD2	#N/A	1	#N/A	1	#N/A	1	#N/A	1
PF14520	Helix-hairpin-helix domain	DMC1	#N/A	1	#N/A	1	#N/A	1	#N/A	1
PF14551	MCM N-terminal domain	MCM7,MCM2	#N/A	1	#N/A	1	#N/A	1	#N/A	1
PF14555	UBA-like domain	UBAP2L	#N/A	1	#N/A	1	#N/A	1	#N/A	1
PF14559	Tetratricopeptide repeat	PRPF6	#N/A	1	#N/A	1	#N/A	1	#N/A	1
PF14570	RING/Ubox like zinc-binding domain	CNOT4	#N/A	1	#N/A	1	#N/A	1	#N/A	1
PF14580	Leucine-rich repeat	ANP32A,SNRPA1	#N/A	1	#N/A	1	#N/A	1	#N/A	1
PF14596	STAT6 C-terminal	STAT6	#N/A	1	#N/A	1	#N/A	1	#N/A	1
PF14598	PAS domain	NCOA2,NPAS2,NCOA3,ARNT,ARNTL,NCOA1,ARNTL2,CLOCK	#N/A	1	#N/A	1	#N/A	1	#N/A	1
PF14604	Variant SH3 domain	SORBS2	#N/A	1	#N/A	1	SORBS2	0.122901	#N/A	1
PF14608	RNA-binding, Nab2-type zinc finger	MKRN2,ZC3H14,MBNL3,MBNL2,ZC3H10,ZC3H8	#N/A	1	MBNL2,MKRN2	0.014677	#N/A	1	#N/A	1
PF14621	RFX5 DNA-binding domain	RFX5	#N/A	1	#N/A	1	RFX5	0.122901	#N/A	1
PF14632	Acidic N-terminal SPT6	SUPT6H	#N/A	1	#N/A	1	#N/A	1	#N/A	1
PF14633	SH2 domain	SUPT6H	#N/A	1	#N/A	1	#N/A	1	#N/A	1
PF14634	zinc-RING finger domain	TRIM28	#N/A	1	#N/A	1	#N/A	1	#N/A	1
PF14635	Helix-hairpin-helix motif	SUPT6H	#N/A	1	#N/A	1	#N/A	1	#N/A	1
PF14639	Holliday-junction resolvase-like of SPT6	SUPT6H	#N/A	1	#N/A	1	#N/A	1	#N/A	1
PF14641	Helix-turn-helix DNA-binding domain of SPT6	SUPT6H	#N/A	1	#N/A	1	#N/A	1	#N/A	1
PF14670	Coagulation Factor Xa inhibitory site	LRP1	#N/A	1	#N/A	1	#N/A	1	#N/A	1
PF14700	DNA-directed RNA polymerase N-terminal	POLRMT	#N/A	1	#N/A	1	#N/A	1	#N/A	1
PF14709	double strand RNA binding domain from DEAD END PROTEIN 1	A1CF,DND1,RBM46	#N/A	1	#N/A	1	#N/A	1	#N/A	1
PF14765	Polyketide synthase dehydratase	FASN	#N/A	1	#N/A	1	#N/A	1	#N/A	1
PF14878	Death-like domain of SPT6	SUPT6H	#N/A	1	#N/A	1	#N/A	1	#N/A	1
PF14943	Mitochondrial ribosome subunit S26	MRPS26	#N/A	1	#N/A	1	#N/A	1	#N/A	1
PF14957	Cdc42 effector	CDC42EP4	#N/A	1	#N/A	1	#N/A	1	#N/A	1
PF15090	Domain of unknown function (DUF4553)	LCORL,LCOR	#N/A	1	#N/A	1	#N/A	1	#N/A	1
PF15227	zinc finger of C3HC4-type, RING	BRCA1	#N/A	1	#N/A	1	#N/A	1	#N/A	1
PF15231	Variable charge X/Y family	VCX	#N/A	1	#N/A	1	#N/A	1	#N/A	1
PF15240	Proline-rich	PRB3,PRB4	#N/A	1	#N/A	1	#N/A	1	#N/A	1
PF15247	Histone RNA hairpin-binding protein RNA-binding domain	SLBP	#N/A	1	#N/A	1	#N/A	1	#N/A	1
PF15266	Domain of unknown function (DUF4594)	CCDC9	#N/A	1	#N/A	1	#N/A	1	#N/A	1
PF15269	Zinc-finger	ZNF750	#N/A	1	#N/A	1	#N/A	1	#N/A	1
PF15291	Dermcidin, antibiotic peptide	DCD	#N/A	1	#N/A	1	#N/A	1	#N/A	1
PF15374	Coiled-coil domain-containing protein 71L	CCDC71	#N/A	1	#N/A	1	#N/A	1	#N/A	1
PF15375	Domain of unknown function (DUF4602)	C1orf131	#N/A	1	#N/A	1	#N/A	1	#N/A	1
PF15394	Domain of unknown function (DUF4616)	C14orf93	#N/A	1	#N/A	1	#N/A	1	#N/A	1
PF15410	Pleckstrin homology domain	SPTBN1	#N/A	1	#N/A	1	#N/A	1	#N/A	1
PF15423	FLYWCH-type zinc finger-containing protein	FLYWCH2	#N/A	1	#N/A	1	#N/A	1	#N/A	1
PF15433	Mitochondrial 28S ribosomal protein S31	MRPS31	#N/A	1	#N/A	1	#N/A	1	#N/A	1
PF15440	THRAP3/BCLAF1 family	THRAP3	#N/A	1	#N/A	1	#N/A	1	#N/A	1
PF15467	Secretogranin-3	SCG3	#N/A	1	#N/A	1	#N/A	1	#N/A	1
PF15469	Exocyst complex component Sec5	EXOC2	#N/A	1	#N/A	1	#N/A	1	#N/A	1
PF15477	Small acidic protein family	RSRC2	#N/A	1	#N/A	1	#N/A	1	#N/A	1
PF15512	Chromatin assembly factor complex 1 subunit p60, C-terminal	CHAF1B	#N/A	1	#N/A	1	#N/A	1	#N/A	1
PF15519	linker between RRM2 and RRM3 domains in RBM39 protein	RBM23	#N/A	1	#N/A	1	#N/A	1	#N/A	1
PF15539	CAF1 complex subunit p150, region binding to CAF1-p60 at C-term	CHAF1A	#N/A	1	#N/A	1	#N/A	1	#N/A	1
PF15557	CAF1 complex subunit p150, region binding to PCNA	CHAF1A	#N/A	1	#N/A	1	#N/A	1	#N/A	1
PF15559	Domain of unknown function (DUF4660)	C1orf52	#N/A	1	#N/A	1	#N/A	1	#N/A	1
PF15613	Williams-Beuren syndrome DDT (WSD), D-TOX E motif	BAZ2B	#N/A	1	#N/A	1	BAZ2B	0.122901	#N/A	1
PF15663	Zinc-finger containing family	CPSF4L,CPSF4,ZC3H11A	ZC3H11A	0.32097	ZC3H11A	0.304813	ZC3H11A	0.373632	#N/A	1
PF15684	Active regulator of SIRT1, or 40S ribosomal protein S19-binding 1	RPS19BP1	#N/A	1	#N/A	1	#N/A	1	#N/A	1
PF15686	Lysine-rich CEACAM1 co-isolated protein family	MTDH	#N/A	1	#N/A	1	#N/A	1	#N/A	1
PF15692	NF-kappa-B-activating protein	NKAP	#N/A	1	#N/A	1	#N/A	1	#N/A	1
PF15735	Domain of unknown function (DUF4683)	AHDC1	#N/A	1	#N/A	1	#N/A	1	#N/A	1
PF15784	G-protein pathway suppressor 2-interacting domain	NCOR1	#N/A	1	#N/A	1	#N/A	1	#N/A	1
PF15790	E1A-binding protein p400, N-terminal	EP400	EP400	0.0948113	#N/A	1	#N/A	1	#N/A	1
PF15791	Doublesex-and mab-3-related transcription factor C1 and C2	DMRTC2	#N/A	1	#N/A	1	#N/A	1	#N/A	1
PF15815	E3 ubiquitin-protein ligase makorin-1, C-terminal	MKRN3	#N/A	1	#N/A	1	#N/A	1	#N/A	1
PF15880	NADH dehydrogenase [ubiquinone] flavoprotein 3, mitochondrial	NDUFV3	#N/A	1	#N/A	1	#N/A	1	#N/A	1
PF15906	Zinc-finger of nitric oxide synthase-interacting protein	NOSIP	#N/A	1	#N/A	1	#N/A	1	#N/A	1
PF15909	C2H2-type zinc ribbon	ZNF414	#N/A	1	#N/A	1	#N/A	1	#N/A	1
PF15951	MITF/TFEB/TFEC/TFE3 N-terminus	MITF,TFEB	#N/A	1	MITF	0.19645	MITF	0.252836	#N/A	1
PF15961	Domain of unknown function (DUF4764)	ZNF839	#N/A	1	#N/A	1	#N/A	1	#N/A	1
PF15974	Cadherin C-terminal cytoplasmic tail, catenin-binding region	PCDHGA9	#N/A	1	#N/A	1	#N/A	1	#N/A	1
PF15991	G-protein pathway suppressor	GPS2	#N/A	1	#N/A	1	#N/A	1	#N/A	1
PF16004	116 kDa U5 small nuclear ribonucleoprotein component N-terminus	EFTUD2	#N/A	1	#N/A	1	#N/A	1	#N/A	1
PF16006	Nucleolar and spindle-associated protein	NUSAP1	#N/A	1	#N/A	1	#N/A	1	#N/A	1
PF16028	Solute carrier family 3 member 2 N-terminus	SLC3A2	#N/A	1	#N/A	1	#N/A	1	#N/A	1
PF16096	Fragile X-related 1 protein C-terminal region 2	FXR2	#N/A	1	FXR2	0.0867432	FXR2	0.122901	#N/A	1
PF16124	RecQ zinc-binding	RECQL5,RECQL,BLM	#N/A	1	#N/A	1	#N/A	1	#N/A	1
PF16159	FOXP coiled-coil domain	FOXP2,FOXP1,FOXP3,FOXP4	#N/A	1	#N/A	1	#N/A	1	#N/A	1
PF16174	Intracellular hyaluronan-binding protein 4 N-terminal	SERBP1	#N/A	1	#N/A	1	#N/A	1	#N/A	1
PF16176	T-box transcription factor-associated	TBR1	#N/A	1	#N/A	1	#N/A	1	#N/A	1
PF16179	Rel homology dimerisation domain	NFATC1,RELA,NFATC3,NFAT5,REL,NFKB1	#N/A	1	#N/A	1	#N/A	1	#N/A	1
PF16183	Kinesin-associated	KIF1C	#N/A	1	#N/A	1	#N/A	1	#N/A	1
PF16186	Atypical Arm repeat	KPNA2	#N/A	1	#N/A	1	#N/A	1	#N/A	1
PF16197	Ketoacyl-synthetase C-terminal extension	FASN	#N/A	1	#N/A	1	#N/A	1	#N/A	1
PF16198	tRNA pseudouridylate synthase B C-terminal domain	DKC1	#N/A	1	#N/A	1	#N/A	1	#N/A	1
PF16202	N-terminal region of Bloom syndrome protein	BLM	#N/A	1	#N/A	1	#N/A	1	#N/A	1
PF16204	BDHCT-box associated domain on Bloom syndrome protein	BLM	#N/A	1	#N/A	1	#N/A	1	#N/A	1
PF16207	RAWUL domain RING finger- and WD40-associated ubiquitin-like	PCGF2,BMI1,RNF2	#N/A	1	#N/A	1	#N/A	1	#N/A	1
PF16274	Qua1 domain	KHDRBS3,KHDRBS2	#N/A	1	#N/A	1	#N/A	1	#N/A	1
PF16275	Splicing factor 1 helix-hairpin domain	SF1	#N/A	1	#N/A	1	#N/A	1	#N/A	1
PF16276	Nucleophosmin C-terminal domain	NPM1	#N/A	1	#N/A	1	#N/A	1	#N/A	1
PF16278	C2HE / C2H2 / C2HC zinc-binding finger	APTX	#N/A	1	#N/A	1	APTX	0.122901	#N/A	1
PF16279	Domain of unknown function (DUF4927)	NCOA3,NCOA2	#N/A	1	#N/A	1	#N/A	1	#N/A	1
PF16294	RNSP1-SAP18 binding (RSB) motif	ACIN1	ACIN1	0.0948113	#N/A	1	#N/A	1	#N/A	1
PF16297	Domain of unknown function (DUF4939)	PEG10	#N/A	1	#N/A	1	#N/A	1	#N/A	1
PF16300	Type of WD40 repeat	CORO1A	#N/A	1	#N/A	1	#N/A	1	#N/A	1
PF16366	Cytoplasmic polyadenylation element-binding protein ZZ domain	CPEB3,CPEB4,CPEB2,CPEB1	#N/A	1	CPEB1	0.40368	CPEB1	0.480336	#N/A	1
PF16367	RNA recognition motif	CPEB1,CPEB2,CPEB3,CPEB4	#N/A	1	CPEB1	0.40368	CPEB1	0.480336	#N/A	1
PF16368	Cytoplasmic polyadenylation element-binding protein 1 N-terminus	CPEB1	#N/A	1	CPEB1	0.0867432	CPEB1	0.122901	#N/A	1
PF16399	Intron-binding protein aquarius N-terminus	AQR	#N/A	1	#N/A	1	#N/A	1	#N/A	1
PF16415	CCR4-NOT transcription complex subunit 1 CAF1-binding domain	CNOT1	#N/A	1	#N/A	1	#N/A	1	#N/A	1
PF16417	CCR4-NOT transcription complex subunit 1 TTP binding domain	CNOT1	#N/A	1	#N/A	1	#N/A	1	#N/A	1
PF16418	CCR4-NOT transcription complex subunit 1 HEAT repeat	CNOT1	#N/A	1	#N/A	1	#N/A	1	#N/A	1
PF16421	E2F transcription factor CC-MB domain	E2F2,E2F3,E2F6	#N/A	1	#N/A	1	#N/A	1	#N/A	1
PF16422	Transcription factor COE1 DNA-binding domain	EBF3,EBF1,EBF4	#N/A	1	#N/A	1	#N/A	1	#N/A	1
PF16423	Transcription factor COE1 helix-loop-helix domain	EBF1,EBF3,EBF4	#N/A	1	#N/A	1	#N/A	1	#N/A	1
PF16472	Domain of unknown function (DUF5050)	LRP1	#N/A	1	#N/A	1	#N/A	1	#N/A	1
PF16482	Staufen C-terminal domain	PRKRA,STAU1,STAU2	#N/A	1	#N/A	1	#N/A	1	#N/A	1
PF16492	Cadherin cytoplasmic C-terminal	PCDHGA9	#N/A	1	#N/A	1	#N/A	1	#N/A	1
PF16493	N-terminal of Homeobox Meis and PKNOX1	MEIS2,PKNOX1	#N/A	1	#N/A	1	#N/A	1	#N/A	1
PF16495	SWIRM-associated region 1	SMARCC2,SMARCC1	#N/A	1	#N/A	1	#N/A	1	#N/A	1
PF16496	SWIRM-associated domain at the N-terminal	SMARCC1,SMARCC2	#N/A	1	#N/A	1	#N/A	1	#N/A	1
PF16498	SWIRM-associated domain at the C-terminal	SMARCC2,SMARCC1	#N/A	1	#N/A	1	#N/A	1	#N/A	1
PF16501	S phase cyclin A-associated protein in the endoplasmic reticulum	SCAPER	#N/A	1	#N/A	1	#N/A	1	#N/A	1
PF16534	Ubiquitin-like oligomerisation domain of SATB	SATB1,SATB2	#N/A	1	#N/A	1	SATB1	0.252836	SATB1	0.170143
PF16543	DRG Family Regulatory Proteins, Tma46	ZC3H15	#N/A	1	#N/A	1	#N/A	1	#N/A	1
PF16544	Homodimerisation region of STAR domain protein	QKI	#N/A	1	#N/A	1	#N/A	1	#N/A	1
PF16551	Putative nuclear localisation signal of quaking	QKI	#N/A	1	#N/A	1	#N/A	1	#N/A	1
PF16557	CUT1-like DNA-binding domain of SATB	SATB2,SATB1	#N/A	1	#N/A	1	SATB1	0.252836	SATB1	0.170143
PF16563	Coiled-coil and interaction region of P66A and P66B with MBD2	GATAD2A,GATAD2B	#N/A	1	#N/A	1	#N/A	1	#N/A	1
PF16564	p55-binding region of Methyl-CpG-binding domain proteins MBD	MBD3	#N/A	1	#N/A	1	#N/A	1	#N/A	1
PF16568	Tyrosine-rich domain of Sam68	KHDRBS2,KHDRBS3	#N/A	1	#N/A	1	#N/A	1	#N/A	1
PF16589	BRCT domain, a BRCA1 C-terminus domain	PES1,TERF2IP	#N/A	1	#N/A	1	#N/A	1	#N/A	1
PF16605	LSM-interacting associated unstructured	SART3	#N/A	1	#N/A	1	#N/A	1	#N/A	1
PF16606	Unstructured conserved, between two C2H2-type zinc-fingers	ZNF536	#N/A	1	#N/A	1	#N/A	1	#N/A	1
PF16608	TNRC6-PABC binding domain	TNRC6A	#N/A	1	#N/A	1	#N/A	1	#N/A	1
PF16616	Unstructured region on Polyhomeotic-like protein 1 and 2	PHC1,PHC2	#N/A	1	#N/A	1	#N/A	1	#N/A	1
PF16622	zinc-finger C2H2-type	ZNF354A,ZNF800,ZNF687,ZNF592	#N/A	1	#N/A	1	#N/A	1	#N/A	1
PF16624	Unstructured region upstream of a zinc-finger	ZNF800	#N/A	1	#N/A	1	#N/A	1	#N/A	1
PF16638	Unstructured region on methyltransferase between zinc-fingers	PRDM10	#N/A	1	#N/A	1	#N/A	1	#N/A	1
PF16665	Unstructured region on nuclear receptor coactivator protein	NCOA3,NCOA1,NCOA2	#N/A	1	#N/A	1	#N/A	1	#N/A	1
PF16675	KIX-binding domain of forkhead box O, CR2	FOXO3	#N/A	1	#N/A	1	#N/A	1	#N/A	1
PF16676	Transactivation domain of FOXO protein family	FOXO4,FOXO3	#N/A	1	#N/A	1	#N/A	1	#N/A	1
PF16699	Cleavage stimulation factor subunit 1, dimerisation domain	CSTF1	#N/A	1	#N/A	1	#N/A	1	#N/A	1
PF16716	Bone marrow stromal antigen 2	BST2	#N/A	1	#N/A	1	#N/A	1	#N/A	1
PF16717	Ribosome-associated complex head domain	DNAJC2	#N/A	1	#N/A	1	#N/A	1	#N/A	1
PF16725	Nucleolin binding domain	NVL	#N/A	1	#N/A	1	#N/A	1	#N/A	1
PF16739	Caspase recruitment domain	IFIH1	#N/A	1	#N/A	1	#N/A	1	#N/A	1
PF16741	mRNA-decapping enzyme C-terminus	DCP1A	#N/A	1	#N/A	1	#N/A	1	#N/A	1
PF16783	FANCM to MHF binding domain	FANCM	#N/A	1	#N/A	1	#N/A	1	#N/A	1
PF16837	Pre-mRNA-splicing factor SF3A3, of SF3a complex, Prp9	SF3A3	#N/A	1	#N/A	1	#N/A	1	#N/A	1
PF16878	Transcriptional regulator, SIX1, N-terminal SD domain	SIX4,SIX1,SIX2	#N/A	1	#N/A	1	#N/A	1	#N/A	1
PF16891	Serine-threonine protein phosphatase N-terminal domain	PPP1CC	#N/A	1	#N/A	1	#N/A	1	#N/A	1
PF16921	Tex protein YqgF-like domain	SRBD1	#N/A	1	#N/A	1	#N/A	1	#N/A	1
PF17125	N-terminal domain of 16S rRNA methyltransferase RsmF	NOP2	#N/A	1	#N/A	1	#N/A	1	#N/A	1
PF17144	Ribosomal large subunit proteins 60S L5, and 50S L18	RPL5	#N/A	1	#N/A	1	#N/A	1	#N/A	1
PF17177	Pentacotripeptide-repeat region of PRORP	LRPPRC,PTCD1	#N/A	1	#N/A	1	#N/A	1	#N/A	1
PF17180	Zinc-binding domain	ZCCHC24	ZCCHC24	0.0948113	#N/A	1	#N/A	1	ZCCHC24	0.0710305
PF17207	MCM OB domain	MCM7,MCM2	#N/A	1	#N/A	1	#N/A	1	#N/A	1
PF17208	RNA binding Region	SCML4,SCMH1	#N/A	1	#N/A	1	#N/A	1	#N/A	1
PF17218	CBX family C-terminal motif	CBX4,CBX8,CBX2,CBX7	#N/A	1	#N/A	1	#N/A	1	#N/A	1
PF17219	Yaf2/RYBP C-terminal binding motif	RYBP	#N/A	1	#N/A	1	#N/A	1	#N/A	1
PF17226	MTA R1 domain	MTA2,MTA3,MTA1	#N/A	1	#N/A	1	#N/A	1	#N/A	1
PF17292	POB3-like N-terminal PH domain	SSRP1	#N/A	1	#N/A	1	#N/A	1	#N/A	1
PF17403	Nrap protein PAP/OAS-like domain	NOL6	#N/A	1	#N/A	1	#N/A	1	NOL6	0.0710305
PF17404	Nrap protein domain 3	NOL6	#N/A	1	#N/A	1	#N/A	1	NOL6	0.0710305
PF17405	Nrap protein nucleotidyltransferase domain 4	NOL6	#N/A	1	#N/A	1	#N/A	1	NOL6	0.0710305
PF17406	Nrap protein PAP/OAS1-like domain 5	NOL6	#N/A	1	#N/A	1	#N/A	1	NOL6	0.0710305
PF17407	Nrap protein domain 6	NOL6	#N/A	1	#N/A	1	#N/A	1	NOL6	0.0710305
