# Supplementary material for: In-cell identification and measurement of RNA-protein interactions
Source: Nat Commun. 2019 Nov 22;10:5317. doi: 10.1038/s41467-019-13235-w (PMC6876571; doi:10.1038/s41467-019-13235-w)
Supplement: Supplementary file 7 — Supplementary Data 4 [file 41467_2019_13235_MOESM7_ESM.xlsx]

## Sheet: Feuil1
Protein name	Gene description	Ensembl Gene ID	X(A) interactor	X(F) interactor	X(C) interactor	MS2status	Luciferase intensity MS2, replicate 1, RLU	Luciferase intensity MS2, replicate 2, RLU	Average luciferase intensity MS2, RLU	Normalized luciferase intensity MS2, RLU	ELISA MS2, replicate 1, RLU	ELISA MS2, replicate 2, RLU	Average ELISA MS2, RLU	Xist(A) status	Luciferase intensity Xist(A), replicate 1, RLU	Luciferase intensity Xist(A), replicate 2, RLU	Average luciferase intensity Xist(A), RLU	Normalized luciferase intensity Xist(A), RLU	ELISA Xist(A), replicate 1, RLU	ELISA Xist(A), replicate 2, RLU	Average ELISA Xist(A), RLU	Xist(F) status	Luciferase intensity Xist(F), replicate 1, RLU	Luciferase intensity Xist(F), replicate 2, RLU	Average luciferase intensity Xist(F), RLU	Normalized luciferase intensity Xist(F), RLU	ELISA Xist(F), replicate 1, RLU	ELISA Xist(F), replicate 2, RLU	Average ELISA Xist(F), RLU	Xist(C) status	Luciferase intensity Xist(C), replicate 1, RLU	Luciferase intensity Xist(C), replicate 2, RLU	Average luciferase intensity Xist(C), RLU	Normalized luciferase intensity Xist(C), RLU	ELISA Xist(C), replicate 1, RLU	ELISA Xist(C), replicate 2, RLU	Average ELISA Xist(C), RLU
A1CF	Homo sapiens APOBEC1 complementation factor, mRNA (cDNA clone IMAGE:6568205), complete cds., CHR Map: 10q11.23	ENSG00000148584				1	169523	181336	175430	1.02229	739186	749030	744108	1	256810	236260	246535	0.97272	788291	779961	784126	1	145771	187104	166438	0.65723	2756513	2625171	2690842	1	32154	31692	31923	0.474783	2719272	2508207	2.61374e+06
A2BP1	Homo sapiens ataxin 2-binding protein 1, mRNA (cDNA clone MGC:142251 IMAGE:8322743), complete cds., CHR Map: 16p13.3	-				1	45466	38270	41868	0.24398	22399	27176	24787.5	1	51680	48478	50079	0.19759	54158	54004	54081	1	71167	56469	63818	0.252005	188308	204118	196213	1	34116	85912	60014	0.892574	181669	199396	190532
AANAT		ENSG00000129673				2	21281	44290	32785.5	0.191053	7722	9203	8462.5	2	39644	21330	30487	0.120288	10587	11180	10883.5	1	100255	62127	81191	0.320608	128775	125834	127304	1	24029	30303	27166	0.404033	54255	83147	68701
AATF	Homo sapiens apoptosis antagonizing transcription factor, mRNA (cDNA clone MGC:815 IMAGE:3346769), complete cds., CHR Map: 17q12	ENSG00000275700; ENSG00000276072				1	38757	58968	48862.5	0.28474	24723	39788	32255.5	1	102656	227107	164882	0.650551	106622	198268	152445	1	174478	99734	137106	0.541405	149608	142711	146160	2	39091	38156	38623.5	0.574438	58750	53661	56205.5
ABT1	Homo sapiens activator of basal transcription 1, mRNA (cDNA clone MGC:87175 IMAGE:5272771), complete cds., CHR Map: 6p22.2	ENSG00000146109				1	250435	189688	220062	1.28238	545622	499136	522379	1	402645	341439	372042	1.46792	651553	583744	617648	1	309230	474417	391824	1.54724	2388890	2384156	2386523	1	73406	70265	71835.5	1.06839	2425069	2530814	2.47794e+06
ACAA2	Homo sapiens acetyl-Coenzyme A acyltransferase 2, mRNA (cDNA clone MGC:3562 IMAGE:2820744), complete cds., CHR Map: 18q21.1	ENSG00000167315				1	36280	26017	31148.5	0.181514	714656	700808	707732	1	32326	49277	40801.5	0.160985	753047	771267	762157	1	57799	50253	54026	0.213338	1884843	1949562	1.9172e+06	1	39906	19232	29569	0.439773	1903786	1932187	1.91799e+06
ACIN1	Homo sapiens apoptotic chromatin condensation inducer 1, mRNA (cDNA clone MGC:176482 IMAGE:9021673), complete cds., CHR Map: 14q11.2	ENSG00000100813	X(A)			1	82917	93117	88017	0.512908	217219	258316	237768	1	925520	206305	565912	2.23285	112860	115361	114110	1	87242	143915	115578	0.456397	1179480	1299007	1.23924e+06	1	46002	33594	39798	0.591906	1239119	1232487	1235803
ACTL6A		ENSG00000136518				1	61782	67053	64417.5	0.375385	44406	32275	38340.5	1	39932	30017	34974.5	0.137994	26595	26959	26777	1	68032	45376	56704	0.223913	2030453	2285299	2157876	1	21221	23287	22254	0.330978	1756004	1842899	1.79945e+06
ACTN4	Homo sapiens actinin, alpha 4, mRNA (cDNA clone MGC:12692 IMAGE:3842046), complete cds., CHR Map: 19q13	ENSG00000130402; ENSG00000282844				1	19959	18419	19189	0.111821	626324	610481	618402	3	52601	162354	107478	0.42406	632793	625533	629163	1	139064	123988	131526	0.519371	3139320	3236162	3187741	1	17432	12601	15016.5	0.223337	570986	567508	569247
ADARB1	Homo sapiens adenosine deaminase, RNA-specific, B1 (RED1 homolog rat), mRNA (cDNA clone MGC:70825 IMAGE:6014605), complete cds., CHR Map: 21q22.3	ENSG00000197381	X(A)	X(F)		1	244978	227601	236290	1.37695	381144	377066	379105	1	559758	648955	604356	2.38453	351531	346688	349110	1	649902	593617	621760	2.45521	2224081	2206590	2.21534e+06	1	107048	228985	168016	2.49887	2157786	2192652	2175219
ADARB2	Homo sapiens adenosine deaminase, RNA-specific, B2 (RED2 homolog rat), mRNA (cDNA clone MGC:169100 IMAGE:9021477), complete cds., CHR Map: 10p15.3	ENSG00000185736				1	187926	333642	260784	1.51968	105088	114636	109862	1	214446	353862	284154	1.12115	79526	80794	80160	1	151749	517712	334730	1.32179	911874	2183807	1.54784e+06	3	24076	91946	58011	0.862784	67243	1802142	934692
ADD1	Homo sapiens adducin 1 (alpha), mRNA (cDNA clone MGC:3339 IMAGE:3532276), complete cds., CHR Map: 4p16.3	ENSG00000087274				1	17351	16671	17011	0.0991294	143760	180192	161976	1	21874	22144	22009	0.086838	181303	228692	204998	1	25979	27776	26877.5	0.106134	2220955	2208290	2.21462e+06	1	18931	18329	18630	0.27708	2047384	2141975	2.09468e+06
ADK	Homo sapiens adenosine kinase, mRNA (cDNA clone MGC:2085 IMAGE:3544131), complete cds., CHR Map: 10q22|10q11-q24	ENSG00000156110				1	29994	47581	38787.5	0.226029	159195	129788	144492	1	49904	148826	99365	0.392051	175800	144466	160133	1	71006	51663	61334.5	0.242198	638764	684731	661748	1	30637	43986	37311.5	0.554925	517387	529400	523394
ADNP	Homo sapiens activity-dependent neuroprotector, transcript variant 1, mRNA (cDNA clone MGC:87273 IMAGE:30342099), complete cds.	ENSG00000101126				2	9936	12449	11192.5	0.0652228	4984	4367	4675.5	2	18122	20838	19480	0.0768596	1568	1124	1346	2	169935	250138	210036	0.829394	47026	42305	44665.5	2	19546	74571	47058.5	0.69989	18640	22150	20395
AEBP2	Homo sapiens AE binding protein 2	ENSG00000139154				1	23922	19009	21465.5	0.125087	51933	45175	48554	2	42221	38295	40258	0.158841	17508	17267	17387.5	1	73552	81026	77289	0.305199	376795	365096	370946	2	43885	55615	49750	0.73992	23872	22066	22969
AFF4	Homo sapiens AF4/FMR2 family, member 4, mRNA (cDNA clone IMAGE:5213733), complete cds.	ENSG00000072364				1	17260	21446	19353	0.112777	610270	678099	644184	1	40649	26896	33772.5	0.133252	543260	518183	530722	1	96988	69333	83160.5	0.328385	2071620	2190068	2130844	1	26103	26284	26193.5	0.38957	1730247	1727779	1729013
AHDC1	Homo sapiens hypothetical protein DJ159A19.3	ENSG00000126705				1	94779	122583	108681	0.633324	128107	166403	147255	1	111187	91642	101414	0.400138	56957	39290	48123.5	1	128293	125930	127112	0.501939	1391636	1129779	1.26071e+06	1	48733	45039	46886	0.697324	2131131	2115961	2123546
AHNAK	Homo sapiens hypothetical protein MGC5395, CHR Map: 11q12.2	ENSG00000124942				1	31688	29353	30520.5	0.177854	673819	679414	676616	1	19983	28585	24284	0.0958141	627988	597167	612578	1	20841	22627	21734	0.0858234	2524736	2140038	2332387	1	16336	15614	15975	0.237592	2796957	2643876	2.72042e+06
AHR	Homo sapiens aryl hydrocarbon receptor	ENSG00000106546				2	39184	29811	34497.5	0.20103	3917	3283	3600	2	40870	75531	58200.5	0.229634	8249	7507	7878	1	76673	182694	129684	0.512095	171703	127006	149354	1	37774	35342	36558	0.543718	90825	80373	85599
AKAP8	Homo sapiens A kinase (PRKA) anchor protein 8, mRNA (cDNA clone MGC:26460 IMAGE:4837309), complete cds., CHR Map: 19p13.1	ENSG00000105127				1	156232	208122	182177	1.06161	426197	385619	405908	1	153128	186669	169898	0.670346	428478	418875	423676	1	114953	143647	129300	0.510581	1607468	1737138	1672303	1	88994	95217	92105.5	1.36986	1579584	1439976	1509780
AKAP8L	Homo sapiens A kinase (PRKA) anchor protein 8-like, mRNA (cDNA clone MGC:1206 IMAGE:3504388), complete cds., CHR Map: 19p13.12	ENSG00000011243				1	100995	116724	108860	0.634365	510201	500104	505152	1	102650	107958	105304	0.415484	494869	463361	479115	1	76440	71012	73726	0.29113	2297897	2123700	2.2108e+06	1	30497	28890	29693.5	0.441624	2026674	2034083	2.03038e+06
ALDH18A1	Homo sapiens aldehyde dehydrogenase 18 family, member A1, mRNA (cDNA clone MGC:150849 IMAGE:40125791), complete cds., CHR Map: 10q24.3	ENSG00000059573				2	38181	28243	33212	0.193539	3493	3808	3650.5	2	37820	109883	73851.5	0.291386	8359	8261	8310	1	36679	80551	58615	0.231459	209831	189379	199605	2	38528	43295	40911.5	0.608467	60121	56291	58206
ALDH6A1	Homo sapiens aldehyde dehydrogenase 6 family, member A1, mRNA (cDNA clone MGC:40271 IMAGE:5163797), complete cds., CHR Map: 14q24.3	ENSG00000119711				1	17501	23268	20384.5	0.118788	573770	635755	604762	1	18839	26934	22886.5	0.0903002	493214	554457	523836	1	14537	15760	15148.5	0.0598185	1907230	2011638	1959434	1	19352	10674	15013	0.223285	2005951	1974984	1.99047e+06
ALDOA	Homo sapiens aldolase A, fructose-bisphosphate, mRNA (cDNA clone MGC:24421 IMAGE:4072487), complete cds., CHR Map: 16p11.2	ENSG00000149925				1	17831	16662	17246.5	0.100502	1157623	1200605	1179114	1	23629	29101	26365	0.104025	1140729	1185249	1162989	1	109091	96707	102899	0.406328	4429503	4574182	4.50184e+06	1	24862	37989	31425.5	0.467384	4074968	4109089	4.09203e+06
ALDOB	Homo sapiens aldolase B, fructose-bisphosphate, mRNA (cDNA clone MGC:32618 IMAGE:4593670), complete cds., CHR Map: 9q21.3-q22.2	ENSG00000136872				3	16106	102051	59078.5	0.344272	167076	164869	165972	1	25077	26363	25720	0.10148	195743	192340	194042	1	22503	34573	28538	0.112691	1460869	1413697	1437283	1	15636	15256	15446	0.229725	1582581	1601070	1.59183e+06
ALDOC	Homo sapiens aldolase C, fructose-bisphosphate, mRNA (cDNA clone MGC:126080 IMAGE:40032967), complete cds., CHR Map: 17cen-q12	ENSG00000109107				1	33768	9180	21474	0.125137	942123	999929	971026	1	17746	14197	15971.5	0.0630166	1110702	1092110	1101406	1	37669	26106	31887.5	0.125918	5340095	5642332	5.49121e+06	1	19636	14384	17010	0.252986	5410858	5220800	5315829
ALG13	Homo sapiens asparagine-linked glycosylation 13 homolog (S. cerevisiae), mRNA (cDNA clone MGC:12423 IMAGE:3996922), complete cds., CHR Map: Xq23	ENSG00000101901				1	34221	26008	30114.5	0.175488	347850	356741	352296	1	34014	23766	28890	0.113987	339975	337710	338842	1	31136	27562	29349	0.115894	1314192	1331483	1.32284e+06	1	24875	43543	34209	0.508782	1262086	1254668	1258377
ALKBH5	Homo sapiens alkB, alkylation repair homolog 5 (E. coli), mRNA (cDNA clone MGC:71143 IMAGE:6339184), complete cds., CHR Map: 17p11.2|17p11.2	ENSG00000091542				2	41805	38970	40387.5	0.235353	7678	6656	7167	2	50630	43163	46896.5	0.185033	8615	17155	12885	2	120090	216015	168052	0.663607	16939	26558	21748.5	2	57655	57423	57539	0.855764	16241	19499	17870
ALX1	Homo sapiens cartilage paired-class homeoprotein 1	ENSG00000180318				1	54439	84130	69284.5	0.403746	228438	260999	244718	1	68873	63180	66026.5	0.260512	203253	258139	230696	1	126426	90169	108298	0.427646	777404	858431	817918	1	34292	27090	30691	0.45646	662385	751334	706860
ANAPC2	Homo sapiens anaphase promoting complex subunit 2	ENSG00000176248				1	35108	35452	35280	0.20559	552037	574221	563129	1	175219	630352	402786	1.58922	707404	694140	700772	1	83424	73366	78395	0.309567	1452034	1596919	1.52448e+06	1	67523	153417	110470	1.64299	1353900	1590012	1471956
ANKHD1	Homo sapiens ankyrin repeat and KH domain containing 1, mRNA (cDNA clone IMAGE:4804428), complete cds., CHR Map: 5q31.3	ENSG00000131503				2	35188	42157	38672.5	0.225359	10664	14446	12555	2	78718	87039	82878.5	0.327003	9959	10261	10110	1	232552	176698	204625	0.808025	611735	427551	519643	1	69373	168817	119095	1.77127	338394	212288	275341
ANP32A	Homo sapiens acidic (leucine-rich) nuclear phosphoprotein 32 family, member A, mRNA (cDNA clone MGC:150373 IMAGE:40119966), complete cds., CHR Map: 15q23	ENSG00000140350				1	23213	21726	22469.5	0.130938	282583	276100	279342	1	24964	34684	29824	0.117673	281650	293073	287362	1	57436	57628	57532	0.227183	1279086	1332016	1305551	1	15272	13288	14280	0.212383	1319830	1305960	1312895
ANXA1	Homo sapiens annexin A1, CHR Map: 9q12-q21.2|9q12-q21.2	ENSG00000135046				1	10433	13201	11817	0.068862	175260	137619	156440	1	32001	45014	38507.5	0.151934	159091	163799	161445	1	40817	34925	37871	0.149545	1240994	1304388	1272691	1	23788	13212	18500	0.275146	1401066	1332807	1.36694e+06
ANXA11	Homo sapiens annexin A11, mRNA (cDNA clone MGC:15491 IMAGE:2989058), complete cds., CHR Map: 10q23	ENSG00000122359				1	16250	19485	17867.5	0.104121	215863	202834	209348	1	26844	45701	36272.5	0.143116	236470	238612	237541	1	39278	46967	43122.5	0.170282	1147605	1004663	1076134	1	18333	20067	19200	0.285557	1696498	1498330	1597414
ANXA13	Homo sapiens annexin A13, mRNA (cDNA clone MGC:150460 IMAGE:40120955), complete cds., CHR Map: 8q24.13	ENSG00000104537				1	38040	54690	46365	0.270186	186197	196289	191243	1	29962	55271	42616.5	0.168146	196020	196360	196190	1	21089	23005	22047	0.0870594	1232033	1209104	1.22057e+06	2	29570	32844	31207	0.464134	46941	37024	41982.5
ANXA2		ENSG00000182718		X(F)		1	62538	46337	54437.5	0.317227	303939	299300	301620	1	51264	55687	53475.5	0.210991	267321	306223	286772	1	555377	515603	535490	2.11455	3168148	3107753	3.13795e+06	1	33604	34528	34066	0.506656	3060907	3076743	3068825
ANXA4	Homo sapiens annexin A4, mRNA (cDNA clone MGC:75105 IMAGE:3908264), complete cds., CHR Map: 2p13	ENSG00000196975				1	24370	20107	22238.5	0.129592	96437	102287	99362	1	76068	73881	74974.5	0.295817	117086	95113	106100	1	21379	35146	28262.5	0.111603	512020	612205	562112	1	18894	21882	20388	0.303226	735117	748366	741742
ANXA6	Homo sapiens annexin A6, mRNA (cDNA clone MGC:9227 IMAGE:3912460), complete cds., CHR Map: 5q32-q34	ENSG00000197043				1	45001	18259	31630	0.18432	82370	76363	79366.5	3	40508	165216	102862	0.405849	74861	79390	77125.5	1	36312	45597	40954.5	0.161721	811720	767194	789457	1	15205	17942	16573.5	0.246494	881018	875348	878183
ANXA7	Homo sapiens annexin A7, mRNA (cDNA clone MGC:3917 IMAGE:3610541), complete cds., CHR Map: 10q22.2	ENSG00000138279				1	53298	37775	45536.5	0.265358	52598	44131	48364.5	1	40734	42383	41558.5	0.163972	57232	44051	50641.5	1	83869	53674	68771.5	0.271565	301555	299174	300364	1	71571	46438	59004.5	0.87756	489748	428102	458925
ANXA8L2	Homo sapiens annexin A8-like 2, mRNA (cDNA clone MGC:10405 IMAGE:3958020), complete cds., CHR Map: 10q11.22	-				1	27710	48399	38054.5	0.221758	202701	177677	190189	1	21008	23363	22185.5	0.0875344	204661	187666	196164	1	28144	55994	42069	0.166122	716447	961612	839030	1	21622	23367	22494.5	0.334555	1302281	1303516	1.3029e+06
ANXA9	Homo sapiens annexin A9, mRNA (cDNA clone MGC:1925 IMAGE:2959488), complete cds., CHR Map: 1q21	ENSG00000143412				1	35835	11531	23683	0.13801	306675	329669	318172	1	15311	22256	18783.5	0.0741116	281218	288625	284922	1	33488	35669	34578.5	0.136544	1395307	1460869	1428088	1	23066	26076	24571	0.365439	2011340	1981140	1996240
AOF2		-				2	150504	33466	91985	0.536031	2745	2954	2849.5	2	118200	60466	89333	0.352469	2733	2780	2756.5	1	62914	41270	52092	0.205701	2148853	2353077	2250965	1	24180	27552	25866	0.384699	1907094	1896383	1.90174e+06
APEH	Homo sapiens N-acylaminoacyl-peptide hydrolase, mRNA (cDNA clone MGC:8676 IMAGE:2964527), complete cds., CHR Map: 3p21.31	ENSG00000164062				1	15161	19899	17530	0.102154	786384	794753	790568	1	38508	77102	57805	0.228073	853128	847068	850098	1	21488	25029	23258.5	0.0918433	3803537	3688998	3.74627e+06	1	21127	18620	19873.5	0.295574	3517067	3492301	3504684
APOBEC3B	Homo sapiens apolipoprotein B mRNA editing enzyme, catalytic polypeptide-like 3B, mRNA (cDNA clone MGC:61606 IMAGE:6174285), complete cds., CHR Map: 22q13.1-q13.2	ENSG00000179750				1	85601	59799	72700	0.42365	380215	310435	345325	1	159772	116079	137926	0.544194	436884	393930	415407	1	181258	223731	202494	0.799612	1610632	1705325	1.65798e+06	1	65962	72665	69313.5	1.03088	1623919	1673650	1.64878e+06
APOBEC3C	Homo sapiens apolipoprotein B mRNA editing enzyme, catalytic polypeptide-like 3C, mRNA (cDNA clone MGC:19485 IMAGE:4331363), complete cds., CHR Map: 22q13.1	ENSG00000244509				1	147560	222073	184816	1.07699	513584	471039	492312	1	160560	204913	182736	0.720999	592573	554860	573716	1	92459	72329	82394	0.325358	2342007	2293357	2317682	1	24500	24279	24389.5	0.362739	2200596	2167110	2183853
APOBEC3F	Homo sapiens apolipoprotein B mRNA editing enzyme, catalytic polypeptide-like 3F, mRNA (cDNA clone MGC:46498 IMAGE:5227163), complete cds., CHR Map: 22q13.1	ENSG00000128394	X(A)	X(F)		1	266661	268230	267446	1.5585	569513	567810	568662	1	1055517	950962	1.00324e+06	3.95835	664334	657645	660990	1	1385650	1386647	1.38615e+06	5.47363	3238007	3200637	3219322	1	116116	134245	125180	1.86178	2973238	3007144	2990191
APTX	Homo sapiens aprataxin, mRNA (cDNA clone MGC:45060 IMAGE:5505120), complete cds.	ENSG00000137074			X(C)	1	23307	41984	32645.5	0.190237	65678	69794	67736	2	53028	38282	45655	0.180135	13206	14181	13693.5	1	64186	83127	73656.5	0.290855	655076	417455	536266	1	278584	284580	281582	4.1879	1088456	1098912	1093684
AQR	Homo sapiens aquarius homolog (mouse), mRNA (cDNA clone MGC:150700 IMAGE:40124830), complete cds., CHR Map: 15q14	ENSG00000021776				2	34138	35887	35012.5	0.204031	21649	23943	22796	2	294197	70546	182372	0.719559	13779	12313	13046	1	110137	112117	111127	0.438819	258351	275797	267074	1	27006	31685	29345.5	0.436449	128044	164571	146308
ARCN1	Homo sapiens archain 1, mRNA (cDNA clone MGC:120671 IMAGE:7939481), complete cds., CHR Map: 11q23.3	ENSG00000095139				1	39023	46599	42811	0.249476	359758	361984	360871	1	41726	50269	45997.5	0.181486	288059	339843	313951	1	105208	87218	96213	0.379927	1748809	1698054	1.72343e+06	1	25647	21172	23409.5	0.348164	1626208	1736494	1681351
ARF1	Homo sapiens ADP-ribosylation factor 1, mRNA (cDNA clone MGC:15747 IMAGE:3356859), complete cds., CHR Map: 1q42	ENSG00000143761				1	28285	26174	27229.5	0.158676	409792	405673	407732	1	27412	28833	28122.5	0.110959	390961	407652	399306	1	32643	28074	30358.5	0.11988	1701178	1774088	1737633	1	12647	13409	13028	0.193762	1629552	1611956	1620754
ARHGEF1	Homo sapiens Rho guanine nucleotide exchange factor (GEF) 1, mRNA (cDNA clone MGC:21456 IMAGE:3451036), complete cds., CHR Map: 19q13.13	ENSG00000076928				1	20193	18834	19513.5	0.113712	637377	571387	604382	1	38271	33173	35722	0.140944	465805	479848	472826	1	43034	47270	45152	0.178297	2392152	2286026	2339089	1	27699	29446	28572.5	0.424952	2189843	2268495	2229169
ARID3A	Homo sapiens AT rich interactive domain 3A (BRIGHT- like)	ENSG00000116017				1	18122	39887	29004.5	0.16902	651212	669049	660130	1	22764	24671	23717.5	0.093579	716061	724534	720298	1	53419	51556	52487.5	0.207263	4668976	4870709	4.76984e+06	1	30557	21665	26111	0.388343	3929076	3961675	3.94538e+06
ARL6IP4	Homo sapiens ADP-ribosylation-like factor 6 interacting protein 4, mRNA (cDNA clone MGC:22989 IMAGE:3609127), complete cds., CHR Map: 12q24.31	ENSG00000182196	X(A)	X(F)		1	929320	858135	893728	5.20808	786369	741118	763744	1	620102	769676	694889	2.74173	614283	701052	657668	1	552197	635277	593737	2.34455	2160955	2263931	2212443	1	46173	37222	41697.5	0.620157	2172182	2180522	2176352
ARNT	Homo sapiens aryl hydrocarbon receptor nuclear translocator	ENSG00000143437				1	13142	14389	13765.5	0.0802167	113095	114281	113688	1	34721	24558	29639.5	0.116945	35276	31388	33332	1	53093	109440	81266.5	0.320906	760858	775028	767943	1	47280	39232	43256	0.643336	289738	300233	294986
ARNT2	Homo sapiens aryl-hydrocarbon receptor nuclear translocator 2	ENSG00000172379			X(C)	1	20210	46305	33257.5	0.193804	548135	529365	538750	1	50916	105194	78055	0.307971	624175	649139	636657	1	75194	55387	65290.5	0.25782	1408289	1502608	1.45545e+06	1	547123	339385	443254	6.59241	1289056	1415977	1.35252e+06
ARNTL	Homo sapiens aryl hydrocarbon receptor nuclear translocator-like	ENSG00000133794				1	27427	51390	39408.5	0.229648	46636	33086	39861	1	30345	54907	42626	0.168184	27166	23530	25348	1	79588	89219	84403.5	0.333293	614218	574623	594420	1	19319	14628	16973.5	0.252443	683312	660037	671674
ARNTL2	Homo sapiens aryl hydrocarbon receptor nuclear translocator-like 2, mRNA (cDNA clone MGC:149672 IMAGE:40117268), complete cds.	ENSG00000029153				1	20689	23758	22223.5	0.129505	75226	46469	60847.5	1	18608	43125	30866.5	0.121786	28175	29972	29073.5	1	186027	137838	161932	0.63944	2004357	2073605	2038981	1	31515	30731	31123	0.462885	1942224	1986116	1964170
ASCC1	Homo sapiens activating signal cointegrator 1 complex subunit 1, mRNA (cDNA clone MGC:8735 IMAGE:3858865), complete cds., CHR Map: 10pter-q25.3	ENSG00000138303				1	27174	20228	23701	0.138114	214152	140731	177442	1	17379	18776	18077.5	0.071326	262391	186579	224485	1	69602	89711	79656.5	0.314548	806059	767988	787024	1	37449	43684	40566.5	0.603336	604540	597317	600928
ASCC3	Homo sapiens activating signal cointegrator 1 complex subunit 3, mRNA (cDNA clone IMAGE:6157156), complete cds., CHR Map: 6q16	ENSG00000112249				2	34746	35581	35163.5	0.204911	15368	16858	16113	2	28784	32882	30833	0.121654	18882	22264	20573	1	41917	55332	48624.5	0.192009	122174	118453	120314	1	32594	38192	35393	0.526392	101164	96430	98797
ASCL2	Homo sapiens achaete-scute complex homolog 2 (Drosophila), mRNA (cDNA clone MGC:71692 IMAGE:30337628), complete cds.	ENSG00000183734				1	20941	64862	42901.5	0.250003	100022	97421	98721.5	1	27340	41856	34598	0.136509	31389	27898	29643.5	1	53056	61765	57410.5	0.226703	660645	510350	585498	1	123656	108912	116284	1.72946	1018897	986500	1.0027e+06
ASCL4	Homo sapiens achaete-scute complex homolog 4 (Drosophila), mRNA (cDNA clone MGC:149343 IMAGE:40114457), complete cds.	ENSG00000187855				1	15886	23431	19658.5	0.114557	203736	209144	206440	1	14302	15037	14669.5	0.0578795	134387	126564	130476	1	81151	77448	79299.5	0.313138	532159	565653	548906	1	18052	21371	19711.5	0.293164	791082	1127269	959176
ASF1A		ENSG00000111875				1	35129	23961	29545	0.17217	36600	48204	42402	1	22349	25859	24104	0.0951039	35355	39085	37220	1	64993	72134	68563.5	0.270744	506564	521878	514221	1	40171	31829	36000	0.535419	247716	260420	254068
ASS1	Homo sapiens argininosuccinate synthetase 1, mRNA (cDNA clone MGC:22864 IMAGE:4042389), complete cds., CHR Map: 9q34.1	ENSG00000130707				1	15051	17371	16211	0.0944675	812724	896702	854713	1	15479	23638	19558.5	0.0771694	657559	818652	738106	1	27635	11923	19779	0.0781035	3178918	3155532	3167225	1	13579	14030	13804.5	0.205311	3122826	3037626	3080226
ATF1	Homo sapiens activating transcription factor 1	ENSG00000123268				2	8197	10763	9480	0.0552435	10695	9542	10118.5	2	23406	21972	22689	0.089521	9436	5424	7430	1	127027	78435	102731	0.405665	132758	131811	132284	1	33353	29034	31193.5	0.463934	82567	73955	78261
ATF2	Homo sapiens activating transcription factor 2	ENSG00000115966				1	11260	12124	11692	0.0681336	189803	183922	186862	1	22994	15530	19262	0.0759995	56078	55782	55930	1	110507	116912	113710	0.449017	646442	621371	633906	1	24220	17370	20795	0.309279	920918	946150	933534
ATF3	Homo sapiens activating transcription factor 3	ENSG00000162772				1	11292	11567	11429.5	0.0666039	404972	385971	395472	1	19024	16074	17549	0.0692408	444250	425699	434974	1	104372	67049	85710.5	0.338454	1949867	2084214	2.01704e+06	1	17561	14254	15907.5	0.236588	2361572	2525278	2443425
ATF4	Homo sapiens activating transcription factor 4 (tax-responsive enhancer element B67), transcript variant 2	ENSG00000128272				1	8488	8478	8483	0.0494336	31086	26548	28817	2	17676	18910	18293	0.0721763	17821	14835	16328	1	135276	148730	142003	0.560743	442319	336154	389236	1	16949	18463	17706	0.263337	1581298	1636151	1.60872e+06
ATF6	Homo sapiens activating transcription factor 6	ENSG00000118217				1	36398	34926	35662	0.207816	125365	139421	132393	1	38902	33992	36447	0.143804	194665	179773	187219	1	93858	44282	69070	0.272744	1169058	1336675	1.25287e+06	1	38313	49404	43858.5	0.652297	877428	635510	756469
ATF6B	Homo sapiens cAMP responsive element binding protein-like 1	ENSG00000228628; ENSG00000213676; ENSG00000168468; ENSG00000234539				1	11874	16441	14157.5	0.082501	46731	47376	47053.5	1	88425	56635	72530	0.286172	30652	30392	30522	1	127983	171888	149936	0.592066	169861	201362	185612	1	28251	31143	29697	0.441676	83366	86948	85157
ATF7		ENSG00000170653				2	46818	66057	56437.5	0.328882	13840	13951	13895.5	2	26516	119801	73158.5	0.288652	5775	5978	5876.5	1	97717	77637	87677	0.34622	126803	152999	139901	1	46975	24093	35534	0.528489	104622	106014	105318
ATMIN	Homo sapiens KIAA0431 protein	ENSG00000166454	X(A)			1	21109	21228	21168.5	0.123357	50970	52553	51761.5	1	262228	1075605	668916	2.63925	25232	25310	25271	1	86358	80420	83389	0.329287	96268	84219	90243.5	1	60652	55038	57845	0.860315	66914	65814	66364
ATOH1	Homo sapiens atonal homolog 1 (Drosophila)	ENSG00000172238				1	25519	51904	38711.5	0.225586	32930	36910	34920	1	35952	59185	47568.5	0.187685	34849	36156	35502.5	1	81751	83835	82793	0.326934	116593	145815	131204	2	18550	24688	21619	0.321534	61489	53879	57684
ATOH7	Homo sapiens atonal homolog 7 (Drosophila)	ENSG00000179774				2	14104	46354	30229	0.176156	1329	1608	1468.5	2	35429	21486	28457.5	0.112281	3508	3475	3491.5	2	119863	105421	112642	0.444802	15563	15833	15698	2	79571	51519	65545	0.974835	17831	15195	16513
ATP5A1	Homo sapiens ATP synthase, H+ transporting, mitochondrial F1 complex, alpha subunit 1, cardiac muscle, mRNA (cDNA clone MGC:17237 IMAGE:3873390), complete cds., CHR Map: 18q21	ENSG00000152234				1	34744	65679	50211.5	0.292601	381263	362092	371678	1	39958	50616	45287	0.178683	388756	370690	379723	1	146527	117272	131900	0.520846	2006098	2227736	2116917	1	46215	59305	52760	0.784687	2233471	1992445	2112958
ATP5C1	Homo sapiens ATP synthase, H+ transporting, mitochondrial F1 complex, gamma polypeptide 1, mRNA (cDNA clone MGC:24478 IMAGE:4092259), complete cds., CHR Map: 10p15.1	ENSG00000165629				1	49278	46500	47889	0.279067	274353	254850	264602	1	38863	52465	45664	0.18017	222614	188944	205779	1	68357	42963	55660	0.219791	1392875	1128969	1260922	1	50465	31900	41182.5	0.612498	1054196	1044124	1049160
ATXN2	Homo sapiens ataxin 2, mRNA (cDNA clone MGC:133091 IMAGE:40027340), complete cds., CHR Map: 12q24.1	ENSG00000204842				2	221635	77263	149449	0.870895	16780	17916	17348	2	219243	122707	170975	0.674593	12817	13631	13224	1	130127	299358	214742	0.847977	135213	165143	150178	1	39524	29697	34610.5	0.514754	91261	108242	99751.5
ATXN2L	Homo sapiens ataxin 2-like, mRNA (cDNA clone MGC:99468 IMAGE:5812230), complete cds., CHR Map: 16p11	ENSG00000168488	X(A)	X(F)		1	343767	344881	344324	2.0065	356715	352510	354612	1	765180	739089	752134	2.9676	174636	171683	173160	1	736044	667455	701750	2.77107	1448255	1394358	1.42131e+06	1	69747	84412	77079.5	1.14639	911114	906009	908562
BACH1	Homo sapiens BTB and CNC homology 1, basic leucine zipper transcription factor 1, transcript variant 2	ENSG00000156273				1	53793	46226	50009.5	0.291424	121114	136262	128688	1	59164	105253	82208.5	0.324359	83630	80097	81863.5	1	48132	101154	74643	0.294751	1246302	1299049	1.27268e+06	1	15519	21384	18451.5	0.274425	1384647	1516520	1.45058e+06
BAG4	Homo sapiens BCL2-associated athanogene 4, mRNA (cDNA clone MGC:33671 IMAGE:5259771), complete cds., CHR Map: 8p11.23	ENSG00000156735				1	48665	76339	62502	0.364222	326145	302516	314330	1	40208	53476	46842	0.184818	369721	362440	366080	1	69801	68720	69260.5	0.273496	1648942	1722130	1685536	1	63819	64001	63910	0.950518	2449933	2402737	2426335
BARHL2	Homo sapiens BarH-like homeobox 2, mRNA (cDNA clone MGC:161717 IMAGE:8992155), complete cds.	ENSG00000143032				1	29441	30084	29762.5	0.173437	274160	286277	280218	1	31389	26473	28931	0.114149	178364	196939	187652	1	24755	35369	30062	0.118709	1282035	1260849	1271442	1	68875	84074	76474.5	1.13739	1855965	1718715	1787340
BARX1	Homo sapiens BarH-like homeobox 1	ENSG00000131668				1	8612	8446	8529	0.0497016	345874	353348	349611	1	17966	50617	34291.5	0.135299	336167	282663	309415	1	86159	76784	81471.5	0.321715	1394522	1588903	1.49171e+06	1	48367	55589	51978	0.773057	572095	537351	554723
BARX2	Homo sapiens BARX homeobox 2, mRNA (cDNA clone MGC:133368 IMAGE:40069348), complete cds.	ENSG00000043039				1	28902	33813	31357.5	0.182732	643638	646264	644951	3	34865	155407	95136	0.375365	329261	302374	315818	1	46572	47055	46813.5	0.184858	3388817	3393097	3390957	1	106791	94664	100728	1.4981	3746663	3555581	3651122
BAT2L1	Homo sapiens HLA-B associated transcript 2-like, mRNA (cDNA clone IMAGE:3866664), complete cds., CHR Map: 9q34.13	-				1	27545	22952	25248.5	0.147132	230457	172717	201587	1	47361	31929	39645	0.156422	318359	217496	267928	1	51754	64828	58291	0.23018	890566	943691	917128	1	35449	29051	32250	0.479647	745848	708208	727028
BATF	Homo sapiens basic leucine zipper transcription factor, ATF-like	ENSG00000156127				1	14264	11847	13055.5	0.0760792	94524	90168	92346	1	22476	21465	21970.5	0.0866861	51105	63474	57289.5	1	84853	58979	71916	0.283982	560582	497166	528874	1	59056	48880	53968	0.802653	252441	269697	261069
BATF2	Homo sapiens hypothetical protein BC012330	ENSG00000168062				2	7830	7550	7690	0.0448125	17683	14473	16078	2	12330	26253	19291.5	0.0761159	8816	9169	8992.5	1	176724	189663	183194	0.723396	101608	101293	101450	1	16979	22725	19852	0.295254	149156	128007	138582
BATF3	Homo sapiens basic leucine zipper transcription factor, ATF-like 3, mRNA (cDNA clone MGC:151098 IMAGE:40126040), complete cds.	ENSG00000123685				1	35012	35469	35240.5	0.205359	480229	485639	482934	1	72088	70840	71464	0.281966	481942	491952	486947	1	24165	33414	28789.5	0.113684	3075928	3117839	3.09688e+06	1	17521	13903	15712	0.233681	3014763	2911964	2.96336e+06
BAZ2B	Homo sapiens bromodomain adjacent to zinc finger domain, 2B	ENSG00000226266; ENSG00000123636			X(C)	1	24608	21239	22923.5	0.133584	172295	177343	174819	1	45560	59116	52338	0.206503	280708	258944	269826	1	159594	499284	329439	1.30089	549765	441463	495614	1	343786	243389	293588	4.36646	200184	214896	207540
BBX	Homo sapiens bobby sox homolog (Drosophila), mRNA (cDNA clone MGC:150613 IMAGE:40123389), complete cds.	ENSG00000114439				2	10395	12586	11490.5	0.0669594	9189	7167	8178	2	26393	24584	25488.5	0.100567	2351	2220	2285.5	1	55847	95295	75571	0.298415	69601	109356	89478.5	2	16742	19208	17975	0.267338	55430	67447	61438.5
BCCIP	Homo sapiens BRCA2 and CDKN1A interacting protein, mRNA (cDNA clone MGC:13373 IMAGE:4277458), complete cds., CHR Map: 10q26.1	ENSG00000107949				1	60053	49014	54533.5	0.317787	564581	536284	550432	1	37565	39713	38639	0.152453	480784	467835	474310	1	61721	43419	52570	0.207589	1683486	1697688	1690587	1	41475	38780	40127.5	0.596807	1498172	1448291	1.47323e+06
BCL11A	Homo sapiens B-cell CLL/lymphoma 11A (zinc finger protein), transcript variant 2	ENSG00000119866				2	21857	30698	26277.5	0.153129	10916	6801	8858.5	2	47596	145167	96381.5	0.38028	13155	14299	13727	1	53953	91163	72558	0.286518	155883	134161	145022	1	30768	42618	36693	0.545726	133403	124436	128920
BCL6		ENSG00000113916				1	9122	12130	10626	0.0619216	476836	457261	467048	1	19642	23951	21796.5	0.0859996	412613	412939	412776	1	72554	52643	62598.5	0.247189	3177820	3083475	3.13065e+06	1	10320	11131	10725.5	0.159518	2838031	2848355	2843193
BCL6B	Homo sapiens B-cell CLL/lymphoma 6, member B (zinc finger protein)	ENSG00000161940				1	19036	18028	18532	0.107993	369033	374488	371760	1	29438	31895	30666.5	0.120997	333427	320329	326878	1	37848	35557	36702.5	0.144931	1320185	1384158	1.35217e+06	1	31133	32529	31831	0.473415	1362804	1411909	1.38736e+06
BHLHE40		ENSG00000134107				2	24352	107976	66164	0.385562	8389	4722	6555.5	2	39951	42707	41329	0.163066	6343	6408	6375.5	1	173968	290624	232296	0.917292	486609	379641	433125	2	31618	16137	23877.5	0.355124	44248	34103	39175.5
BHLHE41		ENSG00000123095				1	19267	13961	16614	0.0968159	445621	441616	443618	1	21548	19876	20712	0.0817206	394055	383385	388720	1	28104	29158	28631	0.113058	3160832	3163351	3.16209e+06	1	16408	15486	15947	0.237176	2798409	2899910	2.84916e+06
BLM	Homo sapiens Bloom syndrome, mRNA (cDNA clone MGC:131618 IMAGE:7961413), complete cds., CHR Map: 15q26.1	ENSG00000197299				1	29327	35023	32175	0.187496	30428	21865	26146.5	2	169657	152379	161018	0.635307	8645	7484	8064.5	1	38894	112801	75847.5	0.299507	762620	777926	770273	1	15733	17768	16750.5	0.249126	654070	721115	687592
BMI1	Homo sapiens B lymphoma Mo-MLV insertion region (mouse)	ENSG00000168283				1	26719	26559	26639	0.155235	266721	279652	273186	1	60348	70059	65203.5	0.257265	258290	257889	258090	1	21293	20580	20936.5	0.0826742	2224937	2286815	2255876	1	27294	22117	24705.5	0.367439	2026895	1967512	1.9972e+06
BMS1	Homo sapiens BMS1 homolog, ribosome assembly protein (yeast), mRNA (cDNA clone MGC:49890 IMAGE:6062924), complete cds., CHR Map: 10q11.21	ENSG00000165733				2	17885	39569	28727	0.167403	3071	2955	3013	2	35303	199600	117452	0.463413	5937	5809	5873	1	49092	59903	54497.5	0.2152	101887	108015	104951	1	38518	46253	42385.5	0.63039	77727	76302	77014.5
BNIP3		ENSG00000176171				1	27714	21230	24472	0.142607	123031	110647	116839	3	88832	22968	55900	0.220557	113135	126684	119910	1	54170	70851	62510.5	0.246842	838059	698587	768323	1	39286	18994	29140	0.433392	523514	522956	523235
BOLA1	Homo sapiens bolA homolog 1 (E. coli), mRNA (cDNA clone MGC:75015 IMAGE:5190565), complete cds.	ENSG00000178096				1	56880	83219	70049.5	0.408204	145393	143117	144255	3	123793	37631	80712	0.318455	153326	159017	156172	1	55253	61684	58468.5	0.230881	978477	1103639	1041058	1	20315	27247	23781	0.353689	726918	861205	794062
BOP1	Homo sapiens block of proliferation 1, mRNA (cDNA clone MGC:19607 IMAGE:3633864), complete cds., CHR Map: 8q24.3	ENSG00000261236				1	31248	29202	30225	0.176132	131718	120352	126035	1	38708	67289	52998.5	0.209109	83857	67539	75698	2	126168	177958	152063	0.600468	38629	34247	36438	1	49296	21654	35475	0.527611	855172	805505	830338
BRCA1	Homo sapiens breast cancer 1, early onset, mRNA (cDNA clone IMAGE:6181860), complete cds.	ENSG00000012048				1	23106	38365	30735.5	0.179107	127203	155447	141325	1	35100	65811	50455.5	0.199076	46099	34547	40323	1	90919	90544	90731.5	0.358281	616153	912357	764255	1	51123	39500	45311.5	0.673907	1369550	1260881	1.31522e+06
BRD9	Homo sapiens bromodomain containing 9	ENSG00000028310				2	18541	23582	21061.5	0.122733	13993	15729	14861	2	38833	39285	39059	0.15411	4083	4089	4086	1	75622	57749	66685.5	0.263328	168042	140342	154192	1	60508	50371	55439.5	0.824539	77209	73551	75380
BRIP1	Homo sapiens BRCA1 interacting protein C-terminal helicase 1, mRNA (cDNA clone MGC:126521 IMAGE:8068978), complete cds., CHR Map: 17q22.2	ENSG00000136492				1	35247	42512	38879.5	0.226565	78996	72395	75695.5	2	135849	132443	134146	0.529282	17545	12358	14951.5	1	187689	245695	216692	0.855675	951913	975123	963518	1	45992	33192	39592	0.588842	765552	1052777	909164
BST2	Homo sapiens bone marrow stromal cell antigen 2, mRNA (cDNA clone MGC:45144 IMAGE:5217945), complete cds., CHR Map: 19p13.1	ENSG00000130303				1	76266	80585	78425.5	0.457014	215066	225370	220218	1	81214	74233	77723.5	0.306663	271920	252838	262379	1	43698	49367	46532.5	0.183748	262949	424683	343816	2	39168	14331	26749.5	0.397839	66739	62552	64645.5
BTF3	Homo sapiens basic transcription factor 3, mRNA (cDNA clone MGC:2209 IMAGE:2966788), complete cds., CHR Map: 5q13.2	ENSG00000145741				1	182143	183586	182864	1.06562	250637	259094	254866	1	234324	190831	212578	0.838739	256291	113389	184840	1	59200	64727	61963.5	0.244682	1358269	1333856	1.34606e+06	1	32506	30386	31446	0.467689	1106906	1204404	1155655
BUD13	Homo sapiens BUD13 homolog (S. cerevisiae), mRNA (cDNA clone MGC:13125 IMAGE:4111572), complete cds., CHR Map: 11q23.3	ENSG00000137656				1	134098	119488	126793	0.73887	272532	384111	328322	1	152886	239743	196314	0.774572	260472	480635	370554	1	122001	156066	139034	0.549017	1150074	1324977	1.23753e+06	1	29787	29145	29466	0.438241	1182638	1283220	1232929
BYSL	Homo sapiens bystin-like, mRNA (cDNA clone MGC:60140 IMAGE:6011459), complete cds., CHR Map: 6p21.1	ENSG00000112578				1	35457	26301	30879	0.179943	396020	456827	426424	1	30989	23501	27245	0.107497	477997	561135	519566	1	46310	46612	46461	0.183466	1425916	1512599	1.46926e+06	1	25892	23936	24914	0.37054	1308975	1315611	1312293
BZW1	Homo sapiens basic leucine zipper and W2 domains 1, mRNA (cDNA clone MGC:24775 IMAGE:4284614), complete cds., CHR Map: 2q33	ENSG00000082153				1	27908	28511	28209.5	0.164387	191701	257741	224721	1	29133	32006	30569.5	0.120614	246998	301446	274222	1	26612	50065	38338.5	0.151391	823272	832335	827804	1	23494	20736	22115	0.328911	735783	693382	714582
C11orf31	Homo sapiens chromosome 11 open reading frame 31, mRNA (cDNA clone MGC:31984 IMAGE:4766360), complete cds., CHR Map: 11q12.1	-				1	41407	75775	58591	0.341431	56804	40044	48424	1	59515	117578	88546.5	0.349366	90914	51501	71207.5	1	115797	97825	106811	0.421776	454141	291781	372961	1	47441	53150	50295.5	0.748033	218453	249409	233931
C11orf68	Homo sapiens chromosome 11 open reading frame 68, mRNA (cDNA clone MGC:21627 IMAGE:4346483), complete cds., CHR Map: 11q13.1	ENSG00000175573				1	15653	31916	23784.5	0.138601	255511	252738	254124	1	14352	16278	15315	0.0604264	297094	306192	301643	1	75612	27431	51521.5	0.203448	1286954	1249687	1.26832e+06	1	35563	55528	45545.5	0.677387	1199170	1171247	1.18521e+06
C14orf156	Homo sapiens chromosome 14 open reading frame 156, mRNA (cDNA clone MGC:23792 IMAGE:4250073), complete cds., CHR Map: 14q24.3	-				1	24875	39204	32039.5	0.186706	150259	154420	152340	1	111406	139045	125226	0.494086	59162	59648	59405	1	194228	183340	188784	0.745472	1990067	1858854	1.92446e+06	1	104078	61577	82827.5	1.23187	2022414	2050703	2.03656e+06
C14orf166	Homo sapiens chromosome 14 open reading frame 166, mRNA (cDNA clone MGC:680 IMAGE:3528725), complete cds., CHR Map: 14q22.1	-				1	31484	30348	30916	0.180159	339078	339982	339530	1	31596	31970	31783	0.125402	344295	339575	341935	2	76464	43739	60101.5	0.237329	56119	22698	39408.5	2	19915	14301	17108	0.254443	27736	98680	63208
C14orf93	Homo sapiens chromosome 14 open reading frame 93, mRNA (cDNA clone MGC:15042 IMAGE:3936989), complete cds., CHR Map: 14q11.2	ENSG00000100802				1	33875	42812	38343.5	0.223442	428696	553202	490949	1	84634	99030	91832	0.362329	657399	826914	742156	1	103801	118077	110939	0.438077	1569317	1821540	1.69543e+06	1	25963	26665	26314	0.391362	1476243	1473730	1.47499e+06
C16orf80	Homo sapiens chromosome 16 open reading frame 80, mRNA (cDNA clone MGC:3336 IMAGE:3528301), complete cds., CHR Map: 16q21	-				1	38173	42441	40307	0.234884	236734	265380	251057	1	35633	60913	48273	0.190464	296473	294201	295337	1	48591	72117	60354	0.238326	1412720	1422277	1.4175e+06	1	18291	16787	17539	0.260853	1360319	1419577	1389948
C16orf88	Homo sapiens chromosome 16 open reading frame 88, mRNA (cDNA clone MGC:131567 IMAGE:7971177), complete cds., CHR Map: 16p12.3	-				1	169120	122932	146026	0.850948	122344	141960	132152	1	241478	265636	253557	1.00043	435230	506173	470702	1	236583	221652	229118	0.904741	1071241	1169087	1120164	1	42923	44784	43853.5	0.652223	1114266	1055990	1085128
C17orf42	Homo sapiens chromosome 17 open reading frame 42, mRNA (cDNA clone IMAGE:4253473)., CHR Map: NA	-				2	45295	63507	54401	0.317015	9037	9973	9505	2	57837	60441	59139	0.233337	8476	9858	9167	2	60001	47997	53999	0.213232	28378	27977	28177.5	2	30112	17027	23569.5	0.350544	45103	35148	40125.5
C17orf49	Homo sapiens hypothetical protein MGC49942	ENSG00000258315				1	19440	31689	25564.5	0.148974	421694	405566	413630	1	18226	13442	15834	0.0624741	440609	453479	447044	1	33369	79112	56240.5	0.222083	2418957	2520105	2469531	1	18450	17277	17863.5	0.26568	2420382	2578826	2499604
C19orf47	Homo sapiens chromosome 19 open reading frame 47, mRNA (cDNA clone MGC:35562 IMAGE:5202287), complete cds., CHR Map: 19q13.2	ENSG00000160392				1	19328	61056	40192	0.234214	123380	136676	130028	1	27638	38820	33229	0.131107	184533	178600	181566	1	112201	94947	103574	0.408994	1034553	1135366	1.08496e+06	1	50481	22210	36345.5	0.540558	1204154	977949	1.09105e+06
C1orf107	Homo sapiens chromosome 1 open reading frame 107, mRNA (cDNA clone MGC:29875 IMAGE:5110673), complete cds., CHR Map: 1q32.2	-				1	28125	45241	36683	0.213765	167365	172868	170116	3	49354	531724	290539	1.14634	80615	79737	80176	1	31253	65592	48422.5	0.191211	1600572	1589174	1594873	1	25160	22050	23605	0.351072	1351565	1339622	1.34559e+06
C1orf131	Homo sapiens chromosome 1 open reading frame 131, mRNA (cDNA clone MGC:46269 IMAGE:5589128), complete cds., CHR Map: 1q42.2	ENSG00000143633				1	17961	21478	19719.5	0.114913	344080	326397	335238	1	37409	32692	35050.5	0.138294	410322	385938	398130	1	47173	48431	47802	0.188761	1785737	1727996	1.75687e+06	1	47773	43074	45423.5	0.675573	1754643	2115112	1.93488e+06
C1orf25	Homo sapiens chromosome 1 open reading frame 25, mRNA (cDNA clone MGC:57134 IMAGE:5296208), complete cds., CHR Map: 1q25.2	-				1	58094	37082	47588	0.277313	47007	45379	46193	2	72857	223296	148076	0.584246	16639	18020	17329.5	1	293638	242670	268154	1.05889	1883098	1809861	1.84648e+06	1	39221	26902	33061.5	0.491716	1809325	1901129	1855227
C1orf31	Homo sapiens chromosome 1 open reading frame 31, mRNA (cDNA clone MGC:131683 IMAGE:4540930), complete cds., CHR Map: 1q42.2	-				2	59064	37002	48033	0.279906	15877	13634	14755.5	2	34206	67154	50680	0.199961	19633	17800	18716.5	1	37894	60546	49220	0.19436	88581	66123	77352	1	38977	24149	31563	0.469429	71645	83967	77806
C1orf35	Homo sapiens chromosome 1 open reading frame 35, mRNA (cDNA clone MGC:4174 IMAGE:3634226), complete cds., CHR Map: 1q42.13	ENSG00000143793		X(F)		1	423151	391215	407183	2.37281	773217	739145	756181	1	544005	351564	447784	1.76676	816149	790651	803400	1	785294	888392	836843	3.30453	3026031	3177005	3101518	1	90508	88513	89510.5	1.33127	2962738	2921088	2941913
C1orf52	Homo sapiens chromosome 1 open reading frame 52, mRNA (cDNA clone MGC:33961 IMAGE:5303467), complete cds., CHR Map: 1p22.3	ENSG00000162642				2	24348	43646	33997	0.198113	14677	15348	15012.5	1	25532	21220	23376	0.0922316	25044	29148	27096	2	51220	68298	59759	0.235977	29563	32054	30808.5	1	41854	14391	28122.5	0.418259	75252	110895	93073.5
C1orf57	Homo sapiens chromosome 1 open reading frame 57, mRNA (cDNA clone MGC:13186 IMAGE:3619026), complete cds., CHR Map: 1q42.2	-				1	79704	55401	67552.5	0.393653	431806	324005	377906	1	72665	79264	75964.5	0.299723	430647	382623	406635	1	89215	101059	95137	0.375678	2143669	2145542	2.14461e+06	1	32368	33594	32981	0.490519	1972629	2043925	2008277
C1orf77	Homo sapiens chromosome 1 open reading frame 77, mRNA (cDNA clone MGC:149447 IMAGE:40115305), complete cds., CHR Map: 1q21.3	-				1	28671	24478	26574.5	0.154859	544177	512147	528162	1	166813	88462	127638	0.503602	723435	653037	688236	1	182366	206223	194294	0.767232	2603398	2454244	2528821	1	81199	64058	72628.5	1.08019	2125966	1988198	2057082
C20orf194	Homo sapiens chromosome 20 open reading frame 194, mRNA (cDNA clone MGC:141683 IMAGE:40012183), complete cds.	ENSG00000088854				1	14415	15056	14735.5	0.0858692	72065	74883	73474	1	26017	35549	30783	0.121456	81194	83538	82366	1	123842	96183	110012	0.434418	489178	362918	426048	1	61156	17150	39153	0.582313	1451373	1112693	1282033
C22orf28	Homo sapiens hypothetical protein HSPC117, CHR Map: 22q12	-				1	27245	35691	31468	0.183376	59685	72506	66095.5	1	59346	51913	55629.5	0.21949	114894	140324	127609	1	47709	42205	44957	0.177527	348272	421332	384802	1	29084	26083	27583.5	0.410243	213194	246164	229679
C3orf26	Homo sapiens chromosome 3 open reading frame 26, mRNA (cDNA clone MGC:4308 IMAGE:2819663), complete cds., CHR Map: 3q12.1	-				1	22001	24153	23077	0.134478	158666	183165	170916	1	42501	36339	39420	0.155534	254042	221708	237875	1	57688	51532	54610	0.215644	818754	889826	854290	1	42470	45881	44175.5	0.657012	841711	836239	838975
C7orf50	Homo sapiens chromosome 7 open reading frame 50, mRNA (cDNA clone MGC:11257 IMAGE:3941780), complete cds., CHR Map: 7p22.3	ENSG00000146540				1	40164	43600	41882	0.244062	28229	37534	32881.5	1	55241	42379	48810	0.192583	38239	19535	28887	1	54758	58589	56673.5	0.223793	191110	174550	182830	1	29962	17258	23610	0.351146	382340	458525	420432
C9orf114	Homo sapiens chromosome 9 open reading frame 114, mRNA (cDNA clone MGC:75017 IMAGE:4539701), complete cds., CHR Map: 9q34.11	-				1	31205	24730	27967.5	0.162977	662628	651407	657018	1	91225	50202	70713.5	0.279005	666479	673660	670070	1	80919	79382	80150.5	0.316499	2734744	2655810	2695277	1	31012	27006	29009	0.431444	2769017	2738103	2753560
CALR	Homo sapiens calreticulin, mRNA (cDNA clone MGC:2227 IMAGE:3050717), complete cds., CHR Map: 19p13.3-p13.2	ENSG00000179218				1	22409	25881	24145	0.140702	431347	428494	429920	1	28155	30708	29431.5	0.116124	469887	477637	473762	1	15382	17818	16600	0.0655502	1375709	1546599	1461154	1	118623	62347	90485	1.34576	2113339	2137387	2125363
CAMTA2	Homo sapiens calmodulin binding transcription activator 2	ENSG00000108509				1	38965	32043	35504	0.206895	118646	145243	131944	1	30032	31643	30837.5	0.121671	158065	166328	162196	1	79751	236410	158080	0.624229	1572271	1331335	1451803	1	46050	45950	46000	0.684147	1314994	1212872	1263933
CANX	Homo sapiens calnexin, mRNA (cDNA clone MGC:17014 IMAGE:4342723), complete cds., CHR Map: 5q35	ENSG00000283777; ENSG00000127022				1	33577	46742	40159.5	0.234024	510723	513742	512232	1	37061	36391	36726	0.144905	494409	493671	494040	1	70234	47702	58968	0.232853	2289941	2261159	2275550	1	22446	20400	21423	0.318619	2127903	2230914	2.17941e+06
CAPRIN1	Homo sapiens cell cycle associated protein 1, mRNA (cDNA clone MGC:1378 IMAGE:3355481), complete cds., CHR Map: 11p13	ENSG00000135387				2	15149	188583	101866	0.593611	7387	7916	7651.5	2	20222	58505	39363.5	0.155311	10218	12198	11208	1	93840	71406	82623	0.326262	164656	137050	150853	1	67650	37674	52662	0.783229	140828	88591	114710
CARHSP1	Homo sapiens calcium regulated heat stable protein 1, 24kDa	ENSG00000153048				1	12622	9857	11239.5	0.0654967	164229	162684	163456	1	18914	30205	24559.5	0.0969012	174309	180689	177499	1	28937	34100	31518.5	0.12446	780668	1069173	924920	1	21107	27910	24508.5	0.364509	858612	877665	868138
CARTPT		ENSG00000164326				1	16597	15674	16135.5	0.0940275	395027	388648	391838	1	33434	25564	29499	0.11639	435618	436793	436206	1	29630	31589	30609.5	0.120871	4130118	4133669	4.13189e+06	1	21712	20679	21195.5	0.315236	3252168	3050291	3.15123e+06
CASC3	Homo sapiens cancer susceptibility candidate 3, mRNA (cDNA clone MGC:57539 IMAGE:5561860), complete cds., CHR Map: 17q11-q21.3	ENSG00000108349				3	31176	257758	144467	0.841863	228957	242381	235669	1	28809	76071	52440	0.206906	166069	175180	170624	1	81101	107603	94352	0.372578	3512760	3459804	3486282	1	23815	23735	23775	0.3536	3407947	3279625	3343786
CAST	Homo sapiens calpastatin, mRNA (cDNA clone MGC:9402 IMAGE:3878564), complete cds., CHR Map: 5q15	ENSG00000153113				1	22473	19408	20940.5	0.122028	413217	414706	413962	1	25221	23295	24258	0.0957116	413640	405524	409582	1	49307	89124	69215.5	0.273319	2208715	2160263	2184489	1	29734	20301	25017.5	0.372079	2029364	2048491	2.03893e+06
CBFB	Homo sapiens core-binding factor, beta subunit, transcript variant 2	ENSG00000067955				1	5063	5966	5514.5	0.032135	211584	197685	204634	1	7111	7044	7077.5	0.0279248	207733	203397	205565	1	29024	42031	35527.5	0.140291	1763313	2162392	1.96285e+06	1	16178	18232	17205	0.255886	1938299	1907982	1.92314e+06
CBLL1	Homo sapiens Cas-Br-M (murine) ecotropic retroviral transforming sequence-like 1, mRNA (cDNA clone MGC:163401 IMAGE:40146560), complete cds.	ENSG00000105879				2	27256	33412	30334	0.176767	9435	6599	8017	2	43673	77746	60709.5	0.239533	1979	2113	2046	1	161196	114805	138000	0.544937	464953	400867	432910	1	36213	53610	44911.5	0.667958	240282	213609	226946
CBX2	Homo sapiens hypothetical protein MGC10561	ENSG00000173894				1	8879	10999	9939	0.0579182	534476	556538	545507	1	18735	14945	16840	0.0664433	530867	550376	540622	1	53417	75877	64647	0.255279	2967341	2853279	2910310	1	19955	25333	22644	0.336779	2675828	2522905	2.59937e+06
CBX4	Homo sapiens chromobox homolog 4 (Pc class homolog, Drosophila)	ENSG00000141582				2	16655	15503	16079	0.0936983	1654	1400	1527	2	34183	26328	30255.5	0.119375	2529	2397	2463	1	128677	105008	116842	0.461389	134973	131506	133240	1	88591	85990	87290.5	1.29825	79416	73716	76566
CBX5		ENSG00000094916				2	143884	90749	117316	0.683647	1412	1572	1492	2	58464	41962	50213	0.198119	1618	1781	1699.5	1	183810	210017	196914	0.777574	49195	231794	140494	2	33527	35024	34275.5	0.509771	16361	18887	17624
CBX7	Homo sapiens chromobox homolog 7	ENSG00000100307				1	32610	50491	41550.5	0.24213	188546	189825	189186	1	63110	105843	84476.5	0.333308	126503	128791	127647	1	35109	50817	42963	0.169653	721778	1446782	1084280	1	33349	31310	32329.5	0.480829	2192043	2081632	2.13684e+06
CBX8	Homo sapiens chromobox homolog 8 (Pc class homolog, Drosophila)	ENSG00000141570				1	22295	22025	22160	0.129135	288697	277931	283314	1	54586	70521	62553.5	0.246809	245537	258112	251824	1	48410	82088	65249	0.257656	2185480	2277616	2231548	1	34887	39269	37078	0.551452	2371284	2236148	2303716
CCAR1		ENSG00000060339				2	22588	163593	93090.5	0.542473	4019	4070	4044.5	2	354148	123036	238592	0.941381	6763	6689	6726	2	50350	110360	80355	0.317306	66894	48146	57520	2	17006	30089	23547.5	0.350216	29312	27555	28433.5
CCBL2	Homo sapiens cysteine conjugate-beta lyase 2, mRNA (cDNA clone MGC:5114 IMAGE:3453829), complete cds., CHR Map: 1p22.2	-				2	16879	15928	16403.5	0.0955893	8334	8764	8549	2	32495	28469	30482	0.120269	14766	18314	16540	2	60269	41981	51125	0.201883	49058	53751	51404.5	2	31766	35302	33534	0.498743	58847	60037	59442
CCDC108	Homo sapiens coiled-coil domain containing 108, mRNA (cDNA clone IMAGE:5180383), complete cds., CHR Map: 2q35	-				2	30057	33135	31596	0.184122	5213	4945	5079	2	26266	36619	31442.5	0.124058	4623	4662	4642.5	1	56398	69754	63076	0.249075	162236	157482	159859	1	36344	61220	48782	0.725523	77576	91203	84389.5
CCDC124	Homo sapiens coiled-coil domain containing 124, mRNA (cDNA clone MGC:2704 IMAGE:2820921), complete cds., CHR Map: 19p13.11	ENSG00000007080				1	168644	191662	180153	1.04982	375955	406328	391142	1	162514	91500	127007	0.501115	413079	387774	400426	2	80996	39775	60385.5	0.238451	31210	43302	37256	1	38514	36463	37488.5	0.557558	224642	205681	215162
CCDC137	Homo sapiens coiled-coil domain containing 137, mRNA (cDNA clone MGC:16597 IMAGE:4110481), complete cds., CHR Map: 17q25.3	ENSG00000185298		X(F)		1	311582	264805	288194	1.67941	545861	520291	533076	1	487494	164730	326112	1.2867	592157	473432	532794	1	764995	856571	810783	3.20163	2440008	2287295	2.36365e+06	1	93009	89394	91201.5	1.35642	2182594	2284851	2.23372e+06
CCDC47	Homo sapiens coiled-coil domain containing 47, mRNA (cDNA clone MGC:15096 IMAGE:3688068), complete cds., CHR Map: 17q23.3	ENSG00000108588				2	35183	38316	36749.5	0.214153	3485	3778	3631.5	2	32499	33978	33238.5	0.131145	3506	4193	3849.5	2	108073	206206	157140	0.620514	27873	23799	25836	2	32007	34156	33081.5	0.492013	16151	17484	16817.5
CCDC59	Homo sapiens coiled-coil domain containing 59, mRNA (cDNA clone MGC:22303 IMAGE:4771954), complete cds., CHR Map: 12q21.31	ENSG00000133773				1	53996	57903	55949.5	0.326038	294821	269148	281984	1	79409	77382	78395.5	0.309315	350028	330798	340413	2	20881	18474	19677.5	0.0777027	21765	25447	23606	2	25423	17829	21626	0.321638	38203	26963	32583
CCDC71	Homo sapiens hypothetical protein FLJ12800	ENSG00000177352				1	38891	26726	32808.5	0.191187	84413	102720	93566.5	1	34026	38298	36162	0.14268	44110	51773	47941.5	2	109129	118218	113674	0.448875	56365	57939	57152	1	57409	69460	63434.5	0.943446	129861	125764	127812
CCDC79	Homo sapiens coiled-coil domain containing 79, mRNA (cDNA clone MGC:161387 IMAGE:8991825), complete cds.	-				2	42813	55732	49272.5	0.287129	13728	13229	13478.5	2	51432	129821	90626.5	0.357573	4967	4597	4782	1	76151	67647	71899	0.283915	2280359	2544933	2412646	1	38434	37781	38107.5	0.566764	2425278	2532414	2478846
CCDC86	Homo sapiens hypothetical protein MGC2574, CHR Map: 11q12.2	ENSG00000110104		X(F)	X(C)	1	150484	241570	196027	1.14232	583297	581153	582225	1	434566	394256	414411	1.63509	622574	612905	617740	1	537706	542321	540014	2.13241	3021620	3277345	3.14948e+06	1	135695	402725	269210	4.0039	3280407	2847052	3.06373e+06
CCDC9	Homo sapiens coiled-coil domain containing 9, mRNA (cDNA clone MGC:10357 IMAGE:3832697), complete cds., CHR Map: 19q13.32	ENSG00000105321				1	84973	85100	85036.5	0.495539	522273	560469	541371	1	145485	109408	127446	0.502849	544277	594134	569206	1	80315	81478	80896.5	0.319445	1507015	1494557	1500786	1	18811	19051	18931	0.281556	1553921	1639591	1596756
CCT3	Homo sapiens chaperonin containing TCP1, subunit 3 (gamma), mRNA (cDNA clone MGC:15920 IMAGE:3534941), complete cds., CHR Map: 1q23	ENSG00000163468				2	40193	42487	41340	0.240903	8987	8045	8516	2	31934	37917	34925.5	0.137801	12828	11877	12352.5	1	171281	622756	397018	1.56775	414417	409012	411714	1	51643	72885	62264	0.926038	296591	397885	347238
CCT4	Homo sapiens chaperonin containing TCP1, subunit 4 (delta), mRNA (cDNA clone MGC:126165 IMAGE:40033762), complete cds., CHR Map: 2p15	ENSG00000115484				1	27966	47763	37864.5	0.22065	22559	38255	30407	1	50415	77990	64202.5	0.253315	44400	77522	60961	1	86577	70959	78768	0.31104	160405	215734	188070	2	57292	27368	42330	0.629564	63359	57036	60197.5
CCT6A	Homo sapiens chaperonin containing TCP1, subunit 6A (zeta 1), mRNA (cDNA clone MGC:126215 IMAGE:40034021), complete cds., CHR Map: 7p11.2	ENSG00000146731				1	39053	27661	33357	0.194384	198722	185381	192052	1	31863	30178	31020.5	0.122393	171185	171940	171562	1	97181	119174	108178	0.427172	1101281	1009311	1055296	1	40489	33391	36940	0.5494	914063	914244	914154
CD36	Homo sapiens CD36 antigen (collagen type I receptor, thrombospondin receptor)	ENSG00000135218				1	35472	42259	38865.5	0.226484	520771	494252	507512	1	92432	99827	96129.5	0.379285	532172	546945	539558	1	55874	55088	55481	0.219084	2229400	2238485	2.23394e+06	1	55629	45287	50458	0.75045	2675990	2145067	2.41053e+06
CD3EAP	Homo sapiens CD3e molecule, epsilon associated protein, mRNA (cDNA clone MGC:118851 IMAGE:40001010), complete cds., CHR Map: 19q13.3	ENSG00000117877				1	119430	51383	85406.5	0.497695	260628	208916	234772	1	61074	49100	55087	0.217349	261020	236419	248720	1	63388	67699	65543.5	0.258819	2399865	2473618	2.43674e+06	1	18314	23149	20731.5	0.308335	2332203	2331071	2331637
CDC40	Homo sapiens cell division cycle 40 homolog (S. cerevisiae), mRNA (cDNA clone MGC:161392 IMAGE:8991830), complete cds., CHR Map: 6q21	ENSG00000168438				1	50281	53335	51808	0.301904	207441	175569	191505	1	54077	49854	51965.5	0.205033	230109	193178	211644	1	36099	40080	38089.5	0.150408	1858638	1798788	1828713	1	20983	23370	22176.5	0.329826	1661776	1636370	1649073
CDC42EP4	Homo sapiens CDC42 effector protein (Rho GTPase binding) 4, mRNA (cDNA clone MGC:17125 IMAGE:4181539), complete cds., CHR Map: 17q24-q25	ENSG00000179604				1	40464	27819	34141.5	0.198955	478571	490505	484538	1	26953	32343	29648	0.116978	531145	492323	511734	1	118246	117108	117677	0.464684	1906500	1915404	1910952	1	64832	59506	62169	0.924625	1571901	1604515	1588208
CDC5L	Homo sapiens CDC5 cell division cycle 5-like (S. pombe)	ENSG00000096401	X(A)		X(C)	1	44338	40481	42409.5	0.247136	185089	171195	178142	1	501937	1760849	1131393	4.46399	138736	124394	131565	1	126134	146666	136400	0.538617	1465736	1500270	1483003	1	348902	270081	309492	4.60299	1098885	1176981	1137933
CDCA5		ENSG00000146670				1	32274	19152	25713	0.149839	277431	282053	279742	1	26717	21789	24253	0.0956918	293692	294588	294140	1	36403	32744	34573.5	0.136524	2529963	2617752	2.57386e+06	1	18664	15556	17110	0.254473	1885903	1946589	1916246
CDK13	Homo sapiens cell division cycle 2-like 5 (cholinesterase-related cell division controller), CHR Map: 7p13	ENSG00000065883				1	36873	106840	71856.5	0.418734	280318	253447	266882	1	33771	43396	38583.5	0.152234	272229	245690	258960	1	108980	95552	102266	0.403829	1346136	1255640	1300888	1	39638	47706	43672	0.649523	1158843	1278337	1218590
CDK8	Homo sapiens cyclin-dependent kinase 8, mRNA (cDNA clone MGC:126075 IMAGE:40032854), complete cds.	ENSG00000132964				1	30971	31052	31011.5	0.180715	345323	326814	336068	1	54188	52789	53488.5	0.211042	114807	98211	106509	1	44262	60687	52474.5	0.207212	2255545	2288654	2.2721e+06	1	36866	28991	32928.5	0.489738	2518644	2498676	2508660
CDK9	Homo sapiens cyclin-dependent kinase 9 (CDC2-related kinase)	ENSG00000136807				1	28312	26603	27457.5	0.160005	144159	148756	146458	1	44469	39250	41859.5	0.165159	121682	119362	120522	1	39453	51321	45387	0.179225	889635	1570128	1.22988e+06	1	45918	43533	44725.5	0.665192	1866730	1986056	1926393
CDX1	Homo sapiens caudal type homeobox 1, mRNA (cDNA clone MGC:116917 IMAGE:40005955), complete cds.	ENSG00000113722				1	67023	82433	74728	0.435468	496155	493776	494966	1	68678	74200	71439	0.281867	464482	454193	459338	1	105733	102281	104007	0.410704	2781913	2578770	2.68034e+06	3	148271	21231	84751	1.26048	2919539	2879172	2.89936e+06
CDX2	Homo sapiens caudal type homeo box transcription factor 2	ENSG00000165556				1	11384	11909	11646.5	0.0678685	333016	344708	338862	1	48271	30424	39347.5	0.155248	288690	273494	281092	3	46069	156321	101195	0.3996	1304685	1316385	1310535	1	16886	28753	22819.5	0.339389	970534	1202312	1086423
CDX4	Homo sapiens caudal type homeobox 4, mRNA (cDNA clone MGC:149373 IMAGE:40114658), complete cds.	ENSG00000131264				1	28431	21576	25003.5	0.145705	416855	452643	434749	1	37804	39491	38647.5	0.152486	277754	299106	288430	1	80221	115736	97978.5	0.386898	1866437	1864819	1865628	1	32298	31384	31841	0.473564	1694091	1633394	1.66374e+06
CEBPE	Homo sapiens CCAAT/enhancer binding protein (C/EBP), epsilon	ENSG00000092067				1	10132	17651	13891.5	0.0809509	51870	52370	52120	1	55482	31643	43562.5	0.171879	32384	31223	31803.5	1	61725	39249	50487	0.199363	2762739	2705658	2.7342e+06	1	40097	34297	37197	0.553222	2068206	2409889	2.23905e+06
CEBPG	Homo sapiens CCAAT/enhancer binding protein (C/EBP), gamma	ENSG00000153879				3	15291	250693	132992	0.774994	165928	144552	155240	1	37818	31724	34771	0.137191	89395	97997	93696	1	84843	66614	75728.5	0.299037	963350	1110282	1036816	1	56838	42853	49845.5	0.74134	413384	445495	429440
CEBPZ	Homo sapiens CCAAT/enhancer binding protein zeta, CHR Map: 2p22.2	ENSG00000115816				2	26935	25623	26279	0.153137	5506	5643	5574.5	2	173139	395926	284532	1.12264	7378	9282	8330	2	68165	86550	77357.5	0.30547	48327	32238	40282.5	2	35433	30982	33207.5	0.493887	26451	23039	24745
CELF1		ENSG00000149187				1	8589	9534	9061.5	0.0528047	285307	283940	284624	1	13751	23339	18545	0.0731705	214496	225600	220048	2	41015	57886	49450.5	0.195271	43144	38213	40678.5	2	98697	58182	78439.5	1.16661	20204	15433	17818.5
CELF2	Homo sapiens CUG triplet repeat, RNA binding protein 2, mRNA (cDNA clone MGC:41846 IMAGE:5260623), complete cds., CHR Map: 10p13	ENSG00000048740				1	17051	24370	20710.5	0.120688	295578	382303	338940	1	26687	39560	33123.5	0.130691	283889	425237	354563	1	37289	33430	35359.5	0.139628	1020948	1100474	1060711	1	27679	25641	26660	0.396508	659497	747020	703258
CELF3	Homo sapiens trinucleotide repeat containing 4, mRNA (cDNA clone MGC:57297 IMAGE:4820737), complete cds., CHR Map: 1q21	ENSG00000159409				1	23846	22459	23152.5	0.134918	694931	838165	766548	1	62908	84895	73901.5	0.291583	729597	903578	816588	1	46844	61553	54198.5	0.214019	2584267	2533505	2558886	1	7410	8421	7915.5	0.117725	2174354	2272308	2223331
CELF4	Homo sapiens bruno-like 4, RNA binding protein (Drosophila), mRNA (cDNA clone MGC:4320 IMAGE:2820541), complete cds., CHR Map: 18q12	ENSG00000101489				1	35482	36118	35800	0.20862	468149	599666	533908	1	196857	272167	234512	0.925283	566929	718177	642553	1	34716	34364	34540	0.136392	1750220	1862725	1.80647e+06	1	11475	8651	10063	0.149665	1818820	1838225	1.82852e+06
CELF5	Homo sapiens bruno-like 5, RNA binding protein (Drosophila), mRNA (cDNA clone IMAGE:4817298), containing frame-shift errors., CHR Map: 19p13	ENSG00000161082	X(A)			1	70963	66349	68656	0.400084	723349	811789	767569	1	1033272	1266442	1149857	4.53684	798687	868369	833528	1	168823	182345	175584	0.693347	3408801	3405216	3.40701e+06	1	37168	36243	36705.5	0.545912	3233119	3242833	3237976
CELF6	Homo sapiens bruno-like 6, RNA binding protein (Drosophila), mRNA (cDNA clone MGC:45557 IMAGE:4214670), complete cds., CHR Map: 15q24	ENSG00000140488				1	27487	21929	24708	0.143983	639732	669649	654690	1	119229	120899	120064	0.473721	654981	678477	666729	1	54554	59442	56998	0.225074	3406457	3344636	3.37555e+06	1	53573	22993	38283	0.569374	3249495	3420603	3335049
CENPA		ENSG00000115163				2	41974	53421	47697.5	0.277951	14449	12625	13537	2	25783	30095	27939	0.110235	15998	12053	14025.5	1	143341	63792	103566	0.408964	411272	336330	373801	1	23066	19345	21205.5	0.315384	158702	205619	182160
CHAF1A		ENSG00000167670				1	52739	61075	56907	0.331618	223443	221245	222344	1	81480	74063	77771.5	0.306853	230611	221855	226233	1	118146	89912	104029	0.410791	1814010	2038218	1926114	2	28335	37888	33111.5	0.49246	20251	40928	30589.5
CHAF1B	Homo sapiens chromatin assembly factor 1, subunit B (p60)	ENSG00000159259				1	20119	18756	19437.5	0.11327	77140	87485	82312.5	1	39344	22407	30875.5	0.121821	52246	54641	53443.5	1	76646	60879	68762.5	0.27153	1001828	1101310	1051569	1	26893	20020	23456.5	0.348863	1024103	1013530	1.01882e+06
CHCHD1	Homo sapiens coiled-coil-helix-coiled-coil-helix domain containing 1, mRNA (cDNA clone MGC:24021 IMAGE:4242977), complete cds., CHR Map: 10q22.2	ENSG00000172586				1	56514	74340	65427	0.381267	143505	128607	136056	1	136964	71609	104286	0.411469	57886	49485	53685.5	1	66110	58212	62161	0.245462	853874	848820	851347	1	26203	25792	25997.5	0.386655	842068	745433	793750
CHD1	Homo sapiens chromodomain helicase DNA binding protein 1, mRNA (cDNA clone MGC:150743 IMAGE:40125685), complete cds.	ENSG00000153922				2	35695	40900	38297.5	0.223174	14462	15551	15006.5	2	199276	95947	147612	0.582411	7847	7309	7578	1	109213	147777	128495	0.507402	162187	177533	169860	1	56019	40707	48363	0.719291	200478	146938	173708
CHD1L	Homo sapiens chromodomain helicase DNA binding protein 1-like, mRNA (cDNA clone MGC:78402 IMAGE:6573666), complete cds., CHR Map: 1q12	ENSG00000131778				1	104420	77313	90866.5	0.529513	450333	435231	442782	1	135476	189791	162634	0.641681	335041	320957	327999	1	135950	118934	127442	0.503244	2451158	2402542	2426850	1	49615	43989	46802	0.696075	2316409	2142805	2229607
CHD2	Homo sapiens chromodomain helicase DNA binding protein 2, CHR Map: 15q26	ENSG00000173575				1	42532	44247	43389.5	0.252847	661587	675967	668777	2	33658	49993	41825.5	0.165025	13933	6937	10435	1	91250	96396	93823	0.370489	2223097	2238476	2.23079e+06	1	164980	202113	183546	2.72984	2311796	2066918	2189357
CHD9	Homo sapiens chromodomain helicase DNA binding protein 9, mRNA (cDNA clone IMAGE:4338949), partial cds., CHR Map: 16q12.2	ENSG00000177200				2	24118	31887	28002.5	0.163181	1678	1338	1508	2	23296	26400	24848	0.0980394	1772	1270	1521	2	153621	200362	176992	0.698905	29995	29965	29980	2	38739	39061	38900	0.578551	25093	33567	29330
CHERP	Homo sapiens calcium homeostasis endoplasmic reticulum protein, mRNA (cDNA clone MGC:29449 IMAGE:4053575), complete cds., CHR Map: 19p13.1	ENSG00000085872				1	205374	205961	205668	1.1985	148407	167106	157756	1	240434	309860	275147	1.08561	86187	82743	84465	1	253156	274834	263995	1.04247	1435284	1607275	1.52128e+06	1	63681	73777	68729	1.02219	1191815	1257632	1.22472e+06
CHRAC1	Homo sapiens chromatin accessibility complex 1	ENSG00000104472				1	13319	12539	12929	0.0753421	65879	58354	62116.5	1	50330	30943	40636.5	0.160334	83685	68458	76071.5	1	86290	76855	81572.5	0.322114	835318	822989	829154	1	64441	67711	66076	0.982733	605188	603777	604482
CIRBP	Homo sapiens cold inducible RNA binding protein, mRNA (cDNA clone MGC:8563 IMAGE:2822968), complete cds., CHR Map: 19p13.3	ENSG00000099622				1	30329	33994	32161.5	0.187417	557105	558115	557610	1	23764	20923	22343.5	0.0881578	593376	436025	514700	2	46779	46376	46577.5	0.183926	33570	25347	29458.5	2	22433	13650	18041.5	0.268327	30507	24033	27270
CIRH1A	Homo sapiens cirrhosis, autosomal recessive 1A (cirhin), mRNA (cDNA clone MGC:16757 IMAGE:4131625), complete cds., CHR Map: 16q22.1	-				1	57390	78610	68000	0.396261	270918	274554	272736	1	51760	65044	58402	0.230429	225748	211924	218836	1	124660	103726	114193	0.450926	1865396	1694935	1.78017e+06	1	52218	39614	45916	0.682898	1676276	1653493	1.66488e+06
CISD2	Homo sapiens CDGSH iron sulfur domain 2, mRNA (cDNA clone MGC:40370 IMAGE:5105935), complete cds., CHR Map: 4q24	ENSG00000145354				1	64796	46442	55619	0.324112	247927	253792	250860	1	67749	44986	56367.5	0.222402	339310	380995	360152	1	107369	95535	101452	0.400614	1264942	1501922	1383432	1	36283	55545	45914	0.682868	754676	793648	774162
CKAP4	Homo sapiens cytoskeleton-associated protein 4, mRNA (cDNA clone MGC:99554 IMAGE:6084968), complete cds., CHR Map: 12q23.3	ENSG00000136026				1	87411	82656	85033.5	0.495522	806931	877039	841985	1	150007	170962	160484	0.633202	768291	946646	857468	1	25809	24203	25006	0.0987439	2440235	2462338	2.45129e+06	1	15182	15132	15157	0.225426	2500257	2450252	2.47525e+06
CLK3	Homo sapiens CDC-like kinase 3, transcript variant phclk3, CHR Map: 15q24	ENSG00000179335	X(A)		X(C)	1	720741	937403	829072	4.83131	512245	543260	527752	1	699697	1094573	897135	3.53971	466321	501984	484152	1	380574	332619	356596	1.40813	2195487	2278332	2.23691e+06	1	327162	185155	256158	3.80978	1305667	1593896	1.44978e+06
CLNS1A	Homo sapiens chloride channel, nucleotide-sensitive, 1A, mRNA (cDNA clone MGC:149487 IMAGE:40115653), complete cds., CHR Map: 11q13.5-q14	ENSG00000074201				1	46912	42194	44553	0.259627	60118	7895	34006.5	1	91338	83273	87305.5	0.34447	78297	7661	42979	1	187894	108333	148114	0.584872	87680	95559	91619.5	1	27488	13829	20658.5	0.307249	100552	46307	73429.5
CLOCK	Homo sapiens clock homolog (mouse), mRNA (cDNA clone MGC:161435 IMAGE:8991873), complete cds.	ENSG00000134852				2	17021	26404	21712.5	0.126527	8880	8774	8827	2	60218	158201	109210	0.430893	24499	19391	21945	1	82469	73231	77850	0.307415	330716	336119	333418	1	32566	29744	31155	0.463361	337166	396299	366732
CNBP	Homo sapiens CCHC-type zinc finger, nucleic acid binding protein, mRNA (cDNA clone MGC:8324 IMAGE:2819226), complete cds., CHR Map: 3q21	ENSG00000169714				1	28889	27455	28172	0.164169	510004	518882	514443	1	27660	30108	28884	0.113964	469709	477405	473557	1	24664	27856	26260	0.103696	2257534	145366	1201450	1	19203	23687	21445	0.318946	2238414	1833502	2035958
CNOT1	Homo sapiens CCR4-NOT transcription complex, subunit 1, mRNA (cDNA clone MGC:39516 IMAGE:5266600), complete cds., CHR Map: 16q21	ENSG00000125107				2	18270	49246	33758	0.19672	3555	3255	3405	2	57735	377030	217382	0.857697	6150	5591	5870.5	1	74598	68983	71790.5	0.283487	375278	375499	375388	1	25762	39795	32778.5	0.487507	97038	108052	102545
CNOT4	Homo sapiens CCR4-NOT transcription complex, subunit 4, mRNA (cDNA clone MGC:45148 IMAGE:5576434), complete cds., CHR Map: 7q22-qter	ENSG00000080802				1	21854	34361	28107.5	0.163793	18090	29908	23999	1	53382	47066	50224	0.198162	42504	59769	51136.5	1	69323	67142	68232.5	0.269437	283998	291591	287794	1	33202	21949	27575.5	0.410124	69303	98822	84062.5
COL14A1	Homo sapiens collagen, type XIV, alpha 1, mRNA (cDNA clone IMAGE:2960796), complete cds., CHR Map: 8q23	ENSG00000187955				1	27173	47156	37164.5	0.216571	47437	48470	47953.5	2	265272	94422	179847	0.709598	14240	15361	14800.5	1	43869	85143	64506	0.254722	1147787	1042872	1.09533e+06	1	34378	29406	31892	0.474322	641276	589255	615266
COPS2	Homo sapiens thyroid receptor interacting protein 15	ENSG00000166200				1	20676	16824	18750	0.109263	50535	60855	55695	1	40417	31682	36049.5	0.142236	31800	37296	34548	1	88474	84433	86453.5	0.341388	116101	107804	111952	1	48752	47846	48299	0.71834	244769	179040	211904
COPS3	Homo sapiens COP9 constitutive photomorphogenic homolog subunit 3 (Arabidopsis)	ENSG00000141030				1	13827	16512	15169.5	0.0883983	45480	48591	47035.5	2	34440	83744	59092	0.233151	4931	4594	4762.5	1	243050	201658	222354	0.878033	762602	1011858	887230	1	23247	15436	19341.5	0.287662	1523201	1528832	1.52602e+06
COPS4	Homo sapiens COP9 constitutive photomorphogenic homolog subunit 4 (Arabidopsis)	ENSG00000138663				1	78566	100685	89625.5	0.522281	799082	800010	799546	1	91217	98707	94962	0.374679	708030	711089	709560	2	116041	135106	125574	0.495866	30450	30869	30659.5	2	73562	65410	69486	1.03345	60353	53952	57152.5
CORO1A	Homo sapiens coronin, actin binding protein, 1A, mRNA (cDNA clone MGC:161665 IMAGE:8992103), complete cds., CHR Map: 16p11.2	ENSG00000102879				1	25678	25625	25651.5	0.149481	788798	798606	793702	1	26239	45864	36051.5	0.142244	824448	797129	810788	1	49525	39805	44665	0.176373	3248632	3253164	3250898	1	110993	100562	105778	1.5732	3379570	3456961	3.41827e+06
CPEB1		ENSG00000277445; ENSG00000214575		X(F)	X(C)	1	67553	70456	69004.5	0.402115	493412	460419	476916	1	92541	154262	123402	0.486889	370761	393114	381938	1	626282	606653	616468	2.43431	2936007	2656526	2.79627e+06	1	519622	661348	590485	8.78214	2742748	2623820	2683284
CPEB2		ENSG00000283087; ENSG00000137449				1	55291	56410	55850.5	0.325462	340879	340519	340699	1	174127	244767	209447	0.826387	260477	279356	269916	1	230612	216960	223786	0.883688	2892972	2800281	2.84663e+06	1	28733	33976	31354.5	0.466328	2713815	2561476	2.63765e+06
CPEB3		ENSG00000107864				1	102475	87294	94884.5	0.552927	404212	412136	408174	1	103052	95213	99132.5	0.391134	390277	395322	392800	1	321350	277950	299650	1.18326	2948063	2847606	2.89783e+06	1	108168	106919	107544	1.59947	2916727	2832213	2874470
CPEB4		ENSG00000113742				1	65115	51334	58224.5	0.339296	166678	146067	156372	2	101866	93362	97614	0.385143	13053	15171	14112	1	181156	149210	165183	0.652276	2071721	1929936	2.00083e+06	1	46334	55327	50830.5	0.75599	2068051	2058069	2063060
CPNE3	Homo sapiens copine III, mRNA (cDNA clone MGC:39823 IMAGE:5300530), complete cds., CHR Map: 8q21.3	ENSG00000085719				2	32113	27764	29938.5	0.174463	6187	9945	8066	1	48428	62504	55466	0.218845	21174	33313	27243.5	1	57994	77192	67593	0.266912	148077	182458	165268	1	32549	23595	28072	0.417508	106662	105069	105866
CPSF4	Homo sapiens cleavage and polyadenylation specific factor 4, 30kDa, mRNA (cDNA clone MGC:1870 IMAGE:3356071), complete cds., CHR Map: 7q22.1	ENSG00000160917				1	64689	68307	66498	0.387508	395332	378316	386824	1	85709	79047	82378	0.325028	373134	301257	337196	1	86270	78735	82502.5	0.325787	1682080	1708461	1.69527e+06	1	31364	21628	26496	0.394069	1741586	1760539	1.75106e+06
CPSF4L	Homo sapiens cleavage and polyadenylation specific factor 4-like, mRNA (cDNA clone MGC:189765 IMAGE:9057089), complete cds., CHR Map: 17q25.1	ENSG00000187959				1	34154	31437	32795.5	0.191112	164201	179542	171872	1	47468	42174	44821	0.176844	191142	172309	181726	2	105343	79458	92400.5	0.364872	25106	27927	26516.5	1	57113	24299	40706	0.605411	116583	194694	155638
CPSF6	Homo sapiens cleavage and polyadenylation specific factor 6, 68kDa, mRNA (cDNA clone MGC:4425 IMAGE:2958189), complete cds., CHR Map: 12q15	ENSG00000111605				1	21513	32369	26941	0.156995	520806	809867	665336	1	39911	29596	34753.5	0.137122	718232	889575	803904	1	35329	28930	32129.5	0.126873	2254565	2343648	2.29911e+06	1	10173	10594	10383.5	0.154431	2216333	2189445	2202889
CPSF7	Homo sapiens pre-mRNA cleavage factor I, 59 kDa subunit, mRNA (cDNA clone MGC:9315 IMAGE:3913173), complete cds., CHR Map: 11q12.2	ENSG00000149532				1	142534	58015	100274	0.584337	390604	365890	378247	1	45430	44742	45086	0.17789	347106	325810	336458	1	66651	60730	63690.5	0.251502	1901894	1916199	1.90905e+06	1	126036	106933	116484	1.73245	2050467	2069813	2060140
CPXCR1	Homo sapiens CPX chromosome region, candidate 1	ENSG00000147183				1	91236	47027	69131.5	0.402855	34503	38131	36317	1	26144	57611	41877.5	0.16523	38282	22366	30324	1	110666	100664	105665	0.417251	144429	223063	183746	2	23968	27421	25694.5	0.382148	37968	26114	32041
CREB1	Homo sapiens cAMP responsive element binding protein 1, transcript variant B	ENSG00000118260				1	42265	94606	68435.5	0.398799	603318	621772	612545	1	36607	60829	48718	0.19222	653567	677719	665643	1	70905	88508	79706.5	0.314746	2990721	2975534	2.98313e+06	1	69871	38021	53946	0.802326	2587644	2711959	2.6498e+06
CREB3	Homo sapiens cAMP responsive element binding protein 3	ENSG00000107175				1	24218	29103	26660.5	0.155361	284752	355713	320232	1	39376	35687	37531.5	0.148083	231717	262037	246877	1	349365	265712	307538	1.21441	2814935	2705682	2.76031e+06	1	69955	79306	74630.5	1.10996	2782131	2692077	2737104
CREB3L1	Homo sapiens cAMP responsive element binding protein 3-like 1	ENSG00000157613				1	47503	42397	44950	0.26194	1072121	1126256	1.09919e+06	1	124835	94120	109478	0.431951	998844	997166	998005	1	54390	62353	58371.5	0.230498	2588938	2438738	2513838	1	36984	27542	32263	0.47984	2823388	2691226	2757307
CREB3L2	Homo sapiens cAMP responsive element binding protein 3-like 2, mRNA (cDNA clone IMAGE:4185677), complete cds.	ENSG00000182158				1	12549	12614	12581.5	0.0733171	367741	372364	370052	1	25905	25083	25494	0.100588	336364	329799	333082	1	126518	57349	91933.5	0.363028	1442284	1697688	1569986	1	23584	29868	26726	0.397489	1214660	1364193	1.28943e+06
CREB3L4	Homo sapiens cAMP responsive element binding protein 3-like 4	ENSG00000143578				1	12783	14531	13657	0.0795844	327930	327461	327696	1	24807	23773	24290	0.0958378	257494	246623	252058	1	74152	65212	69682	0.275161	1753536	1660343	1.70694e+06	1	24732	18152	21442	0.318902	2206307	2117327	2161817
CREB5	Homo sapiens cAMP responsive element binding protein 5	ENSG00000146592				3	107228	34385	70806.5	0.412616	37601	28361	32981	1	136499	172669	154584	0.609922	30931	26698	28814.5	1	134663	144112	139388	0.550414	284438	296497	290468	1	48176	29516	38846	0.577747	204022	168046	186034
CREBZF	Homo sapiens CREB/ATF bZIP transcription factor, mRNA (cDNA clone MGC:71635 IMAGE:30345789), complete cds.	ENSG00000137504				1	32057	39532	35794.5	0.208588	880723	874030	877376	1	29253	34273	31763	0.125323	830878	789108	809993	1	25999	29704	27851.5	0.10998	4092211	4056542	4.07438e+06	1	126871	114202	120536	1.79271	3849975	3775440	3.81271e+06
CREM	Homo sapiens cAMP responsive element modulator, transcript variant 2	ENSG00000095794				2	34678	30344	32511	0.189454	2238	2496	2367	2	89294	59789	74541.5	0.294108	4022	4443	4232.5	1	105005	119507	112256	0.443277	419412	458220	438816	1	63160	77003	70081.5	1.04231	122079	122466	122272
CRX	Homo sapiens cone-rod homeobox	ENSG00000105392				1	54021	20970	37495.5	0.2185	200390	206909	203650	1	24763	54645	39704	0.156655	285939	269267	277603	1	79994	115973	97983.5	0.386918	1038413	1161492	1.09995e+06	1	41693	32031	36862	0.54824	860341	829891	845116
CRY1		ENSG00000008405				1	29203	29818	29510.5	0.171969	155699	184749	170224	1	19383	18037	18710	0.0738216	138757	134936	136846	1	41230	33217	37223.5	0.146988	1172788	1328237	1.25051e+06	1	26337	13011	19674	0.292607	982865	889612	936238
CRY2		ENSG00000121671				1	16485	17107	16796	0.0978765	252368	254778	253573	1	17603	20866	19234.5	0.075891	234657	235665	235161	1	193440	66608	130024	0.51344	2817733	2388615	2603174	1	23969	15416	19692.5	0.292882	2314969	2186796	2.25088e+06
CS	Homo sapiens citrate synthase, CHR Map: 12q13.2	ENSG00000062485				2	76174	57844	67009	0.390486	17467	13558	15512.5	1	34028	56146	45087	0.177894	32391	22101	27246	1	56257	80828	68542.5	0.270661	151303	149822	150562	1	41572	34123	37847.5	0.562897	83977	71807	77892
CSDA	Homo sapiens cold shock domain protein A, mRNA (cDNA clone MGC:12695 IMAGE:4137643), complete cds., CHR Map: 12p13.1	-	X(A)	X(F)		1	1554869	1259160	1.40701e+06	8.19919	462229	474594	468412	1	1665292	1542907	1.6041e+06	6.32908	419294	426413	422854	1	1063364	1233826	1148595	4.53558	1340179	1523584	1.43188e+06	1	63275	134323	98799	1.46941	1496352	1055020	1275686
CSDC2	Homo sapiens RNA-binding protein pippin	ENSG00000172346				1	53368	38440	45904	0.2675	44351	55680	50015.5	1	55003	85744	70373.5	0.277663	78067	120236	99151.5	1	56684	32717	44700.5	0.176514	171550	140053	155802	1	24999	47823	36411	0.541532	138246	171772	155009
CSDE1	Homo sapiens NRAS-related gene	ENSG00000009307			X(C)	1	17464	31260	24362	0.141966	41977	48163	45070	1	371445	267192	319318	1.25989	30462	34392	32427	1	138039	169475	153757	0.607157	85636	53238	69437	2	443817	561697	502757	7.47739	33132	35372	34252
CSNK1D		ENSG00000141551				1	35962	76238	56100	0.326915	196726	208594	202660	1	47262	34634	40948	0.161563	191816	182038	186927	1	71093	100478	85785.5	0.33875	2417448	2440978	2429213	1	31066	32040	31553	0.46928	2209769	2124051	2166910
CSNK1E	Homo sapiens casein kinase 1, epsilon, mRNA (cDNA clone MGC:10398 IMAGE:3937782), complete cds., CHR Map: 22q13.1	ENSG00000213923				2	32396	35254	33825	0.197111	12267	10134	11200.5	2	37279	89397	63338	0.249904	15467	14172	14819.5	2	60962	80228	70595	0.278766	50646	66279	58462.5	1	71107	70390	70748.5	1.05223	172283	260592	216438
CSRP1	Homo sapiens cysteine and glycine-rich protein 1, mRNA (cDNA clone MGC:40335 IMAGE:5244276), complete cds., CHR Map: 1q32	ENSG00000159176				1	26735	22919	24827	0.144676	410158	407345	408752	1	20374	23296	21835	0.0861515	463249	477952	470600	1	23901	23801	23851	0.094183	3530822	3419920	3475371	1	23557	11255	17406	0.258875	3533296	3453638	3493467
CSTF1	Homo sapiens cleavage stimulation factor, 3' pre-RNA, subunit 1, 50kDa, mRNA (cDNA clone MGC:8697 IMAGE:2964685), complete cds., CHR Map: 20q13.2	ENSG00000101138				1	80516	78073	79294.5	0.462078	147313	149937	148625	1	104995	85215	95105	0.375243	109239	113516	111378	1	56969	78226	67597.5	0.26693	734010	933300	833655	1	158494	118074	138284	2.05667	957669	1233488	1.09558e+06
CSTF2	Homo sapiens cleavage stimulation factor, 3' pre-RNA, subunit 2, 64kDa, mRNA (cDNA clone MGC:21255 IMAGE:4447470), complete cds., CHR Map: Xq22.1	ENSG00000101811				1	57923	67337	62630	0.364968	813520	755463	784492	1	76493	79907	78200	0.308543	808203	785808	797006	1	135157	164211	149684	0.591073	2691887	2800264	2.74608e+06	1	61171	46436	53803.5	0.800207	2675742	2756433	2.71609e+06
CSTF2T	Homo sapiens cleavage stimulation factor, 3' pre-RNA, subunit 2, 64kDa, tau variant, mRNA (cDNA clone MGC:39866 IMAGE:5244025), complete cds., CHR Map: 10q11	ENSG00000177613				1	16850	21858	19354	0.112783	225561	354402	289982	3	27041	156163	91602	0.361422	259556	357971	308764	1	30868	29161	30014.5	0.118521	880939	1019332	950136	1	17858	20736	19297	0.287	404496	456184	430340
CSTF3	Homo sapiens cleavage stimulation factor, 3' pre-RNA, subunit 3, 77kDa, mRNA (cDNA clone IMAGE:5526917), complete cds., CHR Map: 11p13	ENSG00000176102				2	27401	42346	34873.5	0.203221	5216	5306	5261	2	27648	35806	31727	0.125181	4818	5024	4921	2	50888	45259	48073.5	0.189833	47438	56250	51844	2	20958	31117	26037.5	0.38725	53318	45596	49457
CTCF	Homo sapiens CCCTC-binding factor (zinc finger protein)	ENSG00000102974		X(F)		1	84921	102681	93801	0.546613	225653	224290	224972	1	156970	154520	155745	0.614502	106381	98021	102201	1	623339	583922	603630	2.38362	1495474	1560163	1.52782e+06	1	78809	71463	75136	1.11748	1815084	1811616	1813350
CTCFL	Homo sapiens CCCTC-binding factor (zinc finger protein)-like, mRNA (cDNA clone MGC:163358 IMAGE:40146517), complete cds.	ENSG00000124092				1	20179	32074	26126.5	0.152249	376852	334634	355743	1	48663	41634	45148.5	0.178136	168903	141056	154980	1	74989	89938	82463.5	0.325633	2059096	1980717	2.01991e+06	1	28027	29161	28594	0.425272	2174724	2164901	2.16981e+06
CTNNA1	Homo sapiens catenin (cadherin-associated protein), alpha 1, 102kDa, mRNA (cDNA clone MGC:39727 IMAGE:5274351), complete cds., CHR Map: 5q31	ENSG00000044115				1	64270	70111	67190.5	0.391544	328410	208780	268595	1	65973	108213	87093	0.343631	283668	215826	249747	1	206688	146057	176372	0.696461	1780330	1741578	1760954	1	36255	40509	38382	0.570846	1968840	1593493	1.78117e+06
CUL1	Homo sapiens cullin 1	ENSG00000055130				1	22574	35435	29004.5	0.16902	59976	77807	68891.5	1	27252	30445	28848.5	0.113824	86839	81961	84400	1	54452	49474	51963	0.205192	80820	98983	89901.5	1	32617	29613	31115	0.462766	212896	241192	227044
CUL2	Homo sapiens cullin 2	ENSG00000108094	X(A)			1	21117	42231	31674	0.184576	59534	53524	56529	1	322618	1078912	700765	2.76492	34938	32329	33633.5	3	235192	70629	152910	0.603814	596536	650441	623488	1	53788	76946	65367	0.972188	326291	359382	342836
CUL3	Homo sapiens cullin 3	ENSG00000036257				1	54615	51327	52971	0.308682	105110	104935	105022	1	47973	42178	45075.5	0.177848	61737	66022	63879.5	1	82641	81124	81882.5	0.323338	1092877	1153755	1123316	1	20702	28097	24399.5	0.362888	1202661	1244573	1223617
CUL4A	Homo sapiens cullin 4A	ENSG00000139842				1	28371	25985	27178	0.158376	341073	320672	330872	1	63198	86658	74928	0.295633	307993	313351	310672	1	133169	59752	96460.5	0.380904	723019	692427	707723	1	45270	28696	36983	0.550039	401848	545892	473870
CUL4B	Homo sapiens cullin 4B	ENSG00000158290	X(A)			1	30155	58809	44482	0.259213	86768	80722	83745	1	724996	1684776	1204886	4.75396	88762	82048	85405	1	73861	89911	81886	0.323352	207358	205290	206324	1	33557	43610	38583.5	0.573843	148370	157530	152950
CUL5	Homo sapiens cullin 5	ENSG00000166266				1	60710	30694	45702	0.266322	77512	86276	81894	1	43634	80751	62192.5	0.245385	109731	116448	113090	1	39289	55787	47538	0.187718	989419	1156600	1.07301e+06	1	17113	15690	16401.5	0.243936	1197007	1177252	1.18713e+06
CWC15	Homo sapiens CWC15 spliceosome-associated protein homolog (S. cerevisiae), mRNA (cDNA clone MGC:48787 IMAGE:6067745), complete cds., CHR Map: 11q21	ENSG00000150316				1	36380	43212	39796	0.231906	376260	406694	391477	1	77722	44882	61302	0.241871	397002	406161	401582	2	40982	60132	50557	0.19964	28358	25417	26887.5	1	28817	37187	33002	0.490831	125276	86263	105770
CWC22	Homo sapiens CWC22 spliceosome-associated protein homolog (S. cerevisiae), mRNA (cDNA clone MGC:120987 IMAGE:7939797), complete cds., CHR Map: 2q31.3	ENSG00000163510	X(A)			1	109834	107175	108504	0.632296	440549	430784	435666	1	1142061	823519	982790	3.87766	201106	178854	189980	2	152914	223701	188308	0.74359	52989	34177	43583	2	36356	12421	24388.5	0.362724	34686	27615	31150.5
CXorf57	Homo sapiens chromosome X open reading frame 57, mRNA (cDNA clone MGC:45414 IMAGE:3910777), complete cds., CHR Map: Xq22.3	ENSG00000147231				1	41365	41082	41223.5	0.240225	44938	48916	46927	2	88218	312342	200280	0.790218	13253	15244	14248.5	1	105360	143044	124202	0.49045	379669	390987	385328	1	44393	24323	34358	0.510998	308086	305927	307006
CXXC1	Homo sapiens CXXC finger 1 (PHD domain)	ENSG00000154832				1	60163	65766	62964.5	0.366917	427070	447857	437464	1	237979	249840	243910	0.962361	496579	510120	503350	1	205623	190857	198240	0.782812	1843674	2055215	1.94944e+06	1	98667	110902	104784	1.55844	1884196	1994300	1939248
DACH1	Homo sapiens dachshund homolog 1 (Drosophila)	ENSG00000276644				1	27467	28302	27884.5	0.162493	170833	199789	185311	3	52025	276846	164436	0.648791	127176	121615	124396	1	69619	43215	56417	0.22278	361353	299247	330300	1	39195	45301	42248	0.628345	185777	239386	212582
DACH2	Homo sapiens dachshund homolog 2 (Drosophila), mRNA (cDNA clone MGC:138545 IMAGE:40006598), complete cds.	ENSG00000126733				1	35154	69461	52307.5	0.304815	328817	294404	311610	1	26331	77098	51714.5	0.204043	107583	95639	101611	1	86152	65477	75814.5	0.299377	1507943	1605658	1.5568e+06	3	304718	23481	164100	2.44061	1725058	1887964	1806511
DAP3	Homo sapiens death associated protein 3, mRNA (cDNA clone MGC:126058 IMAGE:40032512), complete cds., CHR Map: 1q22	ENSG00000132676				1	25744	29712	27728	0.161581	56578	65715	61146.5	1	33602	30907	32254.5	0.127262	131693	130641	131167	1	42715	49367	46041	0.181807	655738	660055	657896	1	31796	19071	25433.5	0.378266	634460	744805	689632
DAZ2	Homo sapiens deleted in azoospermia 2, mRNA (cDNA clone MGC:126442 IMAGE:40035862), complete cds., CHR Map: Yq11.223	ENSG00000205944				2	36496	42395	39445.5	0.229864	18835	26648	22741.5	1	96848	77044	86946	0.343051	49668	61583	55625.5	1	65326	96491	80908.5	0.319492	176380	172243	174312	1	36900	37473	37186.5	0.553066	94556	141990	118273
DAZ3	Homo sapiens deleted in azoospermia 3, mRNA (cDNA clone MGC:126441 IMAGE:40035860), complete cds., CHR Map: Yq11.223	ENSG00000187191				2	54030	98229	76129.5	0.443635	11397	16172	13784.5	1	79384	146021	112702	0.444675	23312	29664	26488	1	113413	110103	111758	0.441311	228383	168537	198460	1	47330	43738	45534	0.677216	118362	138239	128300
DAZ4	Homo sapiens deleted in azoospermia 4, mRNA (cDNA clone MGC:50968 IMAGE:5297459), complete cds., CHR Map: Yq11.223	ENSG00000205916				2	35417	41968	38692.5	0.225476	15859	19942	17900.5	1	70565	160387	115476	0.455618	22650	29187	25918.5	1	128886	96356	112621	0.444719	189495	157799	173647	1	37640	22317	29978.5	0.445863	113992	107433	110712
DAZAP1	Homo sapiens DAZ associated protein 1, mRNA (cDNA clone MGC:19907 IMAGE:4549444), complete cds., CHR Map: 19p13.3	ENSG00000071626				1	58928	61400	60164	0.350598	588131	705529	646830	1	48509	72365	60437	0.238458	565883	713299	639591	1	23772	32656	28214	0.111412	2334840	2324533	2.32969e+06	1	12567	24728	18647.5	0.27734	2429476	2441455	2.43547e+06
DBP		ENSG00000105516				1	23216	19576	21396	0.124682	414628	427512	421070	1	22392	23955	23173.5	0.0914326	436610	430974	433792	1	49394	47943	48668.5	0.192183	3442078	3222410	3332244	1	28937	20529	24733	0.367848	2800459	2720936	2.7607e+06
DBR1	Homo sapiens debranching enzyme homolog 1 (S. cerevisiae), mRNA (cDNA clone MGC:694 IMAGE:3503627), complete cds., CHR Map: 3q22.3	ENSG00000138231				1	51264	50665	50964.5	0.296989	90582	98661	94621.5	1	95186	83210	89198	0.351937	405450	476519	440984	1	30748	34234	32491	0.128301	1101424	1129341	1.11538e+06	1	21117	23043	22080	0.328391	1160500	1198681	1.17959e+06
DCAF13	Homo sapiens WD repeats and SOF1 domain containing, mRNA (cDNA clone IMAGE:4838415), partial cds., CHR Map: 8q22.3	ENSG00000164934				2	58844	40221	49532.5	0.288644	10160	6675	8417.5	2	39360	39920	39640	0.156402	13956	6998	10477	1	67704	78785	73244.5	0.289228	233502	229260	231381	1	42628	40174	41401	0.615747	140481	125775	133128
DCD	Homo sapiens dermcidin, mRNA (cDNA clone MGC:71930 IMAGE:30369929), complete cds., CHR Map: 12q13.1	ENSG00000161634				1	23948	25600	24774	0.144367	532942	521994	527468	1	12890	14349	13619.5	0.0537366	611196	633841	622518	1	71288	117677	94482.5	0.373093	1526356	1015438	1270897	1	25518	38636	32077	0.477074	1049881	526886	788384
DCN	Homo sapiens decorin, mRNA (cDNA clone MGC:12406 IMAGE:3934022), complete cds., CHR Map: 12q21.33	ENSG00000011465				3	158782	32406	95594	0.557062	683092	682451	682772	1	39996	36208	38102	0.150334	552651	567011	559831	1	51502	98312	74907	0.295793	1752243	1632218	1.69223e+06	1	25608	31109	28358.5	0.421769	1370927	1262239	1316583
DCP1A	Homo sapiens transcription factor SMIF	ENSG00000272886				1	17963	16170	17066.5	0.0994528	67854	82697	75275.5	1	36488	25506	30997	0.122301	38465	38142	38303.5	1	85530	240468	162999	0.643652	297150	351080	324115	1	74110	91963	83036.5	1.23498	453992	403661	428826
DDB1	Homo sapiens damage-specific DNA binding protein 1, 127kDa	ENSG00000167986				1	17056	23041	20048.5	0.11683	58016	64514	61265	1	48467	50938	49702.5	0.196105	30336	30305	30320.5	1	60475	70238	65356.5	0.25808	661961	704622	683292	1	33450	25678	29564	0.439698	1009341	948688	979014
DDIT3	Homo sapiens DNA-damage-inducible transcript 3	ENSG00000175197				1	38414	39630	39022	0.227396	259191	258459	258825	1	35919	76067	55993	0.220924	143924	149025	146474	1	112090	87444	99767	0.393961	1039219	919256	979238	1	48206	46777	47491.5	0.70633	324130	364670	344400
DDX1	Homo sapiens DEAD (Asp-Glu-Ala-Asp) box polypeptide 1, mRNA (cDNA clone MGC:20222 IMAGE:4549185), complete cds., CHR Map: 2p24	ENSG00000079785				1	59382	56531	57956.5	0.337734	207464	224777	216120	1	65210	171948	118579	0.467861	65046	53483	59264.5	2	460172	284078	372125	1.46945	36156	33071	34613.5	2	32336	21293	26814.5	0.398806	47236	39178	43207
DDX10	Homo sapiens DEAD (Asp-Glu-Ala-Asp) box polypeptide 10, mRNA (cDNA clone MGC:111510 IMAGE:30388370), complete cds., CHR Map: 11q22-q23	ENSG00000178105				2	37114	27081	32097.5	0.187044	18499	19423	18961	2	49126	39820	44473	0.175471	10000	11589	10794.5	1	203724	141620	172672	0.681849	389567	381505	385536	1	48676	38203	43439.5	0.646065	198012	206802	202407
DDX17	Homo sapiens DEAD (Asp-Glu-Ala-Asp) box polypeptide 17, mRNA (cDNA clone MGC:2030 IMAGE:3345982), complete cds., CHR Map: 22q13.1	ENSG00000100201				1	42597	38043	40320	0.23496	120476	109882	115179	3	39485	119949	79717	0.314529	169975	142167	156071	1	92091	103817	97954	0.386802	1470155	1530336	1.50025e+06	1	36386	28067	32226.5	0.479297	1294521	1346881	1320701
DDX18	Homo sapiens DEAD (Asp-Glu-Ala-Asp) box polypeptide 18, mRNA (cDNA clone MGC:29902 IMAGE:4995871), complete cds., CHR Map: 2q14.1	ENSG00000088205				1	145567	131155	138361	0.806281	303166	262775	282970	1	110485	343592	227038	0.895796	121083	95242	108162	1	284421	278892	281656	1.11221	2077701	1948472	2.01309e+06	1	70164	81957	76060.5	1.13123	1758946	1974132	1866539
DDX19A	Homo sapiens DEAD (Asp-Glu-Ala-As) box polypeptide 19A, mRNA (cDNA clone MGC:2395 IMAGE:2964377), complete cds., CHR Map: 16q22.1	ENSG00000168872				1	24923	61468	43195.5	0.251716	200419	250293	225356	1	92699	32149	62424	0.246298	237360	274835	256098	1	19489	22117	20803	0.082147	706719	689942	698330	1	9172	8791	8981.5	0.13358	626569	612455	619512
DDX19B	Homo sapiens DEAD (Asp-Glu-Ala-As) box polypeptide 19B, mRNA (cDNA clone MGC:15082 IMAGE:4298615), complete cds., CHR Map: 16q22.1	ENSG00000157349				2	35758	31911	33834.5	0.197166	7022	7899	7460.5	2	25044	39706	32375	0.127738	9156	9250	9203	1	80080	121734	100907	0.398462	82223	72308	77265.5	2	34183	72999	53591	0.797046	49632	45213	47422.5
DDX20	Homo sapiens DEAD (Asp-Glu-Ala-Asp) box polypeptide 20	ENSG00000064703				2	18039	28197	23118	0.134717	18136	19652	18894	2	53733	47439	50586	0.19959	12472	9355	10913.5	1	112760	101740	107250	0.42351	521878	622922	572400	1	44851	35459	40155	0.597216	960640	945533	953086
DDX21	Homo sapiens chromatin assembly factor 1, subunit A (p150)	ENSG00000165732		X(F)		2	18477	21869	20173	0.117556	3078	2741	2909.5	2	34824	34027	34425.5	0.135828	3867	3775	3821	1	587855	614353	601104	2.37364	2178561	2233218	2.20589e+06	1	84536	70427	77481.5	1.15236	2007567	2019047	2013307
DDX23	Homo sapiens DEAD (Asp-Glu-Ala-Asp) box polypeptide 23, mRNA (cDNA clone MGC:8416 IMAGE:2820898), complete cds., CHR Map: 12q13.12	ENSG00000174243	X(A)	X(F)		1	390383	315033	352708	2.05536	529972	463462	496717	1	599498	635326	617412	2.43604	368240	382041	375140	1	1277957	758204	1.01808e+06	4.0202	1545246	1616701	1.58097e+06	1	75912	73558	74735	1.11152	1403159	1443441	1423300
DDX24	Homo sapiens DEAD (Asp-Glu-Ala-Asp) box polypeptide 24, mRNA (cDNA clone MGC:14942 IMAGE:4303448), complete cds., CHR Map: 14q32	ENSG00000089737; ENSG00000273761				1	178257	271536	224896	1.31056	369735	433351	401543	1	244951	175623	210287	0.829701	166870	156019	161444	1	399993	384581	392287	1.54907	2264666	2265976	2265321	1	89360	219487	154424	2.2967	1721072	1766772	1743922
DDX27	Homo sapiens DEAD (Asp-Glu-Ala-Asp) box polypeptide 27, mRNA (cDNA clone IMAGE:4903119), partial cds., CHR Map: 20q13.13	ENSG00000124228				1	109476	123470	116473	0.678731	322069	362314	342192	1	224238	241879	233058	0.919548	257024	242909	249966	1	287561	385789	336675	1.32946	1778061	2062628	1.92034e+06	1	75770	67105	71437.5	1.06247	1984233	1818960	1.9016e+06
DDX28	Homo sapiens DEAD (Asp-Glu-Ala-Asp) box polypeptide 28, mRNA (cDNA clone MGC:39160 IMAGE:4130937), complete cds., CHR Map: 16q22.1	ENSG00000182810				1	57115	58355	57735	0.336443	217802	285399	251600	1	74784	77329	76056.5	0.300086	151056	235494	193275	1	118504	102087	110296	0.435536	554094	412146	483120	1	29777	31856	30816.5	0.458327	490607	574552	532580
DDX31	Homo sapiens DEAD (Asp-Glu-Ala-Asp) box polypeptide 31, mRNA (cDNA clone IMAGE:3941452), partial cds., CHR Map: 9q34.13	ENSG00000125485				1	54448	57602	56025	0.326478	68517	58405	63461	1	57864	72779	65321.5	0.25773	26376	27132	26754	1	161561	143568	152564	0.602448	460203	372283	416243	1	49109	82813	65961	0.981022	352619	422988	387804
DDX39	Homo sapiens DEAD (Asp-Glu-Ala-Asp) box polypeptide 39, mRNA (cDNA clone IMAGE:4155840), with apparent retained intron., CHR Map: 19p13.12	-				1	30933	31401	31167	0.181622	257416	258559	257988	1	39051	35520	37285.5	0.147112	377156	309383	343270	1	53174	54131	53652.5	0.211863	1371307	1346973	1359140	1	23150	25728	24439	0.363475	1288151	1280590	1.28437e+06
DDX3X	Homo sapiens DEAD (Asp-Glu-Ala-Asp) box polypeptide 3, X-linked, transcript variant 2	ENSG00000215301				1	20009	26186	23097.5	0.134598	171394	175924	173659	1	37936	36062	36999	0.145982	47504	51927	49715.5	1	102582	72693	87637.5	0.346064	1065332	1140822	1103077	1	71968	61079	66523.5	0.989388	1267725	1346009	1306867
DDX3Y	Homo sapiens DEAD (Asp-Glu-Ala-Asp) box polypeptide 3, Y-linked, mRNA (cDNA clone MGC:25989 IMAGE:4826417), complete cds., CHR Map: Yq11	ENSG00000067048				2	168940	47177	108058	0.629697	5637	6887	6262	2	180716	57959	119338	0.470854	6366	7248	6807	1	63850	60541	62195.5	0.245598	690337	442744	566540	1	22407	34103	28255	0.42023	365115	383942	374528
DDX4	Homo sapiens DEAD (Asp-Glu-Ala-Asp) box polypeptide 4, mRNA (cDNA clone MGC:48304 IMAGE:5298807), complete cds., CHR Map: 5p15.2-p13.1	ENSG00000152670				2	22269	15050	18659.5	0.108736	5686	4696	5191	2	43582	124395	83988.5	0.331382	7299	7541	7420	1	30058	51881	40969.5	0.161781	53090	126826	89958	2	47481	93151	70316	1.04579	41733	51042	46387.5
DDX41	Homo sapiens DEAD (Asp-Glu-Ala-Asp) box polypeptide 41, mRNA (cDNA clone MGC:8828 IMAGE:3917178), complete cds., CHR Map: 5q35.3	ENSG00000183258				1	48254	34484	41369	0.241072	402439	399557	400998	1	39364	68414	53889	0.212623	312248	309953	311100	1	28874	49454	39164	0.154651	2389804	2404336	2397070	1	31645	27107	29376	0.436902	2354335	2327393	2340864
DDX42	Homo sapiens DEAD (Asp-Glu-Ala-Asp) box polypeptide 42, mRNA (cDNA clone MGC:9119 IMAGE:3905607), complete cds., CHR Map: 17q23.3	ENSG00000198231				1	30422	30246	30334	0.176767	209695	243631	226663	1	54408	118659	86533.5	0.341424	42727	36516	39621.5	2	172122	168022	170072	0.671582	37412	36649	37030.5	3	25908	77870	51889	0.771733	1143475	1448089	1295782
DDX43	Homo sapiens DEAD (Asp-Glu-Ala-Asp) box polypeptide 43, mRNA (cDNA clone MGC:87287 IMAGE:4829072), complete cds., CHR Map: 6q12-q13	ENSG00000080007				1	51505	112435	81970	0.47767	103792	88423	96107.5	1	50603	107972	79287.5	0.312834	28692	35046	31869	1	210112	258738	234425	0.925699	2242533	2067545	2155039	1	59459	52113	55786	0.829692	2027371	1812801	1920086
DDX46	Homo sapiens DEAD (Asp-Glu-Ala-Asp) box polypeptide 46, mRNA (cDNA clone MGC:9936 IMAGE:3873814), complete cds., CHR Map: 5q31.1	ENSG00000145833				1	24990	26205	25597.5	0.149166	51503	44579	48041	2	72702	113352	93027	0.367044	19422	16873	18147.5	1	97718	72134	84926	0.335356	208524	208040	208282	1	16459	29392	22925.5	0.340966	169185	168458	168822
DDX47	Homo sapiens DEAD (Asp-Glu-Ala-Asp) box polypeptide 47, mRNA (cDNA clone IMAGE:4125275), partial cds., CHR Map: 12p13.1	ENSG00000213782				1	36749	91100	63924.5	0.372512	651173	616555	633864	1	58678	48927	53802.5	0.212281	674190	634507	654348	1	84880	82796	83838	0.33106	2460809	2305216	2.38301e+06	1	34481	20198	27339.5	0.406614	2238042	2285200	2261621
DDX49	Homo sapiens DEAD (Asp-Glu-Ala-Asp) box polypeptide 49, mRNA (cDNA clone MGC:3425 IMAGE:3607922), complete cds., CHR Map: 19p12	ENSG00000105671				1	23711	25088	24399.5	0.142185	173654	228805	201230	1	37624	27481	32552.5	0.128438	269555	364450	317002	2	174765	187026	180896	0.714322	35798	25314	30556	2	35423	39152	37287.5	0.554568	28308	28218	28263
DDX5	Homo sapiens DEAD (Asp-Glu-Ala-Asp) box polypeptide 5	ENSG00000108654				1	33963	29008	31485.5	0.183478	90680	85588	88134	1	61299	30164	45731.5	0.180437	47702	42680	45191	1	131306	98635	114970	0.453996	1003741	997468	1.0006e+06	1	57883	51374	54628.5	0.812477	1355702	1350012	1352857
DDX50	Homo sapiens DEAD (Asp-Glu-Ala-Asp) box polypeptide 50, CHR Map: 10q22.1	ENSG00000107625				1	170002	226878	198440	1.15638	300010	272053	286032	1	106691	264523	185607	0.732325	100045	107213	103629	1	344446	384181	364314	1.4386	2211283	2227386	2.21933e+06	1	70306	51690	60998	0.907209	1939113	1905399	1922256
DDX51	Homo sapiens DEAD (Asp-Glu-Ala-Asp) box polypeptide 51, CHR Map: 12q24.33	ENSG00000185163				1	16699	78386	47542.5	0.277048	37878	33774	35826	2	30342	26673	28507.5	0.112478	7152	5895	6523.5	1	49092	58592	53842	0.212612	1138440	967753	1.0531e+06	1	61667	63725	62696	0.932463	201064	212329	206696
DDX52	Homo sapiens DEAD (Asp-Glu-Ala-Asp) box polypeptide 52, mRNA (cDNA clone MGC:32662 IMAGE:4808288), complete cds., CHR Map: 17q21.1	ENSG00000278053; ENSG00000277594				1	110682	95196	102939	0.599864	323695	389849	356772	1	223422	232314	227868	0.899068	415557	518645	467101	1	86466	64650	75558	0.298364	984834	988063	986448	1	41273	26836	34054.5	0.506485	496648	436102	466375
DDX53	Homo sapiens DEAD (Asp-Glu-Ala-Asp) box polypeptide 53, mRNA (cDNA clone MGC:87571 IMAGE:5295819), complete cds., CHR Map: Xp22.11	ENSG00000184735				2	38776	91572	65174	0.379793	9588	7616	8602	2	36635	44722	40678.5	0.1605	9448	9679	9563.5	1	53573	51559	52566	0.207573	94975	90093	92534	2	147400	60538	103969	1.54631	45203	40596	42899.5
DDX54	Homo sapiens DEAD (Asp-Glu-Ala-Asp) box polypeptide 54, mRNA (cDNA clone IMAGE:2966536), containing frame-shift errors., CHR Map: 12q24.13	ENSG00000123064				2	55683	29156	42419.5	0.247194	8079	8364	8221.5	2	46108	36645	41376.5	0.163254	8695	8105	8400	2	49165	46547	47856	0.188974	38646	31310	34978	2	15093	16596	15844.5	0.235652	36283	24745	30514
DDX55	Homo sapiens DEAD (Asp-Glu-Ala-Asp) box polypeptide 55, mRNA (cDNA clone MGC:33209 IMAGE:4821394), complete cds., CHR Map: 12q24.31	ENSG00000111364				2	33831	40783	37307	0.217402	6301	11410	8855.5	2	62914	61380	62147	0.245205	17048	27898	22473	2	63752	73079	68415.5	0.27016	26839	29720	28279.5	2	35201	22421	28811	0.428499	18075	15960	17017.5
DDX59	Homo sapiens DEAD (Asp-Glu-Ala-Asp) box polypeptide 59, mRNA (cDNA clone MGC:41772 IMAGE:5302098), complete cds., CHR Map: 1q32.1	ENSG00000118197				1	105907	110994	108450	0.631981	356533	363812	360172	1	41405	54037	47721	0.188286	261080	263450	262265	1	185278	231551	208414	0.822989	2054129	1964760	2.00944e+06	1	51666	43734	47700	0.709431	1774365	1822976	1.79867e+06
DDX6	Homo sapiens DEAD (Asp-Glu-Ala-Asp) box polypeptide 6, mRNA (cDNA clone MGC:74611 IMAGE:6163439), complete cds., CHR Map: 11q23.3	ENSG00000110367				1	46233	46861	46547	0.271247	23904	23945	23924.5	1	45192	54564	49878	0.196797	30760	25198	27979	1	147063	77205	112134	0.442796	591427	567613	579520	1	101100	92982	97041	1.44327	607543	600783	604163
DDX60	Homo sapiens DEAD (Asp-Glu-Ala-Asp) box polypeptide 60, mRNA (cDNA clone IMAGE:4730802), complete cds., CHR Map: 4q32.3	ENSG00000137628				2	28670	28696	28683	0.167146	7633	7461	7547	2	26371	24533	25452	0.100423	10176	8384	9280	2	59235	92439	75837	0.299466	22257	23370	22813.5	2	27672	14692	21182	0.315035	32285	29503	30894
DEK	Homo sapiens DEK oncogene (DNA binding)	ENSG00000124795				1	19233	19525	19379	0.112929	780936	741718	761327	1	15712	18991	17351.5	0.0684615	813593	736399	774996	1	43816	45446	44631	0.176239	2566601	2631487	2599044	1	36245	42410	39327.5	0.584909	2529565	2480393	2504979
DEPDC1	Homo sapiens DEP domain containing 1	ENSG00000024526				1	14119	16524	15321.5	0.089284	190665	171843	181254	3	29056	136614	82835	0.326831	84732	83463	84097.5	1	46891	56993	51942	0.205109	979996	968709	974352	1	46344	38810	42577	0.633238	677452	754550	716001
DEPDC1B	Homo sapiens HBxAg transactivated protein 1	ENSG00000035499				1	9363	9430	9396.5	0.0547569	24427	24314	24370.5	2	10021	11234	10627.5	0.0419315	16396	17971	17183.5	1	157186	152379	154782	0.611206	110114	100348	105231	1	21471	18784	20127.5	0.299352	133627	142932	138280
DEPDC5	Homo sapiens DEP domain containing 5, transcript variant 2, mRNA (cDNA clone IMAGE:30335956), complete cds.	ENSG00000100150				1	25052	28825	26938.5	0.156981	33553	33182	33367.5	1	65159	149279	107219	0.42304	34952	37603	36277.5	1	174721	329442	252082	0.995421	586960	601362	594161	1	55961	46263	51112	0.760177	372662	334694	353678
DEPDC6	Homo sapiens DEP domain containing 6	-				1	37698	29103	33400.5	0.194637	50342	44582	47462	1	64469	36149	50309	0.198498	120689	105066	112878	1	160177	192031	176104	0.695401	243086	189342	216214	1	153245	202860	178052	2.64813	129545	86174	107860
DEPDC7	Homo sapiens novel 58.3 KDA protein	ENSG00000121690				1	16867	23929	20398	0.118867	588208	604911	596560	1	60486	40179	50332.5	0.19859	582133	622353	602243	1	42635	41035	41835	0.165198	2362113	2424506	2.39331e+06	1	49736	35945	42840.5	0.637157	2516821	2424156	2.47049e+06
DHX15	Homo sapiens DEAH (Asp-Glu-Ala-His) box polypeptide 15, mRNA (cDNA clone MGC:32617 IMAGE:4806964), complete cds., CHR Map: 4p15.3	ENSG00000109606				1	20668	42775	31721.5	0.184853	291592	303437	297514	1	34574	44039	39306.5	0.155086	296620	293631	295126	2	138349	143422	140886	0.55633	45821	41786	43803.5	2	40117	18855	29486	0.438538	36675	39249	37962
DHX16	Homo sapiens DEAH (Asp-Glu-Ala-His) box polypeptide 16, mRNA (cDNA clone MGC:15329 IMAGE:4136069), complete cds., CHR Map: 6p21.3	ENSG00000227222; ENSG00000233418; ENSG00000206486; ENSG00000233049; ENSG00000204560; ENSG00000226171; ENSG00000231377; ENSG00000233561				1	19713	23788	21750.5	0.126748	424233	400947	412590	1	30641	55914	43277.5	0.170754	471506	479249	475378	2	26839	43282	35060.5	0.138447	28924	26183	27553.5	2	23650	21894	22772	0.338683	25437	24364	24900.5
DHX30	Homo sapiens DEAH (Asp-Glu-Ala-His) box polypeptide 30, mRNA (cDNA clone IMAGE:4553927), complete cds., CHR Map: 3p21.31	ENSG00000132153				1	29561	54222	41891.5	0.244117	191871	284475	238173	1	50080	48919	49499.5	0.195304	448916	439296	444106	1	27063	27415	27239	0.107562	639844	772347	706096	1	37885	26806	32345.5	0.481067	693832	770709	732270
DHX33	Homo sapiens DEAH (Asp-Glu-Ala-His) box polypeptide 33, mRNA (cDNA clone IMAGE:4401547)., CHR Map: 17p13.2	ENSG00000005100				1	54210	54803	54506.5	0.31763	241144	277527	259336	1	58966	59980	59473	0.234655	213145	236881	225013	1	94012	62061	78036.5	0.308151	1110445	1185126	1.14779e+06	1	162685	137583	150134	2.23291	1017614	1093404	1055509
DHX35	Homo sapiens DEAH (Asp-Glu-Ala-His) box polypeptide 35, mRNA (cDNA clone MGC:164300 IMAGE:40146691), complete cds., CHR Map: 20q11.22-q12	ENSG00000101452				3	24492	121151	72821.5	0.424358	193040	198844	195942	1	50645	171824	111234	0.438883	129835	111740	120788	2	159052	101127	130090	0.513698	37332	41163	39247.5	1	17632	17001	17316.5	0.257544	344890	334510	339700
DHX36	Homo sapiens DEAH (Asp-Glu-Ala-His) box polypeptide 36	ENSG00000281763; ENSG00000174953				2	18269	92037	55153	0.321397	8210	8429	8319.5	2	82186	36741	59463.5	0.234617	4810	4826	4818	1	76343	124633	100488	0.396808	129931	106089	118010	1	85292	35751	60521.5	0.900122	106672	82490	94581
DHX37	Homo sapiens DEAH (Asp-Glu-Ala-His) box polypeptide 37, mRNA (cDNA clone IMAGE:2820584)., CHR Map: 12q24.31	ENSG00000150990				2	21584	25945	23764.5	0.138485	5671	6543	6107	2	26124	25229	25676.5	0.101308	6516	5034	5775	1	52369	88842	70605.5	0.278808	75999	75019	75509	2	22904	36594	29749	0.44245	72756	57359	65057.5
DHX38	Homo sapiens DEAH (Asp-Glu-Ala-His) box polypeptide 38, mRNA (cDNA clone MGC:757 IMAGE:3504632), complete cds., CHR Map: 16q22	ENSG00000140829				1	50512	50207	50359.5	0.293463	338682	341599	340140	1	387994	357680	372837	1.47105	323340	338281	330810	1	43138	55350	49244	0.194455	1897204	1900238	1898721	1	13659	17517	15588	0.231837	1863783	1840290	1.85204e+06
DHX40	Homo sapiens DEAH (Asp-Glu-Ala-His) box polypeptide 40, mRNA (cDNA clone MGC:26626 IMAGE:4822080), complete cds., CHR Map: 17q23.1	ENSG00000108406				1	75947	60593	68270	0.397835	224556	176967	200762	1	145852	138286	142069	0.560543	44349	41960	43154.5	1	101665	92365	97015	0.383094	1770150	1927457	1.8488e+06	1	20821	16479	18650	0.277377	1935197	2013692	1.97444e+06
DHX57	Homo sapiens DEAH (Asp-Glu-Ala-Asp/His) box polypeptide 57, mRNA (cDNA clone MGC:141843 IMAGE:40082400), complete cds.	ENSG00000163214				3	628313	83179	355746	2.07306	63369	36305	49837	1	179655	172459	176057	0.694645	49897	16837	33367	1	70403	126742	98572.5	0.389244	242649	228613	235631	1	39514	36387	37950.5	0.564429	153100	137278	145189
DHX58	Homo sapiens DEXH (Asp-Glu-X-His) box polypeptide 58, mRNA (cDNA clone MGC:22961 IMAGE:4865798), complete cds., CHR Map: 17q21.2	ENSG00000108771				3	265798	63511	164654	0.959503	284326	298269	291298	1	131809	46257	89033	0.351286	81852	100082	90967	1	99211	111660	105436	0.416345	2537904	2494654	2516279	1	45026	50330	47678	0.709104	2550019	2579136	2.56458e+06
DHX8	Homo sapiens DEAH (Asp-Glu-Ala-His) box polypeptide 8, mRNA (cDNA clone MGC:57193 IMAGE:5286641), complete cds., CHR Map: 17q21.31	ENSG00000067596		X(F)		1	504681	444214	474448	2.76478	418025	423611	420818	1	491516	459342	475429	1.87584	262844	243975	253410	1	685554	722453	704004	2.77997	1800632	1797087	1.79886e+06	1	80369	97072	88720.5	1.31952	1785924	1705893	1.74591e+06
DIAPH1	Homo sapiens diaphanous homolog 1 (Drosophila), mRNA (cDNA clone MGC:150866 IMAGE:40125808), complete cds., CHR Map: 5q31	ENSG00000131504				1	19424	68179	43801.5	0.255248	289815	270069	279942	1	44746	120584	82665	0.32616	206564	183238	194901	1	44784	42400	43592	0.172136	2020016	2079505	2.04976e+06	1	36719	34247	35483	0.52773	1803115	1790204	1.79666e+06
DICER1	Homo sapiens dicer 1, ribonuclease type III, mRNA (cDNA clone MGC:166923 IMAGE:8860125), complete cds., CHR Map: 14q32.13	ENSG00000100697				2	42404	22903	32653.5	0.190284	7883	12137	10010	2	328763	142235	235499	0.929177	8897	8354	8625.5	2	100904	88686	94795	0.374327	23615	24176	23895.5	1	50401	31093	40747	0.60602	170557	152378	161468
DIDO1	Homo sapiens death inducer-obliterator 1, mRNA (cDNA clone IMAGE:3506207), complete cds., CHR Map: 20q13.33	ENSG00000101191				1	30929	44339	37634	0.219307	311912	395997	353954	1	94358	90897	92627.5	0.365468	420944	467919	444432	1	81762	72766	77264	0.305101	1154234	1097824	1126029	1	23454	20946	22200	0.330175	1108064	1072283	1.09017e+06
DKC1	Homo sapiens dyskeratosis congenita 1, dyskerin, mRNA (cDNA clone MGC:15313 IMAGE:4303933), complete cds., CHR Map: Xq28	ENSG00000130826				1	66590	69011	67800.5	0.395099	272501	323834	298168	1	162078	165955	164016	0.647138	423065	487685	455375	1	70524	71847	71185.5	0.281098	978974	1136479	1.05773e+06	1	37593	31294	34443.5	0.51227	761597	861579	811588
DLX1	Homo sapiens distal-less homeo box 1	ENSG00000144355				1	77286	63304	70295	0.409635	302911	355977	329444	1	91754	63570	77662	0.306421	411394	427757	419576	1	63916	83809	73862.5	0.291669	1845091	1518708	1.6819e+06	1	46050	35689	40869.5	0.607842	2005114	1707211	1.85616e+06
DLX2	Homo sapiens distal-less homeo box 2	ENSG00000115844				1	33864	49729	41796.5	0.243564	191541	209312	200426	1	83013	83428	83220.5	0.328352	62942	58076	60509	1	331517	198341	264929	1.04615	1319301	1428080	1.37369e+06	1	88918	55266	72092	1.07221	826590	739258	782924
DLX3	Homo sapiens distal-less homeo box 3	ENSG00000064195				2	16542	22485	19513.5	0.113712	23241	22962	23101.5	1	20589	34797	27693	0.109265	28079	30349	29214	1	97296	138190	117743	0.464944	129405	156933	143169	3	134443	41300	87871.5	1.30689	102729	94643	98686
DLX4	Homo sapiens distal-less homeobox 4, transcript variant 1	ENSG00000108813				3	30067	890851	460459	2.68326	105755	140191	122973	1	51938	94638	73288	0.289163	260887	248372	254630	1	105262	70571	87916.5	0.347165	552303	632865	592584	1	36393	53393	44893	0.667683	397458	447664	422561
DLX5	Homo sapiens distal-less homeo box 5	ENSG00000105880				1	24466	27758	26112	0.152164	611461	615147	613304	1	30924	47849	39386.5	0.155402	616391	669910	643150	1	93595	53629	73612	0.29068	2536370	3198846	2867608	1	35317	58565	46941	0.698142	2476017	2670932	2.57347e+06
DLX6	Homo sapiens distal-less homeo box 6	ENSG00000006377				1	57406	46321	51863.5	0.302228	331768	303651	317710	1	70526	74096	72311	0.285308	317551	305742	311646	1	42407	35128	38767.5	0.153085	1567516	1810692	1689104	1	33966	19332	26649	0.396344	1443901	1577698	1.5108e+06
DMC1	Homo sapiens DMC1 dosage suppressor of mck1 homolog, meiosis-specific homologous recombination (yeast), mRNA (cDNA clone MGC:150472 IMAGE:40121104), complete cds.	ENSG00000100206				2	24533	42568	33550.5	0.195511	6458	6862	6660	2	36878	168776	102827	0.405711	3242	3478	3360	1	36685	61331	49008	0.193523	2423338	2388551	2.40594e+06	1	140692	125914	133303	1.98258	2838153	2715869	2777011
DMRT1	Homo sapiens doublesex and mab-3 related transcription factor 1	ENSG00000137090				1	20687	21309	20998	0.122363	120685	109161	114923	1	41181	36948	39064.5	0.154132	64761	72349	68555	1	100617	106733	103675	0.409393	194529	229480	212004	1	35242	41595	38418.5	0.571389	162522	189588	176055
DMRT3	Homo sapiens doublesex and mab-3 related transcription factor 3, mRNA (cDNA clone MGC:142144 IMAGE:8322636), complete cds.	ENSG00000064218				1	22324	58006	40165	0.234056	216302	218441	217372	1	23503	41716	32609.5	0.128663	59469	53482	56475.5	1	206933	83296	145114	0.573029	1490059	1527215	1508637	1	34307	37714	36010.5	0.535576	859050	951387	905218
DMRTA1	Homo sapiens DMRT-like family A1, mRNA (cDNA clone MGC:163309 IMAGE:40146468), complete cds.	ENSG00000176399				3	32274	225545	128910	0.751203	148762	159249	154006	1	33013	31472	32242.5	0.127215	25210	26196	25703	1	72776	95235	84005.5	0.331722	1914133	2235746	2.07494e+06	1	45425	37590	41507.5	0.617331	2295122	2334889	2.31501e+06
DMRTB1	Homo sapiens DMRT-like family B with proline-rich C-terminal, 1	ENSG00000143006				1	12174	12248	12211	0.071158	226602	231331	228966	3	141259	22901	82080	0.323852	113343	140855	127099	1	248013	206891	227452	0.898164	397282	631208	514245	1	31217	20629	25923	0.385547	1236487	1083587	1160037
DMRTC2	Homo sapiens DMRT-like family C2	ENSG00000142025				1	20266	27562	23914	0.139356	71061	73213	72137	1	59098	33446	46272	0.182569	38263	25867	32065	1	111222	150880	131051	0.517495	516843	459729	488286	1	49850	81795	65822.5	0.978962	344266	339631	341948
DMTF1	Homo sapiens cyclin D binding myb-like transcription factor 1, mRNA (cDNA clone MGC:87283 IMAGE:4373991), complete cds.	ENSG00000135164				2	59849	30505	45177	0.263263	5000	5695	5347.5	2	85754	105941	95847.5	0.378173	4144	4672	4408	1	109433	111220	110326	0.435658	93655	98493	96074	1	13305	21083	17194	0.255722	110775	98611	104693
DNAJC1	Homo sapiens DnaJ (Hsp40) homolog, subfamily C, member 1	ENSG00000136770				2	10980	14754	12867	0.0749808	11016	11712	11364	2	35323	30257	32790	0.129375	9815	10790	10302.5	2	123028	91406	107217	0.423379	45113	59889	52501	2	38438	91743	65090.5	0.968076	31558	32663	32110.5
DNAJC17	Homo sapiens hypothetical protein FLJ10634, CHR Map: 15q15.1	ENSG00000104129				1	14827	30838	22832.5	0.133053	471734	437032	454383	1	46428	16654	31541	0.124447	439853	465149	452501	1	25494	27692	26593	0.105011	1502365	1551212	1.52679e+06	1	20565	18700	19632.5	0.29199	1405288	1427412	1416350
DNAJC2	Homo sapiens zuotin related factor 1, mRNA (cDNA clone IMAGE:6499075), complete cds., CHR Map: 7q22	ENSG00000105821				1	43086	51457	47271.5	0.275469	102800	44002	73401	1	48031	57209	52620	0.207616	132181	40923	86552	1	156522	74056	115289	0.455254	145196	151684	148440	1	40841	26113	33477	0.497896	121206	132798	127002
DNCPEB2		-		X(F)		1	41463	41519	41491	0.241783	365229	361850	363540	1	86765	156681	121723	0.480266	70948	72056	71502	1	584023	560683	572353	2.26011	3332433	3229558	3.281e+06	1	36237	40942	38589.5	0.573933	3117844	3053426	3085635
DNCPEB3		-				1	64322	69535	66928.5	0.390017	423068	381797	402432	1	73461	93085	83273	0.328559	371569	376765	374167	1	89560	98646	94103	0.371595	2305726	2275644	2290685	1	26625	44764	35694.5	0.530876	2249740	2177123	2.21343e+06
DND1	Homo sapiens dead end homolog 1 (zebrafish), mRNA (cDNA clone MGC:34750 IMAGE:5172595), complete cds., CHR Map: 5q31.3	ENSG00000256453				1	54949	62404	58676.5	0.34193	477474	475469	476472	1	69924	70956	70440	0.277926	446013	427201	436607	1	67825	70208	69016.5	0.272533	1705688	1826420	1766054	1	24223	25789	25006	0.371908	1776431	1773458	1.77494e+06
DNM1	Homo sapiens dynamin 1, mRNA (cDNA clone MGC:75115 IMAGE:6184100), complete cds., CHR Map: 9q34	ENSG00000106976				1	52122	12479	32300.5	0.188227	1003466	979476	991471	1	71961	19793	45877	0.181011	777657	728451	753054	1	93678	57856	75767	0.299189	3741464	3609551	3.67551e+06	1	44281	41676	42978.5	0.639209	3563669	3503473	3533571
DNMT3A		ENSG00000119772				3	14739	113028	63883.5	0.372273	634946	556158	595552	1	19161	18989	19075	0.0752617	640984	661805	651394	1	34463	31529	32996	0.130295	3391521	3667697	3529609	1	14374	14364	14369	0.213707	2662001	2625775	2643888
DNTTIP2	Homo sapiens deoxynucleotidyltransferase, terminal, interacting protein 2, mRNA (cDNA clone MGC:163494 IMAGE:40146653), complete cds., CHR Map: 1p22.1	ENSG00000067334				1	49500	65520	57510	0.335132	116307	121378	118842	1	68356	61378	64867	0.255937	39035	40427	39731	1	116658	169997	143328	0.565973	2100020	2205139	2.15258e+06	1	46918	45589	46253.5	0.687917	1947078	1957495	1.95229e+06
DPF1	Homo sapiens D4, zinc and double PHD fingers family 1, mRNA (cDNA clone MGC:150429 IMAGE:40120602), complete cds.	ENSG00000011332				1	35768	50898	43333	0.252517	196842	191188	194015	1	62100	41803	51951.5	0.204978	94486	98349	96417.5	1	30176	36836	33506	0.132309	1054884	964112	1009498	1	141814	209021	175418	2.60894	1404470	1246746	1325608
DPF2	Homo sapiens D4, zinc and double PHD fingers family 2	ENSG00000133884				1	23141	26894	25017.5	0.145786	523999	507254	515626	1	20663	24700	22681.5	0.0894914	461879	478744	470312	1	44661	55349	50005	0.19746	2127396	2241519	2.18446e+06	1	35079	32095	33587	0.499532	1993184	2026606	2009895
DPF3	Homo sapiens D4, zinc and double PHD fingers, family 3, mRNA (cDNA clone MGC:71612 IMAGE:5260159), complete cds.	ENSG00000205683				1	16410	25420	20915	0.121879	53806	52926	53366	2	32178	32965	32571.5	0.128513	18909	16697	17803	1	89614	86435	88024.5	0.347592	88561	92834	90697.5	2	66621	41153	53887	0.801449	33125	94917	64021
DR1	Homo sapiens down-regulator of transcription 1, TBP-binding (negative cofactor 2)	ENSG00000117505			X(C)	1	15133	12175	13654	0.0795669	184654	196061	190358	1	26747	48810	37778.5	0.149058	138737	143758	141248	1	40653	59110	49881.5	0.196972	942474	828419	885446	1	193485	249168	221326	3.29174	784783	829227	807005
DRAP1	Homo sapiens DR1-associated protein 1 (negative cofactor 2 alpha)	ENSG00000175550				2	26131	96330	61230.5	0.356813	26782	16366	21574	1	40723	164363	102543	0.40459	29700	25817	27758.5	1	110067	143078	126572	0.49981	153150	182053	167602	1	40596	39460	40028	0.595327	137600	90444	114022
DSP	Homo sapiens desmoplakin, mRNA (cDNA clone MGC:176479 IMAGE:9021670), complete cds., CHR Map: 6p24	ENSG00000096696				2	25605	36280	30942.5	0.180313	3770	2891	3330.5	2	37043	97437	67240	0.2653	6070	5811	5940.5	2	79085	60679	69882	0.275951	59026	59872	59449	2	44261	42772	43516.5	0.647211	36173	44328	40250.5
DUS3L	Homo sapiens dihydrouridine synthase 3-like (S. cerevisiae), mRNA (cDNA clone MGC:11384 IMAGE:3957234), complete cds., CHR Map: 19p13.3	ENSG00000141994				1	56476	58453	57464.5	0.334867	589551	580874	585212	1	115591	96326	105958	0.418066	586154	603531	594842	1	48290	46498	47394	0.18715	2132359	2107525	2119942	1	24795	28649	26722	0.39743	2174593	2090334	2.13246e+06
DUSP11	Homo sapiens dual specificity phosphatase 11 (RNA/RNP complex 1-interacting), CHR Map: 2p13.1	ENSG00000144048				1	26022	20449	23235.5	0.135402	267078	297508	282293	1	29155	32027	30591	0.120699	371191	413623	392407	1	28455	31638	30046.5	0.118648	1713591	1791694	1.75264e+06	1	38026	61799	49912.5	0.742337	1568556	1625387	1.59697e+06
DUSP12	Homo sapiens dual specificity phosphatase 12	ENSG00000081721				3	19221	82044	50632.5	0.295054	375726	404676	390201	1	18723	23589	21156	0.0834724	384274	390379	387326	1	137649	124430	131040	0.51745	1684775	1823903	1754339	1	51993	39460	45726.5	0.680079	1576237	1701950	1.63909e+06
DUSP14	Homo sapiens dual specificity phosphatase 14, mRNA (cDNA clone MGC:1861 IMAGE:3533971), complete cds., CHR Map: 17q12	ENSG00000275932; ENSG00000276023				1	33081	43575	38328	0.223351	38190	42611	40400.5	1	30396	36604	33500	0.132176	46841	65474	56157.5	2	37492	45138	41315	0.163145	31401	30507	30954	2	33126	17920	25523	0.379598	47790	28690	38240
DUT	Homo sapiens deoxyuridine triphosphatase, mRNA (cDNA clone MGC:110970 IMAGE:5728970), complete cds., CHR Map: 15q21.1	ENSG00000128951				2	16585	11875	14230	0.0829235	8014	9145	8579.5	2	22064	13551	17807.5	0.0702607	11398	8460	9929	1	234565	255320	244942	0.967231	636468	719294	677881	1	65713	40197	52955	0.787587	587865	628840	608352
DVL1	Homo sapiens dishevelled, dsh homolog 1 (Drosophila)	ENSG00000107404				1	12247	14155	13201	0.0769271	405305	373951	389628	1	17577	18604	18090.5	0.0713773	368816	364889	366852	1	72521	104903	88712	0.350307	1662003	1683203	1672603	1	98532	42279	70405.5	1.04712	1668583	1633431	1651007
DVL2	Homo sapiens dishevelled, dsh homolog 2 (Drosophila)	ENSG00000004975				1	30428	69266	49847	0.290477	909037	929005	919021	1	195720	65710	130715	0.515745	537035	564706	550870	1	109802	108502	109152	0.43102	2003982	1650043	1.82701e+06	1	130759	115452	123106	1.83092	1491462	1403143	1.4473e+06
DVL3	Homo sapiens dishevelled, dsh homolog 3 (Drosophila)	ENSG00000161202				1	120429	229319	174874	1.01906	702831	723312	713072	1	166868	183252	175060	0.690711	832512	771506	802009	1	128923	73689	101306	0.400038	1821037	2006314	1.91368e+06	1	41508	32944	37226	0.553653	1643238	1653360	1648299
DYNC1H1	Homo sapiens dynein, cytoplasmic 1, heavy chain 1, mRNA (cDNA clone IMAGE:5585293), complete cds., CHR Map: 14q32.3-qter|14q32	ENSG00000197102				1	68215	84838	76526.5	0.445948	224986	228508	226747	1	45968	93376	69672	0.274896	172924	225647	199286	1	122659	114720	118690	0.468682	1415719	1476822	1.44627e+06	1	56173	59822	57997.5	0.862583	1446448	1379347	1.4129e+06
DYNC1LI1	Homo sapiens dynein, cytoplasmic 1, light intermediate chain 1, mRNA (cDNA clone MGC:149683 IMAGE:40117391), complete cds., CHR Map: 3p22.3	ENSG00000144635				1	21099	24822	22960.5	0.133799	323488	434298	378893	1	40889	26025	33457	0.132007	300503	437360	368932	1	23802	21866	22834	0.0901671	1120806	1183722	1152264	1	11115	16094	13604.5	0.202337	1117421	1245240	1.18133e+06
DZIP1L	Homo sapiens hypothetical protein FLJ32844	ENSG00000158163			X(C)	1	39566	30139	34852.5	0.203098	653639	671296	662468	3	79991	475232	277612	1.09533	770645	775561	773103	1	300875	243541	272208	1.0749	1914588	1838390	1876489	1	311066	254191	282628	4.20347	1547859	1510693	1529276
DZIP3	Homo sapiens DAZ interacting protein 3, zinc finger, mRNA (cDNA clone MGC:75477 IMAGE:30387514), complete cds., CHR Map: 3q13.13	ENSG00000198919				1	44483	36331	40407	0.235467	35850	24999	30424.5	2	137867	142261	140064	0.552632	10327	6896	8611.5	1	111420	180305	145862	0.575983	163061	165345	164203	1	28643	32117	30380	0.451835	160471	293395	226933
E2F2	Homo sapiens E2F transcription factor 2	ENSG00000282899; ENSG00000007968				2	9760	8593	9176.5	0.0534749	7510	5181	6345.5	2	56289	38763	47526	0.187517	6362	5570	5966	1	58293	69703	63998	0.252716	217760	226594	222177	1	57312	38900	48106	0.715469	114243	112658	113450
E2F3	Homo sapiens E2F transcription factor 3	ENSG00000112242				2	46255	106704	76479.5	0.445674	5012	3555	4283.5	2	62325	188892	125608	0.495597	3919	3319	3619	2	69282	51354	60318	0.238184	16712	13846	15279	2	21598	19723	20660.5	0.307279	13823	12560	13191.5
E2F6	Homo sapiens E2F transcription factor 6	ENSG00000169016				3	23209	142154	82681.5	0.481816	284544	286163	285354	1	36890	74914	55902	0.220565	297692	293826	295759	1	88650	76363	82506.5	0.325802	1585775	1585561	1585668	1	34151	28787	31469	0.468031	1547306	1327169	1.43724e+06
E2F8	Homo sapiens FLJ23311 protein	ENSG00000129173				2	13177	13767	13472	0.0785063	20526	16081	18303.5	2	32077	24408	28242.5	0.111433	23606	22250	22928	1	182584	270906	226745	0.895372	127550	151083	139316	1	28064	25043	26553.5	0.394924	609353	642882	626118
E4F1	Homo sapiens E4F transcription factor 1	ENSG00000167967				1	101614	112745	107180	0.624575	201786	199436	200611	1	428218	427798	428008	1.68873	175699	163219	169459	1	422858	494891	458874	1.81201	1599668	1573597	1.58663e+06	1	52133	53422	52777.5	0.784947	1443369	1480490	1.46193e+06
EAF1	Homo sapiens ELL associated factor 1	ENSG00000144597				1	21365	13673	17519	0.10209	248589	248917	248753	1	21100	22878	21989	0.0867591	157404	151522	154463	1	41595	66612	54103.5	0.213644	2462889	2093028	2.27796e+06	1	25969	19609	22789	0.338935	2561684	2431180	2496432
EAF2	Homo sapiens ELL associated factor 2	ENSG00000145088				2	16436	14678	15557	0.0906564	12563	13016	12789.5	2	23355	42585	32970	0.130085	6754	8337	7545.5	1	86219	52832	69525.5	0.274543	195510	181527	188518	1	41542	53651	47596.5	0.707891	165256	125582	145419
EBF1	Homo sapiens early B-cell factor	ENSG00000164330				1	56404	44997	50700.5	0.295451	451531	423953	437742	1	94195	87789	90992	0.359015	478577	492746	485662	1	261124	253190	257157	1.01546	3923834	3982248	3953041	1	67253	59032	63142.5	0.939103	3305493	3300425	3302959
EBF3	Homo sapiens early B-cell factor 3, mRNA (cDNA clone MGC:163351 IMAGE:40146510), complete cds.	ENSG00000108001				1	97950	106707	102328	0.596306	982437	966905	974671	1	117895	158679	138287	0.545621	793092	836666	814879	1	395897	414780	405338	1.6006	4145484	4006722	4076103	1	65632	60941	63286.5	0.941245	3873167	3773264	3.82322e+06
EBF4	Homo sapiens KIAA1442 protein	ENSG00000088881				2	26466	39085	32775.5	0.190995	4627	6154	5390.5	2	64759	389142	226950	0.895448	12847	12799	12823	2	48021	51243	49632	0.195987	22618	24334	23476	2	46193	56395	51294	0.762884	38512	21030	29771
EBNA1BP2	Homo sapiens EBNA1 binding protein 2, mRNA (cDNA clone MGC:1261 IMAGE:2966681), complete cds., CHR Map: 1p35-p33	ENSG00000117395				1	44927	55403	50165	0.29233	178583	158520	168552	1	198364	153162	175763	0.693485	380612	328193	354402	1	280776	308677	294726	1.16382	1458016	1578772	1518394	3	201458	58461	129960	1.93286	1450348	1626241	1.53829e+06
EDF1	Homo sapiens endothelial differentiation-related factor 1, transcript variant alpha	ENSG00000107223				1	11294	14488	12891	0.0751206	306722	259440	283081	1	19672	41183	30427.5	0.120054	272540	268224	270382	1	52187	39768	45977.5	0.181556	1260199	1207142	1.23367e+06	1	26906	16715	21810.5	0.324382	1107806	1157230	1132518
EED	Homo sapiens embryonic ectoderm development, mRNA (cDNA clone MGC:78405 IMAGE:4637702), complete cds.	ENSG00000074266				2	27968	38185	33076.5	0.192749	8837	9426	9131.5	2	45526	66123	55824.5	0.220259	5734	5210	5472	1	85976	53044	69510	0.274482	171541	174485	173013	1	44509	34625	39567	0.588471	338038	278857	308448
EFTUD2	Homo sapiens elongation factor Tu GTP binding domain containing 2, mRNA (cDNA clone MGC:8581 IMAGE:2960986), complete cds., CHR Map: 17q21.31	ENSG00000108883				1	34061	37381	35721	0.208159	81506	77733	79619.5	2	92507	73346	82926.5	0.327192	17985	17912	17948.5	1	120456	128714	124585	0.491962	60135	71255	65695	2	13082	33411	23246.5	0.34574	35660	33771	34715.5
EGR1	Homo sapiens early growth response 1, mRNA (cDNA clone MGC:88036 IMAGE:6188360), complete cds.	ENSG00000120738				2	13412	17449	15430.5	0.0899192	8481	7276	7878.5	2	30106	37583	33844.5	0.133536	6388	6019	6203.5	1	132033	174846	153440	0.605903	83970	94363	89166.5	2	33055	29399	31227	0.464432	15493	17517	16505
EGR2	Homo sapiens early growth response 2 (Krox-20 homolog, Drosophila)	ENSG00000122877				1	51719	37298	44508.5	0.259367	405851	412019	408935	3	239194	46455	142824	0.563524	405823	414181	410002	1	181602	182639	182120	0.719159	101293	132697	116995	1	59507	77485	68496	1.01872	825896	780514	803205
EGR3		ENSG00000179388				1	25675	42965	34320	0.199995	212392	225048	218720	1	25726	24064	24895	0.0982249	220373	233916	227144	1	38997	35548	37272.5	0.147182	2314850	2367702	2341276	1	25805	22113	23959	0.356337	1996677	1941650	1.96916e+06
EHF	Homo sapiens ets homologous factor	ENSG00000135373				2	17957	16388	17172.5	0.100071	12729	13215	12972	2	50085	29371	39728	0.156749	6701	7099	6900	2	122327	125765	124046	0.489834	33058	40124	36591	2	41515	61012	51263.5	0.76243	32583	35506	34044.5
EHMT2		ENSG00000238134; ENSG00000232045; ENSG00000227333; ENSG00000204371; ENSG00000224143; ENSG00000236759; ENSG00000206376				3	25399	82643	54021	0.3148	199512	204224	201868	1	93611	105676	99643.5	0.39315	86053	90183	88118	1	54542	51610	53076	0.209587	2381138	2256951	2.31904e+06	1	20749	17751	19250	0.286301	1923885	1964842	1.94436e+06
EIF2C1	Homo sapiens eukaryotic translation initiation factor 2C, 1, mRNA (cDNA clone MGC:71487 IMAGE:30344513), complete cds., CHR Map: 1p35-p34	-				2	23354	41390	32372	0.188644	4025	5099	4562	2	32174	40428	36301	0.143228	2224	4955	3589.5	2	187378	158830	173104	0.683554	44788	45732	45260	2	57026	46190	51608	0.767554	17033	21445	19239
EIF2C2	Homo sapiens eukaryotic translation initiation factor 2C, 2	-				1	40834	26186	33510	0.195275	141345	159626	150486	1	43554	58758	51156	0.201839	156094	155223	155658	1	47947	54344	51145.5	0.201964	1495367	1637350	1.56636e+06	1	35339	24293	29816	0.443446	1767867	1725704	1.74679e+06
EIF2C3	Homo sapiens eukaryotic translation initiation factor 2C, 3, mRNA (cDNA clone IMAGE:4373869), complete cds., CHR Map: 1p34.3	-				2	32292	41987	37139.5	0.216426	5272	5400	5336	2	37754	47978	42866	0.169131	4963	5360	5161.5	2	55584	39905	47744.5	0.188534	29513	28770	29141.5	1	62500	14461	38480.5	0.572311	101641	92945	97293
EIF3K	Homo sapiens eukaryotic translation initiation factor 3 subunit k	ENSG00000282986; ENSG00000178982				1	15527	21302	18414.5	0.107308	395330	395018	395174	1	26211	22041	24126	0.0951907	383201	389949	386575	1	44916	61575	53245.5	0.210256	2122501	2027972	2.07524e+06	1	37247	41522	39384.5	0.585756	2223532	2098641	2.16109e+06
EIF4A1	Homo sapiens eukaryotic translation initiation factor 4A, isoform 1, mRNA (cDNA clone MGC:14648 IMAGE:4096621), complete cds., CHR Map: 17p13	ENSG00000161960				1	28666	75252	51959	0.302784	221268	356069	288668	1	52403	71726	62064.5	0.24488	301632	341823	321728	1	51616	58569	55092.5	0.21755	887310	880995	884152	1	22892	19141	21016.5	0.312573	866789	868979	867884
EIF4ENIF1	Homo sapiens eukaryotic translation initiation factor 4E nuclear import factor 1, mRNA (cDNA clone MGC:32982 IMAGE:5268671), complete cds., CHR Map: 22q11.2	ENSG00000184708				1	50131	39838	44984.5	0.262141	231745	229325	230535	1	129953	139356	134654	0.531288	75479	86951	81215	1	72669	55155	63912	0.252376	2022898	1926443	1.97467e+06	1	36206	32499	34352.5	0.510917	1903714	1929379	1.91655e+06
EIF6	Homo sapiens integrin beta 4 binding protein, transcript variant 1	ENSG00000242372				1	27657	25284	26470.5	0.154253	161005	165076	163040	1	64930	42529	53729.5	0.211993	126716	127722	127219	1	58165	59285	58725	0.231894	1672218	1394273	1.53325e+06	1	29623	35962	32792.5	0.487715	1764884	1700721	1.7328e+06
ELAC2	Homo sapiens elaC homolog 2 (E. coli), mRNA (cDNA clone MGC:4102 IMAGE:2820640), complete cds., CHR Map: 17p11.2	ENSG00000006744				3	18932	138201	78566.5	0.457836	251536	229810	240673	3	102167	30549	66358	0.26182	188476	196023	192250	1	45036	37272	41154	0.162509	1939726	1900314	1920020	1	36377	25110	30743.5	0.457241	1969872	2003917	1.98689e+06
ELAVL1	Homo sapiens ELAV (embryonic lethal, abnormal vision, Drosophila)-like 1 (Hu antigen R), mRNA (cDNA clone MGC:5084 IMAGE:2901220), complete cds., CHR Map: 19p13.2	ENSG00000066044				1	63846	66515	65180.5	0.379831	533459	540390	536924	1	61286	56963	59124.5	0.23328	530769	519392	525080	1	37315	34642	35978.5	0.142072	1910189	1888109	1899149	1	17714	28127	22920.5	0.340891	1763500	1783264	1773382
ELAVL2	Homo sapiens ELAV (embryonic lethal, abnormal vision, Drosophila)-like 2 (Hu antigen B), mRNA (cDNA clone MGC:26319 IMAGE:4826082), complete cds., CHR Map: 9p21	ENSG00000107105				1	29124	30655	29889.5	0.174177	89163	98983	94073	1	414557	449471	432014	1.70454	112488	127436	119962	1	107948	89549	98748.5	0.389939	1502048	1669781	1.58591e+06	1	45478	27147	36312.5	0.540067	981653	670323	825988
ELAVL3	Homo sapiens ELAV (embryonic lethal, abnormal vision, Drosophila)-like 3 (Hu antigen C), mRNA (cDNA clone IMAGE:4761919)., CHR Map: 19p13.2	ENSG00000196361				1	276728	315638	296183	1.72597	158767	152402	155584	1	215907	110358	163132	0.64365	101817	55219	78518	1	430467	461896	446182	1.76188	1214605	1316040	1.26532e+06	1	66772	63271	65021.5	0.967049	1160531	1223768	1.19215e+06
ELAVL4	Homo sapiens ELAV (embryonic lethal, abnormal vision, Drosophila)-like 4 (Hu antigen D), mRNA (cDNA clone MGC:33705 IMAGE:5286347), complete cds., CHR Map: 1p34	ENSG00000162374	X(A)			1	45808	46581	46194.5	0.269192	225186	264114	244650	1	899541	818209	858875	3.38875	312779	300141	306460	1	144088	159874	151981	0.600144	2003951	1995081	1999516	3	247416	33641	140528	2.09005	1760845	1511310	1.63608e+06
ELF1	Homo sapiens E74-like factor 1 (ets domain transcription factor)	ENSG00000120690				3	22446	119794	71120	0.414443	342983	344231	343607	1	76289	50971	63630	0.251056	251986	193697	222842	1	47240	40398	43819	0.173033	781409	927953	854681	1	37547	39065	38306	0.569716	620459	799662	710060
ELF2	Homo sapiens E74-like factor 2 (ets domain transcription factor)	ENSG00000109381			X(C)	2	17159	17382	17270.5	0.100642	16187	18380	17283.5	2	31580	32390	31985	0.126199	6280	6456	6368	2	55226	65753	60489.5	0.238861	25849	31602	28725.5	2	275613	306424	291018	4.32825	32820	44019	38419.5
ELF3	Homo sapiens E74-like factor 3 (ets domain transcription factor, epithelial-specific )	ENSG00000163435				1	15070	13381	14225.5	0.0828973	178276	230144	204210	1	28516	22806	25661	0.101247	184875	202898	193886	1	58898	63984	61441	0.242619	727745	719271	723508	1	53155	43145	48150	0.716124	672051	648664	660358
ELF4	Homo sapiens E74-like factor 4 (ets domain transcription factor)	ENSG00000102034				1	25399	32551	28975	0.168848	583093	550213	566653	1	62774	61618	62196	0.245398	598034	593759	595896	1	64593	143697	104145	0.411249	1201554	1500477	1.35102e+06	1	48662	106354	77508	1.15276	1229164	1284160	1256662
ELF5	Homo sapiens E74-like factor 5 (ets domain transcription factor)	ENSG00000135374				1	73897	60232	67064.5	0.39081	62046	71109	66577.5	1	38697	45112	41904.5	0.165337	60321	51155	55738	1	90980	61958	76469	0.301961	303679	588555	446117	1	38353	40033	39193	0.582908	336962	404206	370584
ELK1	Homo sapiens ELK1, member of ETS oncogene family	ENSG00000126767				1	28678	31451	30064.5	0.175197	136299	131990	134144	1	52659	87080	69869.5	0.275675	56283	39726	48004.5	1	150016	166777	158396	0.625477	831538	980543	906040	1	60760	64815	62787.5	0.933824	247640	487953	367796
ELK3	Homo sapiens ELK3, ETS-domain protein (SRF accessory protein 2)	ENSG00000111145				1	48996	48031	48513.5	0.282706	618441	634439	626440	1	48492	59360	53926	0.212769	650692	625206	637949	1	77320	110551	93935.5	0.370933	2399489	2390494	2.39499e+06	1	48309	60919	54614	0.812261	2462383	2166822	2.3146e+06
ELK4	Homo sapiens ELK4, ETS-domain protein (SRF accessory protein 1), transcript variant b	ENSG00000158711				2	15997	14717	15357	0.0894909	11106	10605	10855.5	2	35554	45603	40578.5	0.160105	9069	9648	9358.5	1	51341	60612	55976.5	0.22104	101695	116637	109166	2	49575	40388	44981.5	0.668999	47162	42514	44838
ELL3	Homo sapiens elongation factor RNA polymerase II-like 3	ENSG00000128886				1	17251	24724	20987.5	0.122302	86752	80076	83414	1	51109	46954	49031.5	0.193457	41512	40267	40889.5	1	49820	60728	55274	0.218266	251573	568472	410022	1	27043	27304	27173.5	0.404145	1100258	1130007	1.11513e+06
EMG1	Homo sapiens EMG1 nucleolar protein homolog (S. cerevisiae), mRNA (cDNA clone MGC:62024 IMAGE:4718702), complete cds., CHR Map: 12p13.3	ENSG00000126749				1	43174	33122	38148	0.222303	382382	391813	387098	1	50829	100924	75876.5	0.299376	365008	369720	367364	1	41817	41676	41746.5	0.164849	1268269	1111147	1189708	1	15544	10334	12939	0.192439	1565588	1460742	1513165
ENO1	Homo sapiens enolase 1, (alpha), mRNA (cDNA clone MGC:2414 IMAGE:2906988), complete cds., CHR Map: 1p36.3-p36.2	ENSG00000074800				1	33689	23600	28644.5	0.166922	251950	270836	261393	1	52501	31568	42034.5	0.16585	251668	271867	261768	1	46393	37388	41890.5	0.165418	638437	766452	702444	1	23417	20890	22153.5	0.329484	1450360	1499060	1474710
ENO2	Homo sapiens enolase 2 (gamma, neuronal), mRNA (cDNA clone MGC:3520 IMAGE:3629603), complete cds., CHR Map: 12p13	ENSG00000111674				1	14199	10552	12375.5	0.0721166	327489	341639	334564	1	20052	17639	18845.5	0.0743562	349175	353358	351266	1	50633	51328	50980.5	0.201312	1974899	1639781	1807340	1	34552	20539	27545.5	0.409678	2148982	2143222	2146102
ENO3	Homo sapiens enolase 3 (beta, muscle), mRNA (cDNA clone MGC:29581 IMAGE:4902149), complete cds., CHR Map: 17pter-p11	ENSG00000108515				1	18455	12553	15504	0.0903475	214873	211218	213046	1	21975	21693	21834	0.0861475	197503	181859	189681	1	24269	54714	39491.5	0.155944	1482272	1441183	1.46173e+06	1	14795	12781	13788	0.205066	1602636	1541300	1571968
ENOX1	Homo sapiens ecto-NOX disulfide-thiol exchanger 1, mRNA (cDNA clone MGC:26180 IMAGE:4826032), complete cds., CHR Map: 13q14.11	ENSG00000120658				1	22713	29478	26095.5	0.152068	174524	21058	97791	2	58476	35306	46891	0.185012	29210	10695	19952.5	1	210057	199351	204704	0.808337	2647307	2689933	2668620	1	80531	87724	84127.5	1.25121	2505992	2632586	2569289
ENOX2	Homo sapiens ecto-NOX disulfide-thiol exchanger 2, mRNA (cDNA clone IMAGE:3528784), partial cds., CHR Map: Xq25	ENSG00000165675				1	27547	32995	30271	0.1764	695309	703180	699244	1	28116	28824	28470	0.11233	919937	884165	902051	1	53809	50092	51950.5	0.205143	2976080	3044252	3010166	1	40536	36273	38404.5	0.571181	2722361	2707418	2.71489e+06
EP400	Homo sapiens E1A binding protein p400	ENSG00000183495	X(A)			2	39011	83848	61429.5	0.357972	21117	20790	20953.5	2	263680	1157301	710490	2.80329	16286	15437	15861.5	2	94893	92786	93839.5	0.370554	34867	24554	29710.5	2	54423	42363	48393	0.719738	24417	26846	25631.5
EPAS1	Homo sapiens endothelial PAS domain protein 1	ENSG00000116016				1	53074	60460	56767	0.330802	269422	242757	256090	1	71470	53194	62332	0.245935	325104	325511	325308	1	80012	83623	81817.5	0.323082	2344457	2474779	2409618	1	37067	38917	37992	0.565046	2134424	2073382	2103903
EPC1	Homo sapiens enhancer of polycomb homolog 1 (Drosophila), mRNA (cDNA clone MGC:33656 IMAGE:4828057), complete cds.	ENSG00000120616				1	21143	23970	22556.5	0.131445	54039	48580	51309.5	2	37790	38943	38366.5	0.151378	15810	12766	14288	1	116888	102541	109714	0.433241	307786	301152	304469	2	53077	74777	63927	0.950771	39661	34877	37269
ERAL1	Homo sapiens Era G-protein-like 1 (E. coli), mRNA (cDNA clone MGC:29655 IMAGE:4893068), complete cds., CHR Map: 17q11.2	ENSG00000132591				1	25763	21204	23483.5	0.136847	31088	36344	33716	1	26504	37620	32062	0.126503	65733	74668	70200.5	1	93492	95356	94424	0.372862	110150	117210	113680	1	53301	72982	63141.5	0.939089	77182	67657	72419.5
ERCC6		ENSG00000225830				2	45942	24398	35170	0.204949	3096	5287	4191.5	2	23286	66179	44732.5	0.176495	3094	4027	3560.5	1	58112	54190	56151	0.221729	67455	73227	70341	2	22565	22936	22750.5	0.338363	27304	30306	28805
ERCC6L	Homo sapiens excision repair cross-complementing rodent repair deficiency, complementation group 6-like, mRNA (cDNA clone IMAGE:3951541), partial cds., CHR Map: Xq13.1	ENSG00000186871				1	50177	61736	55956.5	0.326079	194984	164677	179830	1	56103	79705	67904	0.26792	142994	132825	137910	1	42189	29436	35812.5	0.141417	1231225	1382348	1.30679e+06	1	144527	86321	115424	1.71667	1640330	1650014	1645172
ERF	Homo sapiens Ets2 repressor factor	ENSG00000105722				1	64387	47419	55903	0.325767	344676	439854	392265	3	321153	84732	202942	0.800723	181768	145393	163580	1	160075	109325	134700	0.531904	725048	1037630	881339	1	46830	30674	38752	0.576349	729606	824933	777270
ERG	Homo sapiens v-ets erythroblastosis virus E26 oncogene like (avian), transcript variant 1	ENSG00000157554				1	18112	13113	15612.5	0.0909798	312248	304531	308390	1	36007	28329	32168	0.126921	310292	294077	302184	1	32623	37758	35190.5	0.138961	1382886	1412977	1.39793e+06	1	32589	30380	31484.5	0.468262	1491795	1478449	1485122
ERH	Homo sapiens enhancer of rudimentary homolog (Drosophila), mRNA (cDNA clone MGC:1509 IMAGE:3507241), complete cds., CHR Map: 14q24.1|7q34	ENSG00000100632				1	88583	90202	89392.5	0.520923	468256	447889	458072	1	65492	104564	85028	0.335484	300614	475652	388133	1	66844	58246	62545	0.246978	2604428	2175042	2389735	1	22403	30735	26569	0.395154	2236402	2396112	2316257
ERI1	Homo sapiens exoribonuclease 1, mRNA (cDNA clone MGC:35395 IMAGE:5186320), complete cds., CHR Map: 8p23.1	ENSG00000104626				2	26618	26067	26342.5	0.153507	9640	12073	10856.5	1	28024	117827	72925.5	0.287732	38666	50115	44390.5	1	58404	99569	78986.5	0.311902	238050	193574	215812	1	60962	30068	45515	0.676934	110688	92618	101653
ERI3	Homo sapiens exoribonuclease 3, mRNA (cDNA clone IMAGE:2819900), complete cds., CHR Map: 1p32	ENSG00000117419				2	34338	37466	35902	0.209214	14187	14392	14289.5	2	27795	32312	30053.5	0.118578	14176	22739	18457.5	1	65454	78978	72216	0.285167	108103	118453	113278	1	26515	28773	27644	0.411143	98748	62437	80592.5
ESR1	Homo sapiens estrogen receptor 1, mRNA (cDNA clone MGC:157708 IMAGE:40128594), complete cds.	ENSG00000091831				1	12349	10242	11295.5	0.0658231	334650	258707	296678	1	23131	21344	22237.5	0.0877395	239710	222305	231008	1	58955	52352	55653.5	0.219765	1499043	1059408	1.27923e+06	1	20900	23598	22249	0.330904	2338571	2274012	2.30629e+06
ESR2	Homo sapiens estrogen receptor 2 (ER beta)	ENSG00000140009				1	73911	38185	56048	0.326612	70679	96551	83615	3	40504	153205	96854.5	0.382146	68109	81021	74565	1	84305	122180	103242	0.407685	277779	277779	277779	1	18311	16707	17509	0.260407	240946	188466	214706
ESRP1	Homo sapiens epithelial splicing regulatory protein 1, mRNA (cDNA clone MGC:104725 IMAGE:30527936), complete cds., CHR Map: 8q22.1	ENSG00000104413				3	29851	108419	69135	0.402875	327734	343645	335690	1	49214	67117	58165.5	0.229496	149709	152688	151198	1	107511	70258	88884.5	0.350988	1857442	1834882	1846162	1	35258	33842	34550	0.513854	1704393	1689044	1.69672e+06
ESRP2	Homo sapiens epithelial splicing regulatory protein 2, mRNA (cDNA clone MGC:23148 IMAGE:4810948), complete cds., CHR Map: 16q22.1	ENSG00000103067				1	24175	30950	27562.5	0.160617	220905	227147	224026	1	43037	53566	48301.5	0.190577	135942	152403	144172	1	52163	63695	57929	0.22875	1835080	1771976	1803528	1	51962	34116	43039	0.640109	1492310	1402658	1447484
ESRRA	Homo sapiens estrogen-related receptor alpha, mRNA (cDNA clone MGC:70614 IMAGE:6527166), complete cds.	ENSG00000173153				1	7417	8634	8025.5	0.0467676	626059	538653	582356	1	12638	14603	13620.5	0.0537406	543033	526165	534599	1	36369	57897	47133	0.186119	3135464	3086978	3111221	1	16679	18874	17776.5	0.264386	3001231	3022311	3011771
ESRRG	Homo sapiens estrogen-related receptor gamma	ENSG00000196482				1	11922	11114	11518	0.0671196	513649	472878	493264	1	34978	33044	34011	0.134193	499626	520852	510239	1	55310	44415	49862.5	0.196897	2486538	2419683	2.45311e+06	1	45197	29707	37452	0.557015	2155551	2218548	2.18705e+06
ETS1	Homo sapiens v-ets erythroblastosis virus E26 oncogene homolog 1 (avian)	ENSG00000134954				1	11512	12117	11814.5	0.0688475	318319	333679	325999	1	15917	19157	17537	0.0691934	315725	307455	311590	1	60277	43108	51692.5	0.204124	1816197	2003641	1909919	1	16689	15256	15972.5	0.237555	1908788	1902029	1.90541e+06
ETS2	Homo sapiens v-ets erythroblastosis virus E26 oncogene homolog 2 (avian)	ENSG00000157557				1	55586	53064	54325	0.316572	243234	314201	278718	1	41833	77074	59453.5	0.234578	266231	265198	265714	1	98043	120334	109188	0.431164	362496	210793	286644	1	73835	63553	68694	1.02167	1413126	1223785	1.31846e+06
ETV1	Homo sapiens ets variant gene 1, mRNA (cDNA clone MGC:120533 IMAGE:40025690), complete cds.	ENSG00000006468				1	26512	24591	25551.5	0.148898	31610	36747	34178.5	2	83841	42692	63266.5	0.249622	15456	13835	14645.5	1	61039	60504	60771.5	0.239975	755554	726221	740888	1	15750	14778	15264	0.227018	583390	638440	610915
ETV4	Homo sapiens ets variant gene 4 (E1A enhancer binding protein, E1AF)	ENSG00000175832				3	18777	228014	123396	0.719071	455161	429386	442274	1	19170	47815	33492.5	0.132147	428200	419821	424010	1	51109	77546	64327.5	0.254017	2417448	2308571	2.36301e+06	1	28766	36001	32383.5	0.481632	2043826	1962543	2.00318e+06
ETV5	Homo sapiens ets variant gene 5 (ets-related molecule)	ENSG00000244405				1	7918	7902	7910	0.0460945	368383	374949	371666	1	14008	13776	13892	0.0548118	346848	333759	340304	1	79330	55608	67469	0.266422	1521314	1555055	1.53818e+06	1	19987	22896	21441.5	0.318894	2532051	2498021	2515036
ETV6	Homo sapiens ets variant gene 6 (TEL oncogene)	ENSG00000139083				2	12307	16266	14286.5	0.0832527	7582	7294	7438	2	21946	65770	43858	0.173045	4281	4006	4143.5	1	63779	80909	72344	0.285673	870567	918147	894357	1	63977	60377	62177	0.924744	469246	438349	453798
ETV7	Homo sapiens ets variant gene 7 (TEL2 oncogene)	ENSG00000010030				2	18356	22918	20637	0.120259	6538	5790	6164	2	79486	76808	78147	0.308334	4847	3239	4043	1	76373	42537	59455	0.234776	918675	1038043	978359	1	17587	23625	20606	0.306468	456659	603354	530006
EXOC2	Homo sapiens SEC5-like 1 (S. cerevisiae), mRNA (cDNA clone MGC:99527 IMAGE:5479496), complete cds.	ENSG00000112685				2	105532	41027	73279.5	0.427027	7718	7148	7433	2	64889	157033	110961	0.437804	6402	5621	6011.5	1	106693	86820	96756.5	0.382073	372891	428635	400763	1	42608	29312	35960	0.534825	559664	495472	527568
EXOSC10	Homo sapiens exosome component 10, mRNA (cDNA clone MGC:88806 IMAGE:5420763), complete cds., CHR Map: 1p36.22	ENSG00000171824				2	28332	60602	44467	0.259126	15723	16070	15896.5	2	111231	47014	79122.5	0.312183	16040	14205	15122.5	1	196601	226412	211506	0.835198	1964051	1930582	1.94732e+06	1	89786	63893	76839.5	1.14282	1691089	1675006	1.68305e+06
EXOSC6	Homo sapiens exosome component 6, mRNA (cDNA clone MGC:59978 IMAGE:6256140), complete cds., CHR Map: 16q22.1	ENSG00000223496				1	12114	14213	13163.5	0.0767086	279121	271291	275206	1	14182	49636	31909	0.125899	379119	354225	366672	1	39587	27753	33670	0.132956	1550428	1618702	1584565	1	25822	19192	22507	0.334741	1354179	1536882	1.44553e+06
EXOSC9		ENSG00000123737				1	29530	30605	30067.5	0.175214	604821	588761	596791	1	33099	35829	34464	0.13598	561560	569260	565410	1	30219	25822	28020.5	0.110648	2140175	2185598	2.16289e+06	1	75460	58878	67169	0.998989	2314440	2315785	2.31511e+06
EZH1	Homo sapiens enhancer of zeste homolog 1 (Drosophila)	ENSG00000108799				1	20140	19330	19735	0.115003	77680	84848	81264	1	131313	161868	146590	0.578383	89559	87147	88353	1	118243	107569	112906	0.445844	102340	94130	98235	1	54766	52146	53456	0.795038	98167	101320	99743.5
EZH2	Homo sapiens enhancer of zeste homolog 2 (Drosophila), transcript variant 1	ENSG00000106462				1	161401	23641	92521	0.539154	88555	94882	91718.5	1	62275	74611	68443	0.270046	631006	624245	627626	1	78974	137835	108404	0.428069	1110614	1326768	1218691	1	72712	47394	60053	0.893154	935410	1233037	1.08422e+06
EZR	Homo sapiens ezrin, mRNA (cDNA clone MGC:1584 IMAGE:2959399), complete cds., CHR Map: 6q25.3	ENSG00000092820				1	18245	18216	18230.5	0.106236	747206	767691	757448	1	18478	18771	18624.5	0.0734842	725073	712059	718566	1	77917	48084	63000.5	0.248777	3135265	3283696	3.20948e+06	1	21614	17833	19723.5	0.293343	3120064	3111458	3115761
FAM103A1	Homo sapiens family with sequence similarity 103, member A1, mRNA (cDNA clone MGC:2560 IMAGE:2989772), complete cds., CHR Map: 15q25.2	ENSG00000169612				1	36653	49707	43180	0.251626	35160	27753	31456.5	3	32554	283708	158131	0.623916	47371	33588	40479.5	1	53084	83364	68224	0.269403	1782924	1774630	1778777	3	56881	382359	219620	3.26636	1562826	1514921	1.53887e+06
FAM120A	Homo sapiens family with sequence similarity 120A, mRNA (cDNA clone MGC:111527 IMAGE:30531603), complete cds., CHR Map: 9q22.31	ENSG00000048828	X(A)			1	305521	282613	294067	1.71364	927658	915023	921340	1	583918	656420	620169	2.44692	714291	706819	710555	1	414840	414025	414432	1.63651	3513290	3569233	3.54126e+06	1	127183	122727	124955	1.85843	3476084	3439419	3.45775e+06
FAM120C	Homo sapiens family with sequence similarity 120C, mRNA (cDNA clone IMAGE:3921622), complete cds., CHR Map: Xp11.22	ENSG00000184083				1	33808	29118	31463	0.183347	398798	361303	380050	1	44804	27413	36108.5	0.142469	445462	412083	428772	1	41317	58091	49704	0.196272	1685214	1630559	1.65789e+06	1	37751	35148	36449.5	0.542105	1264225	1404859	1334542
FAM133B	Homo sapiens hypothetical protein MGC40405, CHR Map: 7q21.2	ENSG00000234545				1	83193	46339	64766	0.377415	103760	16921	60340.5	1	38417	35384	36900.5	0.145593	115942	18490	67216	1	107643	96994	102318	0.404036	87376	82126	84751	2	27488	18590	23039	0.342654	47585	49347	48466
FAM170A	Homo sapiens family with sequence similarity 170, member A, mRNA (cDNA clone MGC:149385 IMAGE:40114744), complete cds.	ENSG00000164334			X(C)	1	86355	84984	85669.5	0.499228	449392	440172	444782	1	68762	51358	60060	0.236971	208569	205519	207044	1	84897	111281	98089	0.387335	2665378	2910972	2788175	1	307769	325980	316874	4.7128	3328270	3285447	3.30686e+06
FAM171B	Homo sapiens KIAA1946	ENSG00000144369				1	36215	56256	46235.5	0.269431	67240	64670	65955	2	70076	94490	82283	0.324653	19686	23013	21349.5	1	90515	87538	89026.5	0.351549	830772	1004507	917640	1	36746	70524	53635	0.797701	810783	900671	855727
FAM32A	Homo sapiens family with sequence similarity 32, member A, CHR Map: 19pter-p13.3	ENSG00000105058				1	125829	137566	131698	0.76745	571223	582927	577075	1	174421	187940	181180	0.71486	590957	619890	605424	1	83748	86654	85201	0.336442	2260380	2190625	2.2255e+06	1	40093	40978	40535.5	0.602875	2481635	2241946	2.36179e+06
FAM46A	Homo sapiens family with sequence similarity 46, member A, mRNA (cDNA clone MGC:1079 IMAGE:3349780), complete cds., CHR Map: 6q14	ENSG00000112773				1	53259	41368	47313.5	0.275713	302328	330866	316597	1	59155	83536	71345.5	0.281498	426137	510193	468165	1	59748	84654	72201	0.285108	1107470	1093057	1.10026e+06	1	29094	28954	29024	0.431667	1193349	998045	1095697
FAM98A		ENSG00000119812				1	38075	42997	40536	0.236218	98961	132691	115826	1	61930	71384	66657	0.263	193332	260329	226830	1	74554	62945	68749.5	0.271479	529170	565021	547096	1	22381	23926	23153.5	0.344357	350583	266184	308384
FAM98B	Homo sapiens family with sequence similarity 98, member B, mRNA (cDNA clone MGC:120933 IMAGE:7939743), complete cds., CHR Map: 15q14	ENSG00000171262				2	76702	45054	60878	0.354759	16435	11939	14187	2	38079	39729	38904	0.153498	14501	11474	12987.5	1	46448	57063	51755.5	0.204373	3124831	3080905	3102868	1	46200	42457	44328.5	0.659287	2935701	2991484	2.96359e+06
FANCM	Homo sapiens Fanconi anemia, complementation group M, mRNA (cDNA clone IMAGE:5270515), complete cds., CHR Map: 14q21.2	ENSG00000187790				1	53241	82401	67821	0.395218	476503	369077	422790	1	49931	56795	53363	0.210547	372540	332738	352639	1	39075	41649	40362	0.159382	2080843	2206736	2.14379e+06	3	98102	31280	64691	0.962134	2079370	2048309	2.06384e+06
FARSA	Homo sapiens phenylalanyl-tRNA synthetase, alpha subunit, mRNA (cDNA clone MGC:1507 IMAGE:2823551), complete cds., CHR Map: 19p13.2	ENSG00000179115			X(C)	1	121226	224075	172650	1.0061	652835	666383	659609	1	162794	105308	134051	0.528907	658403	665132	661768	1	68599	64764	66681.5	0.263312	2146661	2132638	2.13965e+06	1	274461	208877	241669	3.59429	2206484	2335420	2270952
FARSB	Homo sapiens phenylalanine-tRNA synthetase-like, beta subunit	ENSG00000116120				1	31294	20388	25841	0.150585	45477	39194	42335.5	1	34383	53070	43726.5	0.172526	24993	28094	26543.5	1	32475	66143	49309	0.194712	662799	752883	707841	1	13255	10961	12108	0.180079	798475	840055	819265
FASN	Homo sapiens fatty acid synthase, mRNA (cDNA clone IMAGE:4299348), complete cds., CHR Map: 17q25	ENSG00000169710				1	31525	36999	34262	0.199657	515582	505385	510484	1	36274	38290	37282	0.147099	480184	470267	475226	1	35322	37272	36297	0.14333	2024833	2049707	2037270	1	92415	69118	80766.5	1.20122	2146108	2392347	2.26923e+06
FASTKD1	Homo sapiens FAST kinase domains 1, mRNA (cDNA clone MGC:44963 IMAGE:5581443), complete cds., CHR Map: 2q31	ENSG00000138399				2	28344	93734	61039	0.355697	17449	18851	18150	2	34315	48744	41529.5	0.163857	8837	9290	9063.5	1	106148	289808	197978	0.781777	820254	760714	790484	1	59520	112046	85783	1.27583	524126	446561	485344
FASTKD2	Homo sapiens FAST kinase domains 2, mRNA (cDNA clone MGC:4908 IMAGE:3454628), complete cds., CHR Map: 2q33.3	ENSG00000118246				2	157617	162261	159939	0.932024	5167	6618	5892.5	2	38415	317794	178104	0.702723	13423	15480	14451.5	1	181330	189608	185469	0.732381	683211	625492	654352	1	53120	51609	52364.5	0.778805	498860	470781	484820
FASTKD3	Homo sapiens hypothetical protein MGC5297, mRNA (cDNA clone MGC:142123 IMAGE:8322615), complete cds., CHR Map: 5p15.31	ENSG00000124279				3	204524	34298	119411	0.695852	28215	23484	25849.5	2	81204	44494	62849	0.247975	13158	12370	12764	1	668298	213561	440930	1.74115	1374627	1148478	1.26155e+06	3	66143	523718	294930	4.38643	823354	779721	801538
FASTKD5	Homo sapiens FAST kinase domains 5, mRNA (cDNA clone MGC:2564 IMAGE:3010170), complete cds., CHR Map: 20p13	ENSG00000215251				2	14508	132987	73747.5	0.429754	3395	3422	3408.5	2	51137	46717	48927	0.193045	6514	6717	6615.5	2	31525	112097	71811	0.283568	9552	40409	24980.5	2	40529	50220	45374.5	0.674844	40234	38575	39404.5
FBL	Homo sapiens fibrillarin, mRNA (cDNA clone MGC:2347 IMAGE:3504198), complete cds., CHR Map: 19q13.1	ENSG00000280548; ENSG00000105202				1	46546	47472	47009	0.273939	292220	295372	293796	1	80496	71962	76229	0.300767	409986	349467	379726	1	180910	174803	177856	0.702321	1915468	1929233	1.92235e+06	1	40214	59617	49915.5	0.742381	1763877	1812945	1788411
FBXL10		-				2	73582	124165	98873.5	0.576172	8551	7543	8047	2	40212	31767	35989.5	0.141999	4664	4355	4509.5	1	143912	123001	133456	0.526994	107349	114805	111077	2	23467	20609	22038	0.327766	62451	42276	52363.5
FCF1	Homo sapiens FCF1 small subunit (SSU) processome component homolog (S. cerevisiae), mRNA (cDNA clone MGC:99629 IMAGE:4889846), complete cds., CHR Map: 14q24.3	ENSG00000119616			X(C)	2	29539	53874	41706.5	0.243039	9720	8128	8924	2	59714	35383	47548.5	0.187606	20520	10221	15370.5	1	324485	287793	306139	1.20888	636792	720381	678586	1	165072	281714	223393	3.32247	426633	584979	505806
FDPS	Homo sapiens farnesyl diphosphate synthase (farnesyl pyrophosphate synthetase, dimethylallyltranstransferase, geranyltranstransferase), mRNA (cDNA clone MGC:15352 IMAGE:4132071), complete cds., CHR Map: 1q22	ENSG00000160752				1	58781	64210	61495.5	0.358357	308824	312828	310826	1	61250	80056	70653	0.278766	325159	328964	327062	1	140142	142069	141106	0.557198	1015957	1064202	1.04008e+06	1	35804	48911	42357.5	0.629973	666405	660980	663692
FERD3L	Homo sapiens Fer3-like (Drosophila), mRNA (cDNA clone MGC:119858 IMAGE:40014737), complete cds.	ENSG00000146618				1	12320	18950	15635	0.0911109	320900	339269	330084	1	24433	21444	22938.5	0.0905054	285863	281538	283700	1	51395	63304	57349.5	0.226462	2817660	2714063	2.76586e+06	1	37275	30745	34010	0.505823	2706719	2556788	2.63175e+06
FEZF2	Homo sapiens likely ortholog of mouse and zebrafish forebrain embryonic zinc finger-like	ENSG00000153266				1	37346	32242	34794	0.202758	58313	70154	64233.5	3	497965	56282	277124	1.09341	45833	45383	45608	1	123479	92223	107851	0.425883	51118	83760	67439	1	107273	37512	72392.5	1.07668	261079	211318	236198
FIP1L1	Homo sapiens FIP1 like 1 (S. cerevisiae), mRNA (cDNA clone MGC:50984 IMAGE:4838737), complete cds., CHR Map: 4q12	ENSG00000145216				1	72220	74948	73584	0.428801	231944	316560	274252	1	198272	380135	289204	1.14107	331245	436027	383636	1	143918	103213	123566	0.487936	974508	1115735	1.04512e+06	1	32489	28251	30370	0.451686	786931	798990	792960
FKBP3	Homo sapiens FK506 binding protein 3, 25kDa, mRNA (cDNA clone MGC:23847 IMAGE:4292678), complete cds., CHR Map: 14q21.2	ENSG00000100442				2	29661	113118	71389.5	0.416013	14104	11379	12741.5	2	31607	95900	63753.5	0.251544	11335	10892	11113.5	1	136330	130911	133620	0.527642	1456135	1552588	1.50436e+06	1	17658	18379	18018.5	0.267985	1397347	1425501	1411424
FKBP4	Homo sapiens FK506 binding protein 4, 59kDa, mRNA (cDNA clone MGC:14457 IMAGE:4304462), complete cds., CHR Map: 12p13.33	ENSG00000004478				1	22512	22775	22643.5	0.131952	411968	397350	404659	3	153523	28031	90777	0.358167	412891	410690	411790	1	89323	98116	93719.5	0.37008	1943415	1948046	1.94573e+06	1	124988	101039	113014	1.68082	1934615	1925703	1930159
FLI1	Homo sapiens Friend leukemia virus integration 1	ENSG00000151702				1	16716	14869	15792.5	0.0920287	566840	585049	575944	1	28070	65908	46989	0.185398	532904	526953	529928	1	41793	67053	54423	0.214906	2128044	1887091	2.00757e+06	1	29001	32999	31000	0.461056	2316943	2238275	2277609
FLNA	Homo sapiens filamin A, alpha (actin binding protein 280), mRNA (cDNA clone IMAGE:4559790), complete cds., CHR Map: Xq28	ENSG00000196924				1	28219	22872	25545.5	0.148863	478218	477496	477857	1	61011	72658	66834.5	0.2637	525468	523090	524279	2	74044	99534	86789	0.342713	34830	50985	42907.5	2	20510	16940	18725	0.278492	51304	47045	49174.5
FLYWCH2	Homo sapiens FLYWCH family member 2, mRNA (cDNA clone MGC:20457 IMAGE:4330613), complete cds., CHR Map: 16p13.3	ENSG00000162076				1	22973	42862	32917.5	0.191822	268540	244988	256764	1	28879	14460	21669.5	0.0854985	145383	135310	140346	1	60067	70551	65309	0.257893	1740887	1772022	1.75645e+06	3	315999	28422	172210	2.56125	1514987	1618554	1.56677e+06
FMNL2	Homo sapiens formin-like 2	ENSG00000157827				2	17223	212962	115092	0.670687	7276	6362	6819	2	17664	38346	28005	0.110496	6323	6436	6379.5	1	74197	56035	65116	0.257131	331782	336879	334330	1	60800	61335	61067.5	0.908242	94350	191507	142928
FNDC3A	Homo sapiens fibronectin type III domain containing 3A, mRNA (cDNA clone MGC:164443 IMAGE:40146834), complete cds., CHR Map: 13q14.2	ENSG00000102531				1	158516	189954	174235	1.01533	258269	263539	260904	1	153294	89730	121512	0.479434	89855	92396	91125.5	1	52828	55830	54329	0.214535	2230252	2207542	2218897	1	26484	24628	25556	0.380088	1987207	1988190	1.9877e+06
FNDC3B	Homo sapiens fibronectin type III domain containing 3B, mRNA (cDNA clone IMAGE:3882800), complete cds., CHR Map: 3q26.31	ENSG00000075420				1	39157	28959	34058	0.198469	247295	235590	241442	1	26925	38593	32759	0.129253	323997	291748	307872	1	41133	34918	38025.5	0.150155	1210882	1275960	1243421	1	32604	19594	26099	0.388164	991239	986230	988734
FOS	Homo sapiens v-fos FBJ murine osteosarcoma viral oncogene homolog	ENSG00000170345				1	31002	31707	31354.5	0.182714	766504	790670	778587	1	32966	32051	32508.5	0.128264	737902	724640	731271	1	46846	57708	52277	0.206432	2867605	2813082	2.84034e+06	1	34717	32557	33637	0.500275	2575836	2638664	2607250
FOSL1	Homo sapiens FOS-like antigen 1	ENSG00000175592				3	55361	213019	134190	0.781975	524851	538476	531664	1	103892	65857	84874.5	0.334878	492883	490192	491538	3	84953	721521	403237	1.59231	2425688	2468096	2446892	1	87208	86600	86904	1.2925	1896742	1484342	1690542
FOSL2	Homo sapiens FOS-like antigen 2	ENSG00000075426				1	21311	21764	21537.5	0.125507	372585	352026	362306	1	40632	27371	34001.5	0.134155	272267	277584	274926	1	96471	45385	70928	0.280081	1136692	1334921	1.23581e+06	1	19362	21709	20535.5	0.30542	1024053	1217867	1120960
FOXA1	Homo sapiens forkhead box A1	ENSG00000129514				1	18668	45193	31930.5	0.186071	1170508	1212987	1.19175e+06	1	20049	20972	20510.5	0.0809256	1217061	1213760	1.21541e+06	1	79131	118421	98776	0.390047	1525276	1376565	1.45092e+06	1	37884	25015	31449.5	0.467741	3740114	3694868	3717491
FOXA3	Homo sapiens forkhead box A3	ENSG00000170608				1	8880	9829	9354.5	0.0545121	229705	225458	227582	1	17582	18305	17943.5	0.0707973	230076	206230	218153	1	161177	164392	162784	0.642805	425440	538603	482022	1	26729	16428	21578.5	0.320932	1545066	1653311	1.59919e+06
FOXB1	Homo sapiens forkhead box B1, mRNA (cDNA clone MGC:142270 IMAGE:8322762), complete cds.	ENSG00000171956				1	27161	68643	47902	0.279143	674055	690402	682228	1	52045	32627	42336	0.16704	499978	407535	453756	1	45777	37530	41653.5	0.164482	3285015	3342466	3.31374e+06	1	88780	103453	96116.5	1.42952	3265020	3186088	3225554
FOXC2	Homo sapiens forkhead box C2 (MFH-1, mesenchyme forkhead 1), mRNA (cDNA clone MGC:141999 IMAGE:8322491), complete cds.	ENSG00000176692				3	48184	361344	204764	1.19324	443411	443289	443350	1	46794	29743	38268.5	0.150991	364602	394811	379706	1	52351	53661	53006	0.20931	2394373	2579201	2486787	1	28730	33159	30944.5	0.46023	2484235	2489777	2487006
FOXD4L6	Homo sapiens forkhead box D4-like 6, mRNA (cDNA clone MGC:119257 IMAGE:40004959), complete cds.	ENSG00000273514				1	17672	19591	18631.5	0.108573	214884	250677	232780	1	33331	50380	41855.5	0.165144	102570	108122	105346	1	180141	129139	154640	0.610644	765675	539554	652614	1	31498	32100	31799	0.472939	1511266	1390894	1451080
FOXJ2	Homo sapiens forkhead box J2, mRNA (cDNA clone MGC:161674 IMAGE:8992112), complete cds.	ENSG00000065970				1	94092	117457	105774	0.616387	649959	671263	660611	1	95965	175735	135850	0.536005	334631	355700	345166	1	138494	130742	134618	0.531581	2783684	2971379	2.87753e+06	1	58972	62068	60520	0.9001	2871533	2913207	2892370
FOXM1	Homo sapiens forkhead box M1, transcript variant 3	ENSG00000111206				1	65659	23788	44723.5	0.26062	95930	77378	86654	1	174633	284924	229778	0.906606	67340	66727	67033.5	1	94721	86378	90549.5	0.357563	144612	190556	167584	1	144802	159414	152108	2.26227	79075	137121	108098
FOXN2	Homo sapiens human T-cell leukemia virus enhancer factor	ENSG00000170802				2	13383	12168	12775.5	0.0744476	17657	20572	19114.5	2	40527	63527	52027	0.205276	11699	10293	10996	1	60975	105482	83228.5	0.328653	68236	87896	78066	2	51901	51116	51508.5	0.766074	46055	41418	43736.5
FOXN3	Homo sapiens checkpoint suppressor 1	ENSG00000053254				1	40382	25142	32762	0.190916	177474	232882	205178	1	67163	32980	50071.5	0.19756	176595	203816	190206	1	127553	154509	141031	0.556904	190709	216261	203485	1	59265	37331	48298	0.718325	873960	809988	841974
FOXN4		ENSG00000139445				1	36793	60900	48846.5	0.284647	169814	169998	169906	1	51742	33888	42815	0.168929	57811	53111	55461	1	50448	114805	82626.5	0.326276	1339263	1341722	1.34049e+06	1	80090	127929	104010	1.54691	2060662	1982058	2021360
FOXO3	Homo sapiens forkhead box O3A, transcript variant 2	ENSG00000118689				1	25521	29744	27632.5	0.161025	203310	202408	202859	1	40142	47592	43867	0.17308	227157	242870	235014	1	45455	35047	40251	0.158943	1974902	1899157	1.93703e+06	1	18356	16321	17338.5	0.257871	1866227	1937194	1.90171e+06
FOXO4	Homo sapiens forkhead box O4, mRNA (cDNA clone MGC:120490 IMAGE:40025381), complete cds.	ENSG00000184481				1	34375	34093	34234	0.199494	277753	272360	275056	3	24899	90160	57529.5	0.226986	197746	174829	186288	1	35918	50062	42990	0.169759	1462184	1474823	1.4685e+06	1	36347	23685	30016	0.446421	1175851	1202793	1189322
FOXP1	Homo sapiens forkhead box P1	ENSG00000114861				1	12228	9750	10989	0.064037	256584	256708	256646	1	27676	18885	23280.5	0.0918548	176079	173367	174723	1	82699	60683	71691	0.283094	857374	1034454	945914	1	48458	36548	42503	0.632137	675349	775254	725302
FOXP2	Homo sapiens forkhead box P2, mRNA (cDNA clone MGC:161382 IMAGE:8991820), complete cds.	ENSG00000128573				1	17508	37315	27411.5	0.159737	213249	183573	198411	1	15978	24829	20403.5	0.0805034	112600	92212	102406	1	113515	92540	103028	0.406836	1493293	1538553	1515923	1	31602	47518	39560	0.588367	1487965	1682173	1585069
FOXP3	Homo sapiens forkhead box P3, mRNA (cDNA clone MGC:141963 IMAGE:8322455), complete cds.	ENSG00000049768				1	21898	35464	28681	0.167135	49916	64983	57449.5	3	180593	25225	102909	0.406034	25937	28006	26971.5	1	130494	176590	153542	0.606308	271183	245400	258292	1	39215	62932	51073.5	0.759604	369566	276991	323278
FOXP4	Homo sapiens forkhead box P4	ENSG00000137166				1	32185	50715	41450	0.241544	406270	369232	387751	1	81085	45999	63542	0.250709	398944	387832	393388	1	78455	60545	69500	0.274442	3282494	3337252	3309873	1	19579	26321	22950	0.34133	2865356	2943108	2904232
FOXR1	Homo sapiens forkhead box R1, mRNA (cDNA clone MGC:149486 IMAGE:40115641), complete cds.	ENSG00000176302; ENSG00000281277			X(C)	1	28959	38046	33502.5	0.195231	40802	42730	41766	2	32668	123472	78070	0.30803	13583	10717	12150	1	86334	75656	80995	0.319834	290127	364992	327560	1	341250	205194	273222	4.06357	859824	636617	748220
FOXR2	Homo sapiens forkhead box R2	ENSG00000189299				1	21469	20916	21192.5	0.123497	159353	176114	167734	1	28800	30638	29719	0.117258	159531	162368	160950	1	53338	68445	60891.5	0.240449	738588	731423	735006	1	39443	35181	37312	0.554933	373672	437595	405634
FOXS1	Homo sapiens forkhead-like 18 (Drosophila)	ENSG00000179772				3	39628	145149	92388.5	0.538382	44354	46557	45455.5	1	44624	83941	64282.5	0.253631	70568	76263	73415.5	1	111998	76666	94332	0.372499	292307	328639	310473	1	37951	26678	32314.5	0.480606	203396	187415	195406
FRG1	Homo sapiens FSHD region gene 1, mRNA (cDNA clone MGC:61487 IMAGE:5555121), complete cds., CHR Map: 4q35	ENSG00000283630; ENSG00000283153; ENSG00000275145; ENSG00000109536				2	29788	20433	25110.5	0.146328	5413	4748	5080.5	2	31149	24214	27681.5	0.109219	4447	5559	5003	2	98697	41468	70082.5	0.276742	30517	31983	31250	2	114626	51337	82981.5	1.23416	31458	33396	32427
FSCN1	Homo sapiens fascin homolog 1, actin-bundling protein (Strongylocentrotus purpuratus), mRNA (cDNA clone MGC:14372 IMAGE:4299524), complete cds., CHR Map: 7p22	ENSG00000075618				1	23147	23128	23137.5	0.134831	269629	338439	304034	3	33463	137106	85284.5	0.336496	340979	431631	386305	1	38733	32271	35502	0.140191	1842869	1894819	1868844	1	41632	28178	34905	0.519134	1782533	1713453	1747993
FTSJ3	Homo sapiens FtsJ homolog 3 (E. coli), CHR Map: 17q23.3	ENSG00000108592				1	82610	123965	103288	0.601894	110893	147691	129292	1	58045	88172	73108.5	0.288454	66857	147134	106996	1	226106	132575	179340	0.708181	630484	716768	673626	1	39473	25922	32697.5	0.486302	318690	286861	302776
FUBP3	Homo sapiens far upstream element (FUSE) binding protein 3, mRNA (cDNA clone IMAGE:3957939), complete cds., CHR Map: 9q34.11	ENSG00000107164				1	22856	14087	18471.5	0.10764	224824	194020	209422	1	27760	23693	25726.5	0.101506	290022	257228	273625	3	97055	591678	344366	1.35984	1347288	1532129	1.43971e+06	1	39302	45750	42526	0.632479	1153558	1112569	1.13306e+06
FUS		ENSG00000089280				3	28303	96081	62192	0.362416	43385	45013	44199	2	189252	41555	115404	0.455332	12329	12039	12184	1	212191	208136	210164	0.829895	2635086	2412533	2.52381e+06	1	102364	93617	97990.5	1.45739	2405177	2335113	2370145
FXR2	Homo sapiens fragile X mental retardation, autosomal homolog 2, mRNA (cDNA clone MGC:21187 IMAGE:4385430), complete cds., CHR Map: 17p13.1	ENSG00000129245		X(F)	X(C)	1	104079	104446	104262	0.607576	812307	780994	796650	1	183506	196507	190006	0.749683	707770	668728	688249	1	540531	660780	600656	2.37187	3120379	3209311	3164845	1	261066	247667	254366	3.78313	3135719	3052372	3.09405e+06
FYTTD1	Homo sapiens forty-two-three domain containing 1, mRNA (cDNA clone MGC:33270 IMAGE:5267824), complete cds., CHR Map: 3q29	ENSG00000122068				1	34048	35799	34923.5	0.203512	41797	42286	42041.5	1	164861	104551	134706	0.531492	84712	68632	76672	1	68058	76370	72214	0.285159	310694	277631	294162	1	34920	36659	35789.5	0.532289	424447	349678	387062
G3BP1	Homo sapiens GTPase activating protein (SH3 domain) binding protein 1, mRNA (cDNA clone MGC:12272 IMAGE:3950738), complete cds., CHR Map: 5q33.1	ENSG00000145907				1	42032	56929	49480.5	0.288341	533053	510580	521816	1	52466	40067	46266.5	0.182548	491674	477058	484366	1	42088	35412	38750	0.153016	1989315	2054202	2.02176e+06	1	63204	62780	62992	0.936865	2382213	2378336	2.38027e+06
G3BP2	Homo sapiens GTPase activating protein (SH3 domain) binding protein 2, mRNA (cDNA clone MGC:19504 IMAGE:4337457), complete cds., CHR Map: 4q21.1	ENSG00000138757				1	24142	26160	25151	0.146564	475771	460051	467911	1	28042	40616	34329	0.135447	439049	419936	429492	1	49605	33724	41664.5	0.164525	1956805	1991021	1973913	1	79261	78058	78659.5	1.16988	2076463	2176586	2.12652e+06
GABPB1	Homo sapiens GA binding protein transcription factor, beta subunit 2, 47kDa, transcript variant gamma-1	ENSG00000104064	X(A)			3	23803	196088	109946	0.640693	38240	27040	32640	2	188018	1734526	961272	3.79276	13920	12186	13053	2	114329	239508	176918	0.698617	62977	53742	58359.5	1	19075	15737	17406	0.258875	132547	118670	125608
GADD45A		ENSG00000116717				1	107826	157757	132792	0.773825	319327	332473	325900	1	87135	86348	86741.5	0.342244	338914	368512	353713	1	147528	172665	160096	0.63219	2477427	3803136	3.14028e+06	1	70985	95343	83164	1.23688	3185750	3349363	3.26756e+06
GADD45B		ENSG00000099860				1	108907	144271	126589	0.737681	171215	182244	176730	1	54428	58679	56553.5	0.223136	202098	167739	184918	1	80122	107595	93858.5	0.370629	1924305	2110192	2.01725e+06	1	77562	52549	65055.5	0.967555	1823749	1635825	1729787
GADD45G		ENSG00000130222				1	113257	84672	98964.5	0.576703	140547	137588	139068	1	71302	52958	62130	0.245138	144847	126487	135667	1	132292	137013	134652	0.531717	1939275	2006947	1973111	1	83306	77209	80257.5	1.19365	1428913	1441487	1435200
GANAB	Homo sapiens glucosidase, alpha; neutral AB, mRNA (cDNA clone MGC:70558 IMAGE:6155944), complete cds., CHR Map: 11q12.3	ENSG00000089597				3	43498	228782	136140	0.793338	116555	105145	110850	1	83555	69284	76419.5	0.301518	38294	38597	38445.5	1	99484	92533	96008.5	0.379119	1279540	1283224	1281382	1	81957	72638	77297.5	1.14963	1175668	1079022	1127345
GAPDH	Homo sapiens glyceraldehyde-3-phosphate dehydrogenase, mRNA (cDNA clone MGC:2031 IMAGE:3543589), complete cds., CHR Map: 12p13	ENSG00000111640				1	9507	9583	9545	0.0556222	708339	682784	695562	1	17838	13803	15820.5	0.0624208	697104	705225	701164	1	37770	32634	35202	0.139006	4276156	4128305	4.20223e+06	1	22043	22183	22113	0.328881	4089366	4066068	4077717
GAR1	Homo sapiens GAR1 ribonucleoprotein homolog (yeast), mRNA (cDNA clone MGC:4917 IMAGE:3451136), complete cds., CHR Map: 4q25	ENSG00000109534				3	288012	45027	166520	0.970371	291728	317770	304749	1	39326	45664	42495	0.167667	444552	456068	450310	1	36617	46144	41380.5	0.163404	1787604	1885035	1.83632e+06	1	20838	11235	16036.5	0.238507	1798969	1726280	1.76262e+06
GATA1	Homo sapiens GATA binding protein 1 (globin transcription factor 1)	ENSG00000102145				1	82044	87414	84729	0.493747	129050	133418	131234	1	134991	91133	113062	0.446094	156180	154446	155313	1	109447	86685	98066	0.387244	746142	713941	730042	1	41119	33428	37273.5	0.55436	602300	602300	602300
GATA2	Homo sapiens GATA binding protein 2	ENSG00000179348				1	18436	21428	19932	0.116151	171011	221397	196204	1	40956	32414	36685	0.144743	177450	148219	162834	1	88385	118511	103448	0.408496	240058	208339	224198	1	56717	52747	54732	0.814016	61701	76289	68995
GATA3	Homo sapiens GATA binding protein 3	ENSG00000107485				1	35958	45324	40641	0.23683	298931	340754	319842	1	44786	45299	45042.5	0.177718	233492	226736	230114	1	54784	118991	86887.5	0.343102	206271	210267	208269	1	60274	50918	55596	0.826866	1493262	1572736	1532999
GATAD1	Homo sapiens ocular development-associated gene	ENSG00000157259				1	55769	48823	52296	0.304748	203386	219979	211682	1	31715	46886	39300.5	0.155063	266616	221643	244130	1	98016	60586	79301	0.313144	1362102	1275388	1318745	1	39218	50854	45036	0.66981	1066396	806877	936636
GATAD2A	Homo sapiens p66 alpha	ENSG00000167491				1	31295	31683	31489	0.183498	152346	202196	177271	1	52290	28771	40530.5	0.159916	137273	172051	154662	1	99565	120151	109858	0.433808	109379	130806	120092	1	63745	49065	56405	0.838898	647712	678719	663216
GATAD2B	Homo sapiens transcription repressor p66 beta component of the MeCP1 complex	ENSG00000143614; ENSG00000261992				1	35789	32751	34270	0.199704	193566	202349	197958	1	41410	82670	62040	0.244783	81134	76055	78594.5	1	89533	98802	94167.5	0.371849	1813543	1999171	1906357	1	20231	22056	21143.5	0.314462	1870618	1849359	1.85999e+06
GCK	Homo sapiens glucokinase (hexokinase 4), mRNA (cDNA clone MGC:1742 IMAGE:3536582), complete cds., CHR Map: 7p15.3-p15.1	ENSG00000106633				1	26458	22296	24377	0.142054	168446	156388	162417	1	31294	25303	28298.5	0.111654	164698	154981	159840	1	48155	38484	43319.5	0.17106	1619297	1600104	1.6097e+06	1	21722	24812	23267	0.346045	2031725	2058406	2.04507e+06
GCM1	Homo sapiens glial cells missing homolog 1 (Drosophila), mRNA (cDNA clone MGC:116958 IMAGE:40007164), complete cds.	ENSG00000137270				1	42706	41070	41888	0.244097	99224	106508	102866	1	34729	31637	33183	0.130926	48849	48671	48760	1	44841	50488	47664.5	0.188218	901368	998990	950179	3	108509	18948	63728.5	0.947819	744496	852866	798681
GCM2	Homo sapiens glial cells missing homolog 2 (Drosophila), mRNA (cDNA clone MGC:150925 IMAGE:40125867), complete cds.	ENSG00000124827				2	39263	43132	41197.5	0.240073	21450	23138	22294	2	104151	106881	105516	0.41632	9399	9480	9439.5	1	85818	135039	110428	0.436061	1052321	1170737	1111529	1	27615	36957	32286	0.480182	758260	914807	836534
GCN1L1	Homo sapiens GCN1 general control of amino-acid synthesis 1-like 1 (yeast), mRNA (cDNA clone MGC:166916 IMAGE:8860118), complete cds., CHR Map: 12q24.2	-				1	33513	58984	46248.5	0.269507	78511	31855	55183	2	60955	111065	86010	0.339358	9412	7992	8702	2	161019	243338	202178	0.798364	60363	58165	59264	2	28412	44563	36487.5	0.54267	40553	47595	44074
GDI2	Homo sapiens GDP dissociation inhibitor 2, mRNA (cDNA clone MGC:2027 IMAGE:3504736), complete cds., CHR Map: 10p15	ENSG00000057608				2	41461	47457	44459	0.259079	5824	5890	5857	2	93976	43158	68567	0.270536	6586	6179	6382.5	1	54369	51096	52732.5	0.20823	2147825	2141124	2.14447e+06	1	106983	78452	92717.5	1.37897	2307571	2370101	2338836
GEMIN5	Homo sapiens gem (nuclear organelle) associated protein 5, mRNA (cDNA clone MGC:142174 IMAGE:8322666), complete cds., CHR Map: 5q33.2	ENSG00000082516	X(A)			1	49458	28543	39000.5	0.22727	478892	469850	474371	1	646477	1210339	928408	3.6631	490011	494922	492466	1	138287	145230	141758	0.559777	2536941	2447508	2.49222e+06	1	81866	59499	70682.5	1.05124	2440162	2487799	2.46398e+06
GLI1	Homo sapiens glioma-associated oncogene homolog (zinc finger protein)	ENSG00000111087			X(C)	1	18959	70274	44616.5	0.259997	332051	322104	327078	3	73134	811672	442403	1.74553	523631	466566	495098	1	208308	590992	399650	1.57814	666321	769700	718010	1	399486	305131	352308	5.2398	600009	654343	627176
GLI3	Homo sapiens GLI-Kruppel family member GLI3 (Greig cephalopolysyndactyly syndrome), mRNA (cDNA clone MGC:142176 IMAGE:8322668), complete cds.	ENSG00000106571				2	88634	70438	79536	0.463486	2502	2593	2547.5	2	67400	94728	81064	0.319843	2419	2815	2617	1	67112	64307	65709.5	0.259474	349964	379254	364609	1	24648	38569	31608.5	0.470106	202356	169642	185999
GLIS3	Homo sapiens zinc finger protein 515	ENSG00000107249	X(A)			1	76366	20032	48199	0.280873	65925	65285	65605	1	692612	2344900	1518756	5.99235	52416	52572	52494	1	73164	93840	83502	0.329733	90697	135844	113270	1	41830	110760	76295	1.13472	101137	113397	107267
GLRX3	Homo sapiens glutaredoxin 3, mRNA (cDNA clone MGC:12349 IMAGE:3686411), complete cds., CHR Map: 10q26	ENSG00000108010				1	22334	18377	20355.5	0.118619	319684	345630	332657	1	23096	26316	24706	0.0974792	383792	384109	383950	1	89863	55340	72601.5	0.286689	1319503	1341723	1330613	1	41716	67499	54607.5	0.812164	1042048	1282055	1.16205e+06
GLTSCR2	Homo sapiens glioma tumor suppressor candidate region gene 2, mRNA (cDNA clone MGC:19683 IMAGE:3501649), complete cds., CHR Map: 19q13.3	-				1	17814	29031	23422.5	0.136492	146691	146157	146424	1	34382	43364	38873	0.153376	306064	358430	332247	1	57450	58528	57989	0.228987	269479	425146	347312	1	21608	27006	24307	0.361512	189991	235498	212744
GMEB1	Homo sapiens glucocorticoid modulatory element binding protein 1, transcript variant 2	ENSG00000162419			X(C)	1	26640	24529	25584.5	0.14909	315282	350964	333123	3	262193	82323	172258	0.679655	366246	341760	354003	1	75406	54964	65185	0.257403	1144546	1108400	1126473	1	203024	272312	237668	3.53478	1098630	939616	1019123
GNB2L1	Homo sapiens guanine nucleotide binding protein (G protein), beta polypeptide 2-like 1, mRNA (cDNA clone MGC:19788 IMAGE:3835636), complete cds., CHR Map: 5q35.3	-				1	76306	91486	83896	0.488893	549480	554637	552058	1	76216	60316	68266	0.269348	592817	544127	568472	1	280263	271966	276114	1.09032	3035733	3010179	3022956	1	21040	21933	21486.5	0.319564	2610929	2590387	2600658
GNL2	Homo sapiens guanine nucleotide binding protein-like 2 (nucleolar), mRNA (cDNA clone MGC:4453 IMAGE:2960125), complete cds., CHR Map: 1p34.3	ENSG00000134697				1	25111	27309	26210	0.152735	202780	193952	198366	1	31080	38864	34972	0.137984	102589	90283	96436	1	46817	51468	49142.5	0.194054	1477389	1333828	1.40561e+06	1	27719	41283	34501	0.513125	1498675	1410167	1454421
GNL3	Homo sapiens nucleostemin, CHR Map: 3p21.1	ENSG00000163938				1	67443	77603	72523	0.422618	107436	114584	111010	1	137272	304862	221067	0.872235	288418	362283	325350	1	76494	82672	79583	0.314258	433160	750224	591692	1	35282	27358	31320	0.465815	201486	215892	208689
GNL3L	Homo sapiens guanine nucleotide binding protein-like 3 (nucleolar)-like, mRNA (cDNA clone MGC:19514 IMAGE:4040098), complete cds., CHR Map: Xp11.22	ENSG00000130119				2	34799	47297	41048	0.239202	3586	2212	2899	2	50776	44600	47688	0.188156	2583	2562	2572.5	1	60279	66251	63265	0.249821	1666867	1680380	1.67362e+06	1	38294	46703	42498.5	0.63207	1599668	1548578	1574123
GON4L	Homo sapiens gon-4-like (C. elegans), mRNA (cDNA clone MGC:138817 IMAGE:40082464), complete cds.	ENSG00000116580				2	69390	72760	71075	0.41418	4060	2426	3243	2	111607	68974	90290.5	0.356247	4299	2890	3594.5	2	90008	69040	79524	0.314025	14608	14738	14673	2	22000	31454	26727	0.397504	14033	20188	17110.5
GOT2	Homo sapiens glutamic-oxaloacetic transaminase 2, mitochondrial (aspartate aminotransferase 2), mRNA (cDNA clone MGC:8599 IMAGE:2961181), complete cds., CHR Map: 16q21	ENSG00000125166				1	20348	18989	19668.5	0.114616	303045	353746	328396	1	39098	29273	34185.5	0.134881	400814	415730	408272	1	98559	56603	77581	0.306352	395939	592696	494318	1	25993	35131	30562	0.454541	859458	843943	851700
GPATCH4	Homo sapiens G patch domain containing 4, mRNA (cDNA clone IMAGE:3460089), containing frame-shift errors., CHR Map: 1q22	ENSG00000160818				1	197677	169841	183759	1.07083	360968	431768	396368	1	210188	251917	231052	0.911633	558975	612144	585560	1	171857	166013	168935	0.667092	1407984	1401691	1.40484e+06	1	32338	31223	31780.5	0.472664	1368615	1445404	1.40701e+06
GPATCH8		ENSG00000186566				2	24027	50553	37290	0.217303	1476	1493	1484.5	2	41550	61099	51324.5	0.202504	1677	1779	1728	1	58579	81084	69831.5	0.275751	359862	332375	346118	1	46324	43828	45076	0.670405	132072	172836	152454
GPS2	Homo sapiens G protein pathway suppressor 2, transcript variant 2	ENSG00000132522				1	30897	20428	25662.5	0.149545	247596	259192	253394	1	34816	48175	41495.5	0.163723	56561	59122	57841.5	1	101861	88234	95047.5	0.375324	959097	1464436	1.21177e+06	1	32717	41461	37089	0.551616	1883132	1771518	1827325
GRB2	Homo sapiens growth factor receptor-bound protein 2, mRNA (cDNA clone MGC:1737 IMAGE:3345524), complete cds., CHR Map: 17q24-q25	ENSG00000177885				1	21815	21010	21412.5	0.124779	540562	535263	537912	1	41679	22226	31952.5	0.126071	518357	521157	519757	1	64283	77775	71029	0.28048	1907295	1943994	1.92564e+06	1	14050	20997	17523.5	0.260623	1963865	1894418	1.92914e+06
GRHL2	Homo sapiens grainyhead-like 2 (Drosophila), mRNA (cDNA clone MGC:149294 IMAGE:40113571), complete cds.	ENSG00000083307				1	13416	13723	13569.5	0.0790745	366417	348132	357274	1	23114	19483	21298.5	0.0840347	160819	280416	220618	3	53026	450728	251877	0.994614	2639433	2421870	2.53065e+06	1	18356	17444	17900	0.266222	2537858	2317368	2427613
GRHL3	Homo sapiens transcription factor CP2-like 4	ENSG00000158055				1	18332	46209	32270.5	0.188052	46571	60065	53318	2	516304	26672	271488	1.07117	18726	19996	19361	1	206202	212809	209506	0.827297	2076637	2141632	2.10913e+06	1	37543	34980	36261.5	0.539309	1833486	1738095	1.78579e+06
GRLF1	Homo sapiens glucocorticoid receptor DNA binding factor 1	-				2	10032	10672	10352	0.0603249	3347	2778	3062.5	2	79683	27550	53616.5	0.211547	4828	4169	4498.5	2	217825	161499	189662	0.748939	56002	58249	57125.5	2	66187	48800	57493.5	0.855087	29048	27933	28490.5
GRN	Homo sapiens granulin, mRNA (cDNA clone MGC:8480 IMAGE:2821810), complete cds., CHR Map: 17q21.32	ENSG00000030582				1	23605	22324	22964.5	0.133823	231495	328242	279868	1	24046	23643	23844.5	0.0940801	316743	418063	367403	1	64236	66910	65573	0.258935	700760	858904	779832	1	35322	32398	33860	0.503592	719360	879761	799560
GRWD1	Homo sapiens glutamate-rich WD repeat containing 1, mRNA (cDNA clone MGC:2600 IMAGE:3347366), complete cds., CHR Map: 19q13.33	ENSG00000105447				1	91823	81886	86854.5	0.506133	484248	469906	477077	1	118324	131702	125013	0.493247	494998	480987	487992	1	79763	60810	70286.5	0.277548	1784834	1768932	1776883	1	138327	118612	128470	1.9107	1802744	1810586	1806665
GTF2E2	Homo sapiens general transcription factor IIE, polypeptide 2, beta 34kDa, mRNA (cDNA clone MGC:15295 IMAGE:3955818), complete cds., CHR Map: 8p21-p12	ENSG00000197265				1	59018	78793	68905.5	0.401538	513070	522281	517676	1	47414	54555	50984.5	0.201163	465130	483387	474258	1	71581	83508	77544.5	0.306208	1775524	1748290	1761907	1	28462	25100	26781	0.398307	1523058	1485654	1504356
GTF2F1	Homo sapiens general transcription factor IIF, polypeptide 1, 74kDa	ENSG00000125651				1	16389	15345	15867	0.0924629	105354	90488	97921	1	23858	51993	37925.5	0.149638	30279	30795	30537	1	43188	61247	52217.5	0.206197	1155221	1315627	1235424	1	30771	30028	30399.5	0.452125	1196638	1195829	1.19623e+06
GTF2F2	Homo sapiens general transcription factor IIF, polypeptide 2, 30kDa	ENSG00000188342				3	127331	21204	74267.5	0.432784	363424	439207	401316	1	22319	24728	23523.5	0.0928135	439855	416293	428074	1	60395	51684	56039.5	0.221289	2677460	2506621	2.59204e+06	1	24490	27551	26020.5	0.386997	2667233	2356543	2511888
GTF2H2	Homo sapiens general transcription factor IIH, polypeptide 2, 44kDa	ENSG00000145736; ENSG00000276910; ENSG00000275045				2	12262	17260	14761	0.0860178	4039	3628	3833.5	2	19075	16802	17938.5	0.0707776	4665	5270	4967.5	2	201298	258615	229956	0.908054	36324	39996	38160	2	44345	53285	48815	0.726014	32137	58834	45485.5
GTF2IRD2	Homo sapiens GTF2I repeat domain containing 2, mRNA (cDNA clone MGC:87488 IMAGE:30340785), complete cds.	ENSG00000196275				1	24419	53999	39209	0.228485	491901	508477	500189	1	59948	65749	62848.5	0.247973	572451	563069	567760	1	87069	102367	94718	0.374023	1832403	2180339	2006371	1	54359	44824	49591.5	0.737563	1705463	2204573	1955018
GTPBP1	Homo sapiens GTP binding protein 1, mRNA (cDNA clone IMAGE:4127961), partial cds., CHR Map: 22q13.1	ENSG00000100226	X(A)			1	427767	284734	356250	2.076	475736	531623	503680	1	968229	926873	947551	3.73863	513859	559596	536728	3	424598	102422	263510	1.04055	1568457	658936	1.1137e+06	1	50431	40509	45470	0.676265	1318836	1313315	1.31608e+06
GTPBP10	Homo sapiens GTP-binding protein 10 (putative), mRNA (cDNA clone IMAGE:3952988), partial cds., CHR Map: 7q21.13	ENSG00000105793			X(C)	2	18545	24465	21505	0.125318	7318	8439	7878.5	2	26761	55804	41282.5	0.162883	13703	12598	13150.5	2	242428	85218	163823	0.646906	66012	60051	63031.5	1	690411	236999	463705	6.89657	72026	63638	67832
GTPBP4	Homo sapiens GTP binding protein 4, CHR Map: 10p15-p14	ENSG00000107937				1	41626	54883	48254.5	0.281197	477861	452804	465332	1	43822	52083	47952.5	0.1892	443767	446774	445270	1	71578	56881	64229.5	0.25363	2016888	1993459	2.00517e+06	1	23801	21323	22562	0.335559	1869393	1837539	1853466
H1F0	Homo sapiens H1 histone family, member 0, CHR Map: 22q13.1	ENSG00000189060				1	46747	51920	49333.5	0.287485	284096	272734	278415	1	54683	46835	50759	0.200273	291320	263684	277502	1	56902	62780	59841	0.236301	931935	824748	878342	1	20465	14150	17307.5	0.25741	771597	859836	815716
H1FNT		ENSG00000187166				1	39798	37073	38435.5	0.223978	404080	375983	390032	1	62312	65237	63774.5	0.251627	408156	425197	416676	1	85800	98023	91911.5	0.362941	3379657	3577873	3478765	1	22424	26759	24591.5	0.365744	3014715	3014510	3.01461e+06
H1FX	Homo sapiens H1 histone family, member X, mRNA (cDNA clone MGC:15959 IMAGE:3538400), complete cds., CHR Map: 3q21.3	ENSG00000184897	X(A)			1	610586	665171	637878	3.71715	750041	763895	756968	1	958276	782575	870426	3.43432	842272	770704	806488	2	58448	59991	59219.5	0.233846	25317	28529	26923	2	28114	22463	25288.5	0.37611	48354	37158	42756
HADHB	Homo sapiens hydroxyacyl-Coenzyme A dehydrogenase/3-ketoacyl-Coenzyme A thiolase/enoyl-Coenzyme A hydratase (trifunctional protein), beta subunit, mRNA (cDNA clone MGC:24827 IMAGE:4288635), complete cds., CHR Map: 2p23	ENSG00000138029				2	40749	161945	101347	0.590586	22048	8785	15416.5	1	37545	172110	104828	0.413604	32933	14270	23601.5	1	84486	145043	114764	0.453183	149943	134467	142205	1	127562	105076	116319	1.72998	104082	91787	97934.5
HAND1	Homo sapiens heart and neural crest derivatives expressed 1	ENSG00000113196				2	11254	11247	11250.5	0.0655608	14335	16391	15363	2	16721	33220	24970.5	0.0985228	8454	9543	8998.5	1	117553	107622	112588	0.444586	214158	182824	198491	1	51069	26598	38833.5	0.577561	657348	525483	591416
HAND2	Homo sapiens heart and neural crest derivatives expressed 2, mRNA (cDNA clone MGC:125303 IMAGE:40003700), complete cds.	ENSG00000164107				1	32559	24722	28640.5	0.166899	404623	410164	407394	1	20302	69234	44768	0.176635	132828	147778	140303	1	36052	36876	36464	0.143989	1783748	1630725	1.70724e+06	3	351702	70773	211238	3.14169	2506193	2293942	2.40007e+06
HAT1	Homo sapiens histone acetyltransferase 1	ENSG00000128708				2	20841	32295	26568	0.154822	19723	19061	19392	2	43994	34708	39351	0.155262	10357	9878	10117.5	1	108309	96687	102498	0.404745	2015248	2097994	2056621	1	55182	33440	44311	0.659027	2013783	1934247	1974015
HBP1	Homo sapiens HMG-box transcription factor 1	ENSG00000105856; ENSG00000283847				1	21649	11906	16777.5	0.0977687	282984	292860	287922	1	24220	26296	25258	0.0996571	179798	176096	177947	1	98200	89630	93915	0.370852	2130495	2149936	2.14022e+06	1	19723	20054	19888.5	0.295797	1948901	1977678	1.96329e+06
HCFC1	Homo sapiens host cell factor C1 (VP16-accessory protein), mRNA (cDNA clone IMAGE:5395387), complete cds.	ENSG00000172534				1	25303	24930	25116.5	0.146363	210748	217309	214028	1	44922	36317	40619.5	0.160267	215211	209833	212522	1	53155	50918	52036.5	0.205482	2074250	2148421	2.11134e+06	1	36123	34575	35349	0.525737	1920537	1969408	1.94497e+06
HDAC1	Homo sapiens histone deacetylase 1	ENSG00000116478				1	59856	38908	49382	0.287767	247696	248623	248160	1	48559	47663	48111	0.189825	211990	214554	213272	1	38216	45812	42014	0.165905	1847888	1910091	1.87899e+06	1	51475	41853	46664	0.694023	2219271	2084536	2.1519e+06
HDAC10		ENSG00000100429				1	29626	55209	42417.5	0.247182	136203	130988	133596	1	90065	35306	62685.5	0.24733	135716	136230	135973	1	61723	80719	71221	0.281238	2210882	2335639	2.27326e+06	1	27140	25815	26477.5	0.393794	1918447	1949009	1933728
HDAC11		ENSG00000163517				3	47753	174368	111060	0.647191	303596	307872	305734	3	41871	403024	222448	0.877682	384658	325082	354870	1	39389	40697	40043	0.158122	2597099	2780460	2.68878e+06	2	29248	30805	30026.5	0.446577	19238	58690	38964
HDAC3		ENSG00000171720				1	53896	49447	51671.5	0.301109	213934	211917	212926	1	44601	45868	45234.5	0.178476	159788	144081	151934	1	57083	48195	52639	0.207861	2060547	2157927	2109237	1	23076	17601	20338.5	0.30249	1766973	1794573	1780773
HDAC4		ENSG00000068024				3	35453	151100	93276.5	0.543557	335192	326811	331002	1	46535	34039	40287	0.158955	346591	336009	341300	1	41320	44792	43056	0.17002	2497070	2465167	2.48112e+06	1	17260	23257	20258.5	0.3013	2182876	2066030	2124453
HDAC5		ENSG00000108840				1	61075	75161	68118	0.396949	66094	62994	64544	1	157945	198681	178313	0.703546	23175	25191	24183	1	268643	233200	250922	0.990841	715106	350553	532830	1	42735	52096	47415.5	0.7052	253853	259580	256716
HDAC6		ENSG00000094631				3	24125	132260	78192.5	0.455657	108343	94897	101620	1	25156	33373	29264.5	0.115465	107728	107680	107704	1	46775	65457	56116	0.221591	1181954	1061607	1.12178e+06	1	14354	15707	15030.5	0.223545	833111	908188	870650
HDGF	Homo sapiens hepatoma-derived growth factor (high-mobility group protein 1-like), mRNA (cDNA clone MGC:20061 IMAGE:3503321), complete cds., CHR Map: 1q21-q23	ENSG00000143321				2	34386	49947	42166.5	0.24572	2674	2757	2715.5	2	40093	43146	41619.5	0.164213	2687	2755	2721	2	59174	51754	55464	0.219017	21816	25427	23621.5	2	17649	12978	15313.5	0.227754	29653	40194	34923.5
HEATR1	Homo sapiens HEAT repeat containing 1, mRNA (cDNA clone IMAGE:3863792), complete cds., CHR Map: 1q43	ENSG00000119285				1	24467	15972	20219.5	0.117827	36980	48324	42652	1	26699	18959	22829	0.0900733	78908	76889	77898.5	1	117748	86351	102050	0.402974	1201260	1234599	1.21793e+06	1	33463	33755	33609	0.499859	1356918	1527810	1442364
HEATR6	Homo sapiens HEAT repeat containing 6, mRNA (cDNA clone MGC:148095 IMAGE:40108426), complete cds., CHR Map: 17q23.1	ENSG00000068097				2	15337	111716	63526.5	0.370192	5627	6104	5865.5	2	214303	83648	148976	0.587793	8534	8071	8302.5	2	67432	72672	70052	0.276622	93701	32412	63056.5	2	52633	34445	43539	0.647545	29282	26471	27876.5
HELLS	Homo sapiens helicase, lymphoid-specific	ENSG00000119969				2	22762	26196	24479	0.142648	14846	16826	15836	2	35535	53883	44709	0.176402	8961	10643	9802	1	58811	52520	55665.5	0.219812	1277415	895156	1.08629e+06	1	39450	39440	39445	0.586656	1758368	1676911	1.71764e+06
HELQ	Homo sapiens DNA helicase HEL308, mRNA (cDNA clone IMAGE:4328700), containing frame-shift errors., CHR Map: 4q21.23	ENSG00000163312				1	33131	30477	31804	0.185334	270090	248807	259448	1	36862	41319	39090.5	0.154234	221180	212999	217090	1	49498	140407	94952.5	0.374949	639520	548904	594212	1	32067	35794	33930.5	0.50464	310555	331785	321170
HERC5	Homo sapiens hect domain and RLD 5, mRNA (cDNA clone MGC:176393 IMAGE:9021584), complete cds., CHR Map: 4q22.1	ENSG00000138646				2	24957	25649	25303	0.14745	4116	5037	4576.5	2	797051	177455	487253	1.92249	9090	7085	8087.5	2	127614	152280	139947	0.552624	33664	38146	35905	2	14655	14745	14700	0.21863	36304	31130	33717
HES2	Homo sapiens hairy and enhancer of split (Drosophila) homolog 2	ENSG00000069812				2	7737	13232	10484.5	0.0610971	15273	12427	13850	2	25023	18604	21813.5	0.0860666	15843	16517	16180	1	190984	66049	128516	0.507487	62979	168892	115936	2	77165	50058	63611.5	0.946079	36622	41478	39050
HESX1	Homo sapiens homeo box (expressed in ES cells) 1	ENSG00000163666				2	79293	31479	55386	0.322755	5553	5831	5692	2	122852	150353	136602	0.538974	5589	5566	5577.5	2	75151	51928	63539.5	0.250905	40325	35248	37786.5	2	31545	21879	26712	0.397281	35024	31307	33165.5
HEY1	Homo sapiens hairy/enhancer-of-split related with YRPW motif 1	ENSG00000164683				1	15327	16436	15881.5	0.0925474	621140	585659	603400	1	20477	47933	34205	0.134958	605316	606641	605978	1	57631	65198	61414.5	0.242514	2562763	2452692	2.50773e+06	1	31338	20928	26133	0.38867	2433062	2728507	2.58078e+06
HEY2	Homo sapiens hairy/enhancer-of-split related with YRPW motif 2	ENSG00000135547				1	30466	39920	35193	0.205083	1431351	1421043	1426197	1	37745	61798	49771.5	0.196377	1409386	1448592	1428989	1	65976	49629	57802.5	0.228251	4809841	4776473	4793157	1	30193	29098	29645.5	0.440911	4872025	4486537	4679281
HEYL	Homo sapiens hairy/enhancer-of-split related with YRPW motif-like	ENSG00000163909				3	33247	359619	196433	1.14469	598403	611650	605026	3	55621	238124	146872	0.579495	407882	445682	426782	1	77718	80196	78957	0.311786	2341812	2644500	2493156	1	37036	48024	42530	0.632539	1991316	2387206	2189261
HFM1		ENSG00000162669				2	48683	32644	40663.5	0.236961	3956	3823	3889.5	2	30362	29160	29761	0.117424	3833	4436	4134.5	2	101536	69208	85372	0.337118	67190	32904	50047	2	56351	26983	41667	0.619703	27384	62340	44862
HHEX	Homo sapiens hematopoietically expressed homeobox	ENSG00000152804				1	24494	71730	48112	0.280366	174811	189338	182074	1	67729	122012	94870.5	0.374318	216543	217955	217249	1	451314	459812	455563	1.79893	804120	837105	820612	1	40365	44088	42226.5	0.628025	312419	473625	393022
HIF1A	Homo sapiens hypoxia-inducible factor 1, alpha subunit (basic helix-loop-helix transcription factor), transcript variant 1	ENSG00000100644		X(F)	X(C)	1	49799	27449	38624	0.225076	267886	229549	248718	1	291674	465330	378502	1.4934	175007	111036	143022	1	505622	818736	662179	2.61482	968477	1187365	1077921	1	266139	384497	325318	4.83838	681657	785568	733612
HIF3A	Homo sapiens hypoxia inducible factor 3, alpha subunit, mRNA (cDNA clone MGC:99497 IMAGE:6250259), complete cds.	ENSG00000124440				1	28991	25272	27131.5	0.158105	54723	53959	54341	1	58447	66242	62344.5	0.245984	50598	61361	55979.5	1	69515	104095	86805	0.342776	956783	840352	898568	1	18176	64206	41191	0.612624	1662732	1629631	1.64618e+06
HINFP	Homo sapiens MBD2 (methyl-CpG-binding protein)-interacting zinc finger protein, transcript variant 2	ENSG00000172273				1	74455	32796	53625.5	0.312496	380324	401781	391052	1	53705	35025	44365	0.175045	440166	418015	429090	1	46948	40730	43839	0.173112	949858	916855	933356	1	15717	32593	24155	0.359252	759640	732574	746107
HK1	Homo sapiens hexokinase 1, mRNA (cDNA clone MGC:1724 IMAGE:3163058), complete cds., CHR Map: 10q22	ENSG00000156515				1	16163	14621	15392	0.0896949	233200	218591	225896	1	18160	20696	19428	0.0766545	234095	229502	231798	1	33257	33920	33588.5	0.132635	1264573	1267348	1.26596e+06	1	15115	16919	16017	0.238217	1477854	1463416	1470635
HK2	Homo sapiens hexokinase 2, mRNA (cDNA clone MGC:31922 IMAGE:4652321), complete cds., CHR Map: 2p13	ENSG00000159399				1	11911	20333	16122	0.0939489	223139	228514	225826	1	18368	23393	20880.5	0.0823854	237048	227072	232060	1	38273	46222	42247.5	0.166827	1352771	1334397	1343584	1	23227	25966	24596.5	0.365818	1431383	1560822	1.4961e+06
HKR1	Homo sapiens GLI-Kruppel family member HKR1	ENSG00000181666				1	24543	26751	25647	0.149455	121973	120808	121390	1	82143	35501	58822	0.232086	68202	60737	64469.5	1	34877	50307	42592	0.168188	1317411	1332542	1.32498e+06	1	11822	13305	12563.5	0.186854	1515571	1536136	1.52585e+06
HLA-DQB1	Homo sapiens major histocompatibility complex, class II, DQ beta 1	ENSG00000233209; ENSG00000206302; ENSG00000179344; ENSG00000206237; ENSG00000231286; ENSG00000231939; ENSG00000225824				3	151467	31412	91439.5	0.532852	1085376	1105319	1.09535e+06	1	34350	38490	36420	0.143698	1136538	1088234	1112386	1	249731	178424	214078	0.845351	4212729	4317458	4.26509e+06	1	81124	76744	78934	1.17397	3900315	3975803	3938059
HLA-DQB2	Homo sapiens major histocompatibility complex, class II, DQ beta 2	ENSG00000224305; ENSG00000196610; ENSG00000232629; ENSG00000229493; ENSG00000228813; ENSG00000230675; ENSG00000226165; ENSG00000228254				1	13746	24267	19006.5	0.110758	1033966	1086093	1.06003e+06	1	17798	20144	18971	0.0748514	1050392	1052510	1051451	1	44624	61464	53044	0.209461	4020224	3810097	3.91516e+06	1	29158	25584	27371	0.407082	3941481	4025654	3.98357e+06
HLA-DRB3	Homo sapiens major histocompatibility complex, class II, DR beta 3	ENSG00000231679; ENSG00000196101; ENSG00000230463		X(F)	X(C)	1	23745	20120	21932.5	0.127809	59186	50983	55084.5	1	27524	22367	24945.5	0.0984241	75405	66947	71176	1	870242	524814	697528	2.7544	505825	466237	486031	1	226676	306034	266355	3.96143	287359	254625	270992
HLF	Homo sapiens hepatic leukemia factor	ENSG00000108924				1	24867	43183	34025	0.198276	246328	196053	221190	1	21918	43095	32506.5	0.128257	352718	311477	332098	1	141363	208722	175042	0.691209	862994	988857	925926	1	35528	22292	28910	0.429972	871059	673180	772120
HLX	Homo sapiens H2.0-like homeo box 1 (Drosophila)	ENSG00000136630				1	18621	61155	39888	0.232442	441678	458016	449847	1	16149	39477	27813	0.109738	283687	263259	273473	1	41126	43651	42388.5	0.167384	2382127	2311975	2347051	1	26996	28572	27784	0.413225	2481740	2257222	2369481
HMBOX1	Homo sapiens hypothetical protein FLJ21616, mRNA (cDNA clone MGC:78502 IMAGE:5928365), complete cds.	ENSG00000147421				1	12919	10779	11849	0.0690485	374457	366871	370664	1	15803	21308	18555.5	0.073212	364368	321123	342746	1	35788	56338	46063	0.181894	1862084	1870736	1866410	1	41726	38870	40298	0.599343	1743954	1760577	1.75227e+06
HMG20A	Homo sapiens high-mobility group 20A	ENSG00000140382				1	57040	95353	76196.5	0.444025	845790	844862	845326	1	169712	267041	218376	0.861619	852925	914245	883585	1	157786	151057	154422	0.609781	3221423	3111891	3166657	1	68699	77381	73040	1.08631	3022962	2872586	2947774
HMG20B	Homo sapiens high-mobility group 20B	ENSG00000064961				1	31739	31842	31790.5	0.185255	196453	186048	191250	1	66501	62274	64387.5	0.254045	247904	226927	237416	1	36919	32557	34738	0.137174	1662239	1640782	1.65151e+06	1	26963	18627	22795	0.339025	1528841	1588124	1.55848e+06
HMGA1	Homo sapiens high mobility group AT-hook 1, transcript variant 2	ENSG00000137309				1	140846	125381	133114	0.775702	286556	271232	278894	1	331730	370243	350986	1.38484	268113	263212	265662	1	84540	86321	85430.5	0.337349	1237559	1185871	1211715	1	43768	33905	38836.5	0.577606	1273305	1024627	1148966
HMGB1	Homo sapiens high-mobility group box 1	ENSG00000189403				1	14156	19726	16941	0.0987215	390565	329832	360198	1	19744	39261	29502.5	0.116404	351349	347148	349248	1	46336	52560	49448	0.195261	1432127	1776387	1604257	1	25624	43967	34795.5	0.517505	1317023	1640675	1478849
HMGB2	Homo sapiens high-mobility group box 2, mRNA (cDNA clone MGC:2393 IMAGE:2963045), complete cds., CHR Map: 4q31	ENSG00000164104				1	21504	17790	19647	0.11449	374560	370701	372630	1	20230	19828	20029	0.0790258	399823	405374	402598	1	34069	37858	35963.5	0.142013	1561791	1564757	1563274	1	21378	18009	19693.5	0.292897	1552774	1585469	1.56912e+06
HMGB3	Homo sapiens high-mobility group box 3, mRNA (cDNA clone MGC:90319 IMAGE:6140626), complete cds., CHR Map: Xq28	ENSG00000029993				1	62349	59308	60828.5	0.35447	757196	741091	749144	1	66364	71801	69082.5	0.27257	801735	794989	798362	1	71591	72036	71813.5	0.283578	2686372	2716198	2701285	1	22020	22822	22421	0.333462	2673378	2742517	2.70795e+06
HMGB4	Homo sapiens HMG2 like, transcript variant 2, mRNA (cDNA clone MGC:88128 IMAGE:6617009), complete cds.	ENSG00000176256				1	45115	83146	64130.5	0.373712	32734	31990	32362	1	80875	178633	129754	0.511953	39437	41791	40614	1	94100	80791	87445.5	0.345305	166791	199080	182936	1	22320	52355	37337.5	0.555312	49075	118318	83696.5
HMGN1		ENSG00000205581				1	15816	68045	41930.5	0.244345	280370	258698	269534	1	14957	17172	16064.5	0.0633836	323537	317806	320672	1	53827	38836	46331.5	0.182954	2361960	2385256	2373608	1	20378	18824	19601	0.291521	1881256	1790255	1.83576e+06
HMGN2	Homo sapiens high-mobility group nucleosomal binding domain 2, mRNA (cDNA clone MGC:29711 IMAGE:5021546), complete cds., CHR Map: 1p36.1	ENSG00000198830				2	29699	46170	37934.5	0.221058	9236	9392	9314	2	28947	32497	30722	0.121216	9210	9270	9240	1	52923	56471	54697	0.215988	89381	103334	96357.5	1	20015	21179	20597	0.306334	58105	74565	66335
HMGN5	Homo sapiens nucleosomal binding protein 1, mRNA (cDNA clone MGC:12433 IMAGE:3838879), complete cds., CHR Map: Xq13.3	ENSG00000198157				1	22206	25312	23759	0.138452	257895	239989	248942	1	45603	31888	38745.5	0.152873	342782	337913	340348	1	110668	161591	136130	0.537549	1495717	1403668	1.44969e+06	3	62918	312596	187757	2.79247	1485034	1373524	1429279
HMX2	Homo sapiens H6 family homeobox 2, mRNA (cDNA clone MGC:164389 IMAGE:40146780), complete cds.	ENSG00000188816				1	18998	24406	21702	0.126466	399291	396595	397943	1	19051	19481	19266	0.0760153	350223	380836	365530	1	22538	23692	23115	0.0912767	2456830	2562161	2.5095e+06	1	141946	76501	109224	1.62446	2688223	2520500	2.60436e+06
HNRNPA0		ENSG00000177733		X(F)		1	64075	65705	64890	0.378138	528778	508218	518498	1	203374	237321	220348	0.869396	562161	528377	545269	1	779728	729246	754487	2.97932	3262439	3309079	3285759	1	52465	46505	49485	0.735979	3231894	3152653	3.19227e+06
HNRNPA1		ENSG00000135486				1	23708	18614	21161	0.123313	507966	543582	525774	1	43756	81638	62697	0.247375	508021	541813	524917	1	242004	205318	223661	0.883194	2775137	2729807	2752472	1	67428	78489	72958.5	1.08509	2706799	2596818	2.65181e+06
HNRNPA2		-				1	39904	94093	66998.5	0.390425	309699	296606	303152	1	77960	117741	97850.5	0.386076	288888	296374	292631	1	49871	49699	49785	0.196591	1940057	1951586	1.94582e+06	1	16395	13849	15122	0.224906	1836174	1820089	1.82813e+06
HNRNPA2B1	Homo sapiens heterogeneous nuclear ribonucleoprotein A2/B1, mRNA (cDNA clone MGC:8493 IMAGE:2822109), complete cds., CHR Map: 7p15	ENSG00000122566				1	17101	14352	15726.5	0.0916441	368566	367785	368176	1	46334	41785	44059.5	0.17384	401390	394524	397957	1	25313	31338	28325.5	0.111852	2374708	2374708	2374708	1	22625	18623	20624	0.306736	2317332	2387556	2352444
HNRNPA3	Homo sapiens heterogeneous nuclear ribonucleoprotein A3, mRNA (cDNA clone MGC:142030 IMAGE:8322522), complete cds., CHR Map: 2q31.2	ENSG00000170144				2	45755	96779	71267	0.415299	3127	2967	3047	2	33735	116340	75037.5	0.296065	3126	2516	2821	1	262921	245713	254317	1.00425	2856607	2815769	2836188	1	29479	32281	30880	0.459271	2580142	2604609	2.59238e+06
HNRNPAB	Homo sapiens heterogeneous nuclear ribonucleoprotein A/B, mRNA (cDNA clone MGC:15339 IMAGE:4301401), complete cds., CHR Map: 5q35.3	ENSG00000197451				1	61929	71443	66686	0.388604	214471	236487	225479	1	186485	196281	191383	0.755114	220744	219295	220020	1	76875	81792	79333.5	0.313273	992330	1079664	1035997	1	31970	33004	32487	0.483171	1621541	1611743	1616642
HNRNPC	Homo sapiens heterogeneous nuclear ribonucleoprotein C (C1/C2), mRNA (cDNA clone MGC:3150 IMAGE:3354131), complete cds., CHR Map: 14q11.2	ENSG00000092199	X(A)	X(F)		1	2137181	1940233	2038707	11.8803	691100	823063	757082	1	1388307	1691646	1.53998e+06	6.07608	861810	723273	792542	1	1107489	858328	982908	3.88132	2384649	2531417	2458033	1	58837	56328	57582.5	0.856411	2771888	2845466	2808677
HNRNPCL1	Homo sapiens heterogeneous nuclear ribonucleoprotein C-like 1, mRNA (cDNA clone MGC:168878 IMAGE:9021255), complete cds., CHR Map: 1p36.21	ENSG00000179172; ENSG00000282175	X(A)	X(F)		1	1331348	1173589	1.25247e+06	7.2986	630805	707830	669318	1	1271666	1162587	1.21713e+06	4.80225	791825	804033	797929	1	767485	908520	838002	3.30911	2084105	2373931	2229018	1	63708	71137	67422.5	1.00276	2566695	2218293	2392494
HNRNPD	Homo sapiens heterogeneous nuclear ribonucleoprotein D (AU-rich element RNA binding protein 1, 37kDa), mRNA (cDNA clone MGC:2158 IMAGE:2961272), complete cds., CHR Map: 4q21	ENSG00000138668				1	17461	18744	18102.5	0.10549	467812	450764	459288	1	19366	21270	20318	0.080166	466692	492973	479832	1	50965	56949	53957	0.213066	1926718	1845988	1886353	1	26257	15526	20891.5	0.310714	1867751	1823534	1.84564e+06
HNRNPF	Homo sapiens heterogeneous nuclear ribonucleoprotein F, mRNA (cDNA clone MGC:24536 IMAGE:4104978), complete cds., CHR Map: 10q11.21	ENSG00000169813				1	128322	164039	146180	0.851848	142407	101434	121920	1	150789	164467	157628	0.621932	254537	153841	204189	1	153444	146043	149744	0.591308	1836028	1865276	1850652	1	245147	147424	196286	2.91931	1919520	1957645	1.93858e+06
HNRNPH1		ENSG00000169045				1	36415	28752	32583.5	0.189876	586340	584492	585416	1	99546	89713	94629.5	0.373367	297422	309015	303218	1	251272	239131	245202	0.968254	3198416	3098201	3.14831e+06	1	25501	24317	24909	0.370466	3090927	3050316	3.07062e+06
HNRNPH2	Homo sapiens heterogeneous nuclear ribonucleoprotein H2 (H'), mRNA (cDNA clone MGC:163215 IMAGE:40146374), complete cds., CHR Map: Xq22	ENSG00000126945				1	10073	14761	12417	0.0723585	327015	324361	325688	1	20050	18030	19040	0.0751236	351511	338018	344764	1	43242	40787	42014.5	0.165907	1779468	1848390	1813929	1	17280	18633	17956.5	0.267063	2173186	2226050	2199618
HNRNPH3	Homo sapiens heterogeneous nuclear ribonucleoprotein H3 (2H9), mRNA (cDNA clone MGC:48720 IMAGE:6061550), complete cds., CHR Map: 10q22	ENSG00000096746				2	50969	41529	46249	0.26951	10191	12443	11317	2	84300	35758	60029	0.236848	8448	9299	8873.5	1	111112	107792	109452	0.432205	1469569	1325357	1397463	1	31347	27943	29645	0.440903	858202	612839	735520
HNRNPK	Homo sapiens heterogeneous nuclear ribonucleoprotein K, mRNA (cDNA clone MGC:23171 IMAGE:4906241), complete cds., CHR Map: 9q21.32-q21.33	ENSG00000165119				1	51424	74983	63203.5	0.36831	575952	583631	579792	1	40062	55273	47667.5	0.188075	500004	488887	494446	1	50471	52304	51387.5	0.202919	2342743	2253939	2298341	1	153907	122903	138405	2.05846	2253390	2302896	2278143
HNRNPM	Homo sapiens heterogeneous nuclear ribonucleoprotein M, mRNA (cDNA clone MGC:24927 IMAGE:4938259), complete cds., CHR Map: 19p13.3-p13.2	ENSG00000099783				1	53981	87406	70693.5	0.411957	642057	629241	635649	1	176936	274865	225900	0.891306	651164	611813	631488	1	302032	289675	295854	1.16827	3283411	3259297	3271354	1	31331	56229	43780	0.65113	3267458	3289501	3.27848e+06
HNRNPR	Homo sapiens heterogeneous nuclear ribonucleoprotein R, mRNA (cDNA clone MGC:2039 IMAGE:3139052), complete cds., CHR Map: 1p36.12	ENSG00000282958; ENSG00000125944				1	237255	241217	239236	1.39412	330343	328203	329273	1	330846	504861	417854	1.64867	272619	262800	267710	1	219167	233541	226354	0.893828	1472961	1586704	1.52983e+06	1	58948	49055	54001.5	0.803152	2135912	2018852	2077382
SAF-A		ENSG00000153187			X(C)	1	172942	199296	186119	1.08458	1808338	1810249	1.80929e+06	1	161840	134989	148414	0.585579	1744800	1724014	1734407	1	327897	385670	356784	1.40887	1807212	1803305	1.80526e+06	1	313616	151000	232308	3.45506	1824269	1806985	1815627
HNRNPUL1	Homo sapiens heterogeneous nuclear ribonucleoprotein U-like 1, mRNA (cDNA clone MGC:20910 IMAGE:4558792), complete cds., CHR Map: 19q13.2	ENSG00000105323				1	75658	65732	70695	0.411966	660577	643983	652280	1	168507	153916	161212	0.636071	689282	663343	676312	1	176758	170543	173650	0.685712	3460469	3464383	3462426	1	40469	33863	37166	0.552761	3348211	3334719	3341465
HNRPDL	Homo sapiens heterogeneous nuclear ribonucleoprotein D-like, mRNA (cDNA clone IMAGE:3832877), partial cds., CHR Map: 4q13-q21	-				1	49004	61159	55081.5	0.32098	370839	408546	389692	1	182480	175569	179024	0.706353	393613	408114	400864	1	59998	69507	64752.5	0.255695	2556861	2602062	2.57946e+06	1	13943	12560	13251.5	0.197086	2578382	2567691	2.57304e+06
HNRPLL	Homo sapiens heterogeneous nuclear ribonucleoprotein L-like, mRNA (cDNA clone MGC:5437 IMAGE:3449607), complete cds., CHR Map: 2p22.1	-				1	83615	228330	155972	0.908909	271293	232301	251797	1	108486	137126	122806	0.484539	355400	276400	315900	1	400478	427318	413898	1.6344	2092390	2083097	2.08774e+06	1	57120	57614	57367	0.853206	1593304	1636403	1.61485e+06
HOMEZ	Homo sapiens homeobox and leucine zipper encoding, mRNA (cDNA clone MGC:163264 IMAGE:40146423), complete cds.	ENSG00000215271				3	34599	297663	166131	0.968107	43285	43190	43237.5	2	82616	117137	99876.5	0.394069	20409	17124	18766.5	1	109301	120588	114944	0.453894	2325538	2530870	2428204	1	28037	47095	37566	0.55871	2391820	2617046	2504433
HOPX	Homo sapiens homeodomain-only protein	ENSG00000171476				1	11291	10306	10798.5	0.0629269	194545	178926	186736	1	24975	13669	19322	0.0762362	178216	166106	172161	1	51683	49115	50399	0.199016	1127095	1115697	1121396	1	28703	22772	25737.5	0.382788	1082390	1104307	1.09335e+06
HOXA1	Homo sapiens homeo box A1, transcript variant 1	ENSG00000105991				1	21259	38732	29995.5	0.174795	796652	830263	813458	3	18850	110400	64625	0.254982	653134	661452	657293	1	85297	90524	87910.5	0.347142	3339133	3578534	3.45883e+06	1	24972	21369	23170.5	0.344609	3269560	3280309	3.27493e+06
HOXA10	Homo sapiens homeo box A10, mRNA (cDNA clone IMAGE:6086490), complete cds.	ENSG00000253293				2	34794	69993	52393.5	0.305316	3456	2366	2911	2	78674	68629	73651.5	0.290597	3448	2448	2948	2	58498	38173	48335.5	0.190868	21816	22909	22362.5	2	32670	33644	33157	0.493136	16769	33215	24992
HOXA2	Homo sapiens homeobox A2, mRNA (cDNA clone MGC:163443 IMAGE:40146602), complete cds.	ENSG00000105996				1	86185	42773	64479	0.375743	123628	131690	127659	3	95329	30753	63041	0.248732	60893	71423	66158	1	30477	40546	35511.5	0.140228	913100	956429	934764	1	91676	253062	172369	2.5636	972709	669743	821226
HOXA3	Homo sapiens homeo box A3, transcript variant 1	ENSG00000105997				1	20745	21827	21286	0.124041	45634	57617	51625.5	1	23837	29168	26502.5	0.104567	77738	70115	73926.5	2	79545	180884	130214	0.514192	51958	46816	49387	1	75655	76980	76317.5	1.13505	184296	164850	174573
HOXA5	Homo sapiens homeo box A5	ENSG00000106004				1	37193	30613	33903	0.197565	665364	691512	678438	3	55850	288532	172191	0.679391	655235	679349	667292	1	147429	99132	123280	0.486811	2862878	2694871	2.77887e+06	1	33870	47208	40539	0.602927	2930429	2502496	2.71646e+06
HOXA6	Homo sapiens homeo box A6	ENSG00000106006				1	11906	13047	12476.5	0.0727052	195665	190937	193301	1	28800	23630	26215	0.103433	201197	185168	193182	1	63661	90150	76905.5	0.303685	718567	787254	752910	1	63110	34227	48668.5	0.723835	344100	354346	349223
HOXA9	Homo sapiens homeo box A9, transcript variant 1	ENSG00000078399				1	8772	9512	9142	0.0532738	316745	318100	317422	1	17343	17339	17341	0.0684201	292489	268047	280268	1	52856	67645	60250.5	0.237918	2141760	2353005	2.24738e+06	1	19405	16388	17896.5	0.26617	2305833	2343118	2.32448e+06
HOXB1	Homo sapiens homeobox B1, mRNA (cDNA clone MGC:116844 IMAGE:40004085), complete cds.	ENSG00000120094				1	39189	110067	74628	0.434885	31669	26410	29039.5	2	19032	22460	20746	0.0818547	10217	10710	10463.5	1	32797	37560	35178.5	0.138913	1839694	1866980	1853337	1	180151	166930	173540	2.58103	2278823	2175898	2.22736e+06
HOXB13	Homo sapiens homeo box B13	ENSG00000159184				1	34539	40170	37354.5	0.217678	228181	220661	224421	1	24129	55288	39708.5	0.156673	276178	364139	320158	1	112841	372606	242724	0.958468	1386790	1475886	1431338	1	31729	44732	38230.5	0.568593	1107166	1150091	1.12863e+06
HOXB5	Homo sapiens homeobox B5, mRNA (cDNA clone MGC:150856 IMAGE:40125798), complete cds.	ENSG00000120075				1	24549	22328	23438.5	0.136585	526217	502256	514236	1	25004	38372	31688	0.125027	479623	459904	469764	1	44298	32435	38366.5	0.151502	2916869	2713308	2.81509e+06	1	79908	119273	99590.5	1.48119	2622311	2691315	2656813
HOXB6	Homo sapiens homeo box B6, transcript variant 2	ENSG00000108511				1	13031	15729	14380	0.0837976	755742	752777	754260	1	20323	34418	27370.5	0.107992	711959	758071	735015	1	55262	58740	57001	0.225086	3321240	3100510	3210875	1	41149	34694	37921.5	0.563998	3290074	3167185	3.22863e+06
HOXB7	Homo sapiens homeo box B7	ENSG00000260027				1	17127	18402	17764.5	0.10352	198723	193278	196000	1	29385	53975	41680	0.164451	146451	166017	156234	1	115427	119384	117406	0.463612	605508	567661	586584	1	29429	59664	44546.5	0.66253	1143526	966535	1.05503e+06
HOXB9	Homo sapiens homeo box B9	ENSG00000170689				1	57043	54345	55694	0.32455	187713	277756	232734	3	185886	28753	107320	0.423436	312101	285151	298626	1	152601	206084	179342	0.708189	1127613	1134537	1131075	1	23416	30383	26899.5	0.40007	1028307	898765	963536
HOXC10	Homo sapiens homeo box C10	ENSG00000180818				1	28920	43393	36156.5	0.210697	509715	513163	511439	1	27342	60707	44024.5	0.173702	474217	516245	495231	1	43960	49417	46688.5	0.184364	2233913	2521385	2377649	1	25403	30645	28024	0.416794	2138268	2318206	2228237
HOXC11	Homo sapiens homeo box C11	ENSG00000123388				1	23872	46666	35269	0.205526	425421	439599	432510	1	27822	48280	38051	0.150133	416103	419958	418030	1	58952	74381	66666.5	0.263253	2197477	2492620	2.34505e+06	1	36845	29962	33403.5	0.496802	2144640	2274478	2209559
HOXC4	Homo sapiens homeo box C4, transcript variant 2	ENSG00000198353				1	15272	10583	12927.5	0.0753333	221755	202488	212122	1	21808	19409	20608.5	0.0813122	108021	105241	106631	1	87366	81317	84341.5	0.333048	815752	1022544	919148	1	30560	29104	29832	0.443684	608976	686651	647814
HOXC9	Homo sapiens homeo box C9	ENSG00000180806				1	9356	9183	9269.5	0.0540168	462133	440496	451314	1	22020	22824	22422	0.0884675	436203	409259	422731	1	43201	60010	51605.5	0.20378	1938462	2167454	2052958	1	18530	26585	22557.5	0.335492	1430188	1525623	1.47791e+06
HOXD10	Homo sapiens homeo box D10	ENSG00000128710				2	12582	13264	12923	0.0753071	7201	7915	7558	2	63726	32736	48231	0.190299	3815	4399	4107	2	106348	66517	86432.5	0.341305	34294	28880	31587	2	47501	46384	46942.5	0.698165	17180	24691	20935.5
HOXD12	Homo sapiens homeobox D12, mRNA (cDNA clone MGC:150397 IMAGE:40120251), complete cds.	ENSG00000170178				1	80995	60293	70644	0.411669	73865	70829	72347	1	124348	41756	83052	0.327687	44488	35097	39792.5	1	57813	58942	58377.5	0.230522	798075	462473	630274	1	89610	93094	91352	1.35866	935697	1029707	982702
HOXD3	Homo sapiens homeo box D3	ENSG00000128652				1	11346	9313	10329.5	0.0601938	423046	418756	420901	1	22848	24928	23888	0.0942517	354260	337213	345736	1	65959	82456	74207.5	0.293031	1824799	1886337	1855568	1	14243	22334	18288.5	0.272001	2513566	2531775	2.52267e+06
HP1BP3	Homo sapiens cDNA clone IMAGE:5013089, complete cds.	ENSG00000127483				1	20564	51400	35982	0.20968	115460	120859	118160	1	52554	93904	73229	0.28893	138216	137141	137678	1	22909	18968	20938.5	0.0826821	840002	784964	812483	1	8962	24608	16785	0.249639	822301	821340	821820
HR		ENSG00000168453				1	75490	73389	74439.5	0.433787	93125	62470	77797.5	1	222388	166576	194482	0.767342	62973	26672	44822.5	1	310728	280640	295684	1.1676	392081	387337	389709	1	68249	62669	65459	0.973556	253708	233753	243730
HSD17B10	Homo sapiens hydroxysteroid (17-beta) dehydrogenase 10, mRNA (cDNA clone MGC:15590 IMAGE:3160844), complete cds., CHR Map: Xp11.2	ENSG00000072506				1	77327	91176	84251.5	0.490965	399804	365497	382650	1	94320	151534	122927	0.485017	348091	290050	319070	1	72945	61903	67424	0.266244	1309452	1353030	1331241	1	37724	42923	40323.5	0.599722	1421273	1273625	1347449
HSF1	Homo sapiens heat shock transcription factor 1	ENSG00000185122				1	13575	12528	13051.5	0.0760559	914064	880703	897384	1	17500	21065	19282.5	0.0760804	968516	977931	973224	1	37252	26163	31707.5	0.125207	2006845	1932410	1.96963e+06	1	25354	23728	24541	0.364992	2149215	1975143	2062179
HSF2	Homo sapiens heat shock transcription factor 2, mRNA (cDNA clone IMAGE:5732207), complete cds.	ENSG00000025156				2	22868	23285	23076.5	0.134475	6283	11168	8725.5	2	40498	64453	52475.5	0.207046	11172	2394	6783	2	184574	148009	166292	0.656653	45153	41320	43236.5	2	29968	25340	27654	0.411291	34069	19696	26882.5
HSF5	Homo sapiens heat shock transcription factor family member 5, mRNA (cDNA clone MGC:134827 IMAGE:40038134), complete cds.	ENSG00000176160				2	40251	35057	37654	0.219424	8876	8136	8506	2	36024	40097	38060.5	0.15017	3083	3371	3227	1	60736	96339	78537.5	0.310129	192281	365003	278642	3	270790	22147	146468	2.17839	122597	124531	123564
HSP90AA1	Homo sapiens heat shock protein 90kDa alpha (cytosolic), class A member 1, mRNA (cDNA clone IMAGE:4404328), partial cds., CHR Map: 14q32.33	ENSG00000080824				1	60661	58648	59654.5	0.347629	306293	241328	273810	1	61766	62797	62281.5	0.245736	368137	291109	329623	1	139217	110389	124803	0.492823	1535153	1300044	1.4176e+06	1	44564	29854	37209	0.553401	1316456	1037320	1176888
HSP90AB1	Homo sapiens heat shock protein 90kDa alpha (cytosolic), class B member 1, mRNA (cDNA clone MGC:1138 IMAGE:2987963), complete cds., CHR Map: 6p12	ENSG00000096384				1	16564	17068	16816	0.0979931	209531	202127	205829	1	34887	34681	34784	0.137243	187243	159910	173576	1	240817	218858	229838	0.907584	2783011	2844385	2813698	1	39865	43467	41666	0.619689	2842663	2857341	2850002
HSPA1A	Homo sapiens heat shock 70kDa protein 1A	ENSG00000235941; ENSG00000234475; ENSG00000237724; ENSG00000204389; ENSG00000215328				1	9315	9867	9591	0.0558903	143410	138585	140998	1	13401	12593	12997	0.0512805	134984	148694	141839	1	24654	19387	22020.5	0.0869547	1495367	1643357	1569362	1	14097	17474	15785.5	0.234774	1738375	1756998	1.74769e+06
HSPA8	Homo sapiens heat shock 70kDa protein 8, mRNA (cDNA clone MGC:9495 IMAGE:3923981), complete cds., CHR Map: 11q24.1	ENSG00000109971				1	44686	61751	53218.5	0.310124	141698	122682	132190	1	41617	42648	42132.5	0.166237	124369	131809	128089	1	107450	128998	118224	0.466844	741821	648134	694978	1	43624	61704	52664	0.783259	879007	827588	853298
HSPA9	Homo sapiens heat shock 70kDa protein 9 (mortalin), mRNA (cDNA clone MGC:8684 IMAGE:2964588), complete cds., CHR Map: 5q31.1	ENSG00000113013				1	32012	38152	35082	0.204436	285067	274001	279534	1	34923	33848	34385.5	0.13567	234007	229853	231930	1	67952	67184	67568	0.266813	1446170	1363207	1.40469e+06	1	17351	23209	20280	0.30162	1399603	1337415	1368509
HSPBAP1		ENSG00000169087				1	24793	16425	20609	0.120096	113669	121163	117416	1	45613	33526	39569.5	0.156124	91150	93964	92557	1	124609	54462	89535.5	0.353558	1477813	1583310	1.53056e+06	1	24059	20448	22253.5	0.330971	1220645	1217530	1.21909e+06
HSPD1	Homo sapiens heat shock 60kDa protein 1 (chaperonin), mRNA (cDNA clone MGC:4335 IMAGE:2821157), complete cds., CHR Map: 2q33.1	ENSG00000144381				1	28412	36507	32459.5	0.189154	506562	459672	483117	1	67769	65220	66494.5	0.262359	572108	543119	557614	1	59997	65050	62523.5	0.246893	2286312	2239596	2262954	1	34163	39440	36801.5	0.54734	1990608	1933733	1.96217e+06
HTATSF1	Homo sapiens HIV-1 Tat specific factor 1, mRNA (cDNA clone MGC:2033 IMAGE:3504952), complete cds., CHR Map: Xq26.3	ENSG00000102241				1	102131	81522	91826.5	0.535107	217914	206764	212339	1	162972	148063	155518	0.613605	47348	44565	45956.5	1	152659	161078	156868	0.619444	941498	956722	949110	1	45571	55997	50784	0.755298	671191	806464	738828
HTR7		ENSG00000148680				1	136183	176489	156336	0.911028	297818	285929	291874	1	102781	107304	105042	0.414452	332684	298847	315766	1	141227	198059	169643	0.669888	2234994	3520179	2.87759e+06	1	114639	131125	122882	1.82759	2772483	2784299	2778391
ID1	Homo sapiens inhibitor of DNA binding 1, dominant negative helix-loop-helix protein, transcript variant 1	ENSG00000125968				1	32255	12262	22258.5	0.129709	222040	200756	211398	1	22024	34054	28039	0.11063	121749	120710	121230	1	101485	66301	83893	0.331277	944436	679476	811956	1	51458	47159	49308.5	0.733354	361518	331377	346448
ID2	Homo sapiens inhibitor of DNA binding 2, dominant negative helix-loop-helix protein	ENSG00000115738				1	12553	22288	17420.5	0.101516	45595	40074	42834.5	1	39505	45072	42288.5	0.166852	31208	30298	30753	1	101100	93023	97061.5	0.383277	130399	95552	112976	1	87461	81441	84451	1.25602	73743	181033	127388
ID3	Homo sapiens inhibitor of DNA binding 3, dominant negative helix-loop-helix protein	ENSG00000117318; ENSG00000283060				2	12218	10033	11125.5	0.0648324	10024	9014	9519	2	18686	15052	16869	0.0665578	10876	8538	9707	2	106435	101526	103980	0.410599	63221	62121	62671	2	52113	76761	64437	0.958356	33296	44043	38669.5
IFI16	Homo sapiens interferon, gamma-inducible protein 16	ENSG00000163565				1	39262	42058	40660	0.236941	387161	399695	393428	1	249637	507045	378341	1.49277	442804	421069	431936	1	77943	46948	62445.5	0.246585	2309081	2315064	2.31207e+06	1	70895	61308	66101.5	0.983112	2151708	2213506	2182607
IFIH1	Homo sapiens interferon induced with helicase C domain 1, mRNA (cDNA clone IMAGE:6176741), complete cds., CHR Map: 2q24	ENSG00000115267				1	53692	53935	53813.5	0.313591	437525	432983	435254	1	54717	54566	54641.5	0.215592	435788	426471	431130	1	41508	37094	39301	0.155192	1490432	1457481	1.47396e+06	1	32589	69074	50831.5	0.756005	1515357	1548486	1.53192e+06
IFIT2	Homo sapiens interferon-induced protein with tetratricopeptide repeats 2, mRNA (cDNA clone MGC:27037 IMAGE:4838844), complete cds., CHR Map: 10q23.31	ENSG00000119922				2	38834	42255	40544.5	0.236268	4815	5052	4933.5	2	45858	53276	49567	0.19557	5643	5220	5431.5	2	57282	56707	56994.5	0.22506	27826	23821	25823.5	2	80727	130769	105748	1.57276	41176	40352	40764
IFIT5	Homo sapiens interferon-induced protein with tetratricopeptide repeats 5, mRNA (cDNA clone MGC:34385 IMAGE:5229306), complete cds., CHR Map: 10q23.31	ENSG00000152778				1	38275	26451	32363	0.188591	343120	333066	338093	1	32032	34424	33228	0.131103	300905	319194	310050	1	32951	31193	32072	0.126646	1388726	1384166	1386446	1	87312	83397	85354.5	1.26946	1573679	1523937	1548808
IGF2BP3	Homo sapiens insulin-like growth factor 2 mRNA binding protein 3, mRNA (cDNA clone IMAGE:3687722), with apparent retained intron., CHR Map: 7p11	ENSG00000136231				2	26979	31736	29357.5	0.171077	12367	9943	11155	2	132885	232893	182889	0.721601	6851	7965	7408	1	179588	189618	184603	0.728962	100424	82932	91678	1	18610	24708	21659	0.322129	88612	79340	83976
IGHM	Homo sapiens immunoglobulin heavy constant mu	-			X(C)	1	21862	21101	21481.5	0.125181	941514	1009824	975669	1	83642	68653	76147.5	0.300445	1008406	989413	998910	1	229256	245330	237293	0.937024	2070379	1785245	1927812	1	365637	233636	299636	4.45642	2109778	1828800	1969289
IKZF1	Homo sapiens zinc finger protein, subfamily 1A, 1 (Ikaros)	ENSG00000185811				1	17060	23017	20038.5	0.116772	476920	466250	471585	1	44179	39890	42034.5	0.16585	432806	453522	443164	1	29704	38457	34080.5	0.134577	3270547	3424159	3347353	1	21003	18115	19559	0.290896	3119370	2982625	3.051e+06
IKZF2	Homo sapiens zinc finger protein, subfamily 1A, 2 (Helios)	ENSG00000030419				1	31311	32634	31972.5	0.186316	72241	79858	76049.5	1	45384	46886	46135	0.182029	50240	51890	51065	2	147579	169652	158616	0.626342	39157	35170	37163.5	1	67299	21262	44280.5	0.658573	147090	102133	124612
IKZF3	Homo sapiens zinc finger protein, subfamily 1A, 3 (Aiolos), transcript variant 1	ENSG00000161405				1	14983	18279	16631	0.096915	560781	553347	557064	1	37861	32802	35331.5	0.139403	478398	485399	481898	1	81394	70009	75701.5	0.298931	2848299	3001576	2.92494e+06	1	25464	17330	21397	0.318233	3094924	3008884	3051904
IKZF5	Homo sapiens zinc finger protein, subfamily 1A, 5	ENSG00000095574				1	23862	20449	22155.5	0.129108	168057	172383	170220	3	100640	32916	66778	0.263477	106075	103974	105024	1	83158	107635	95396.5	0.376702	670675	648664	659670	1	95399	41153	68276	1.01545	362180	334258	348219
ILF2	Homo sapiens interleukin enhancer binding factor 2, 45kDa, mRNA (cDNA clone MGC:8391 IMAGE:2820505), complete cds., CHR Map: 1q21.3	ENSG00000143621				1	57083	58083	57583	0.335557	192602	194634	193618	1	96426	92433	94429.5	0.372578	285048	282022	283535	1	194423	173922	184172	0.727262	1719366	1783601	1.75148e+06	1	37077	40506	38791.5	0.576937	1548651	1504399	1526525
ILF3	Homo sapiens interleukin enhancer binding factor 3, 90kDa, mRNA (cDNA clone MGC:74521 IMAGE:6503234), complete cds., CHR Map: 19p13.2	ENSG00000129351				1	256840	235473	246156	1.43445	404804	393647	399226	1	432833	547194	490014	1.93338	192556	196206	194381	1	465666	529493	497580	1.96485	2367926	2397891	2.38291e+06	1	90528	74649	82588.5	1.22832	2279720	2294975	2.28735e+06
IMMT	Homo sapiens inner membrane protein, mitochondrial (mitofilin), mRNA (cDNA clone MGC:8695 IMAGE:2964676), complete cds., CHR Map: 2p11.2|2	ENSG00000132305				1	86510	48723	67616.5	0.394026	161925	145864	153894	1	51423	45224	48323.5	0.190664	59533	84908	72220.5	1	191179	173604	182392	0.720229	892234	822524	857379	1	43654	91872	67763	1.00782	513558	557289	535424
IMP3	Homo sapiens IMP3, U3 small nucleolar ribonucleoprotein, homolog (yeast), mRNA (cDNA clone MGC:19665 IMAGE:3344519), complete cds., CHR Map: 15q24	ENSG00000177971				1	48483	50123	49303	0.287307	301200	371302	336251	1	67441	62926	65183.5	0.257186	399630	421767	410698	1	242560	232820	237690	0.938592	2585785	2524819	2555302	1	29128	23396	26262	0.390589	2436500	2403176	2419838
ING2		ENSG00000168556				1	25628	49067	37347.5	0.217638	243081	228205	235643	1	37531	54280	45905.5	0.181123	187828	209412	198620	1	28997	42266	35631.5	0.140702	2239753	1930981	2085367	1	19496	22053	20774.5	0.308974	1891423	1806036	1.84873e+06
ING4	Homo sapiens inhibitor of growth family, member 4, transcript variant 1	ENSG00000111653				1	18470	17962	18216	0.106151	206201	198745	202473	1	46409	55480	50944.5	0.201005	169303	171687	170495	1	31863	60526	46194.5	0.182413	1152435	1345221	1248828	1	27696	31160	29428	0.437676	1646532	1567037	1.60678e+06
ING5	Homo sapiens inhibitor of growth family, member 5	ENSG00000168395				1	28713	25878	27295.5	0.159061	111250	95446	103348	1	57809	41007	49408	0.194943	50652	56429	53540.5	1	51361	66430	58895.5	0.232567	1065332	1036498	1050915	1	56603	36002	46302.5	0.688646	1295529	1244203	1269866
IPO5	Homo sapiens importin 5, mRNA (cDNA clone MGC:2068 IMAGE:2823581), complete cds., CHR Map: 13q32.2	ENSG00000065150				2	40587	23808	32197.5	0.187627	4375	6202	5288.5	2	271471	68876	170174	0.671431	5838	7114	6476	2	141850	146190	144020	0.568707	35412	48377	41894.5	2	24403	25798	25100.5	0.373314	30125	28408	29266.5
IRF2	Homo sapiens interferon regulatory factor 2	ENSG00000168310				1	10816	11033	10924.5	0.0636611	314457	306371	310414	1	37043	35281	36162	0.14268	279418	260745	270082	1	129924	157759	143842	0.568002	1319515	1529239	1424377	1	20268	17781	19024.5	0.282947	1942117	1967967	1955042
IRF3	Homo sapiens interferon regulatory factor 3	ENSG00000126456				1	38590	37480	38035	0.221644	342566	443367	392966	1	104075	36765	70420	0.277847	175530	190446	182988	1	73407	95893	84650	0.334267	829078	554663	691870	1	29372	29202	29287	0.435579	1716159	2305684	2.01092e+06
IRF4	Homo sapiens interferon regulatory factor 4	ENSG00000137265				1	20872	15390	18131	0.105656	539977	557722	548850	1	20161	22868	21514.5	0.0848869	499947	506690	503318	1	35156	45970	40563	0.160175	1856960	2110444	1983702	3	31813	216426	124120	1.846	2022832	1994155	2.00849e+06
IRF5	Homo sapiens interferon regulatory factor 5, transcript variant 2	ENSG00000128604				1	35801	37605	36703	0.213882	515729	544028	529878	1	27178	46637	36907.5	0.145621	424239	420440	422340	1	75611	202774	139192	0.549644	277077	247505	262291	1	53004	73461	63232.5	0.940442	1478919	1686528	1.58272e+06
IRF6	Homo sapiens interferon regulatory factor 6	ENSG00000117595				1	31223	22910	27066.5	0.157727	215620	274754	245187	1	32056	51856	41956	0.16554	200330	206129	203230	2	200622	150001	175312	0.692271	51853	64761	58307	1	36406	70773	53589.5	0.797024	763132	728910	746021
IRF8	Homo sapiens interferon regulatory factor 8, mRNA (cDNA clone MGC:161525 IMAGE:8991963), complete cds.	ENSG00000140968				1	8335	11092	9713.5	0.0566042	291180	303673	297426	1	13351	17766	15558.5	0.0613871	268847	279745	274296	1	32269	30099	31184	0.12314	1937479	1824477	1880978	1	22715	16198	19456.5	0.289372	2151826	2124357	2.13809e+06
ISG20L2	Homo sapiens interferon stimulated exonuclease gene 20kDa-like 2, mRNA (cDNA clone MGC:3008 IMAGE:3162193), complete cds., CHR Map: 1q23.1	ENSG00000143319		X(F)	X(C)	2	17605	21598	19601.5	0.114225	5172	5528	5350	2	34208	34000	34104	0.13456	5388	5960	5674	2	389873	1222287	806080	3.18305	30296	33781	32038.5	2	285024	261501	273262	4.06417	35788	34511	35149.5
ISL1	Homo sapiens ISL1 transcription factor, LIM/homeodomain, (islet-1)	ENSG00000016082				1	47686	57446	52566	0.306322	453412	481416	467414	1	22838	56620	39729	0.156753	436555	417010	426782	1	84882	93179	89030.5	0.351564	1800464	1985604	1893034	3	18992	101320	60156	0.894686	1620297	1614400	1.61735e+06
ISX	Homo sapiens intestine-specific homeobox, mRNA (cDNA clone MGC:142193 IMAGE:8322685), complete cds.	ENSG00000175329				1	22529	51353	36941	0.215269	275700	287856	281778	3	28178	110178	69178	0.272946	104822	122549	113686	1	38595	36243	37419	0.14776	1596078	1689909	1.64299e+06	1	153611	196375	174993	2.60263	2435404	2281702	2358553
ISY1	Homo sapiens ISY1 splicing factor homolog (S. cerevisiae), mRNA (cDNA clone MGC:4036 IMAGE:2820683), complete cds., CHR Map: 3q21.3	ENSG00000240682				1	17873	14726	16299.5	0.0949832	495810	469141	482476	1	20075	22725	21400	0.0844351	504934	480607	492770	1	31578	20659	26118.5	0.103137	1715817	1716080	1.71595e+06	1	12948	16204	14576	0.216785	1622011	1652185	1637098
JARID2	Homo sapiens jumonji, AT rich interactive domain 2, mRNA (cDNA clone MGC:47594 IMAGE:4520786), complete cds.	ENSG00000008083				1	77410	106317	91863.5	0.535323	104980	113551	109266	1	226006	98999	162502	0.641164	35783	27172	31477.5	1	314686	402022	358354	1.41507	781962	866390	824176	1	132911	98731	115821	1.72258	1138669	996000	1.06733e+06
JMJD1A		-				1	79703	56106	67904.5	0.395705	86787	98724	92755.5	1	35732	24607	30169.5	0.119036	56766	64365	60565.5	1	40656	35950	38303	0.151251	2272963	2244403	2258683	1	16929	14755	15842	0.235614	1806795	1904200	1.8555e+06
JMJD1B		-				3	36120	116178	76149	0.443748	57775	54578	56176.5	1	45090	109909	77499.5	0.305779	35164	35828	35496	1	60563	69689	65126	0.25717	1890391	2068207	1979299	1	26819	14714	20766.5	0.308855	1680459	1645330	1.66289e+06
JMJD2B		-				2	27912	35974	31943	0.186144	1976	1856	1916	2	44477	41586	43031.5	0.169784	2080	1843	1961.5	1	113235	60280	86757.5	0.342589	109764	117431	113598	2	34079	23558	28818.5	0.428611	33058	17474	25266
JMJD2D		-				2	27113	60462	43787.5	0.255166	3750	3581	3665.5	2	66967	36300	51633.5	0.203723	3732	3491	3611.5	1	186101	120863	153482	0.606071	3420972	3339243	3.38011e+06	1	22414	31488	26951	0.400836	2856381	3028735	2942558
JMJD4		ENSG00000081692				2	33390	22622	28006	0.163201	2256	2385	2320.5	2	34527	27994	31260.5	0.12334	2276	2538	2407	2	67139	193807	130473	0.515213	37399	16732	27065.5	2	34167	20886	27526.5	0.409395	33627	26468	30047.5
JMJD5		-				1	27152	17346	22249	0.129653	119038	105805	112422	1	16284	14735	15509.5	0.0611938	95932	101838	98885	1	50069	78564	64316.5	0.253973	1137413	1144337	1140875	1	22394	16238	19316	0.287282	896126	926289	911208
JMJD6		ENSG00000070495				1	13320	17014	15167	0.0883837	327305	324404	325854	1	30194	17579	23886.5	0.0942458	352788	355557	354172	1	31036	68669	49852.5	0.196858	3802584	3931630	3867107	1	15977	18563	17270	0.256853	2882616	2875245	2.87893e+06
JUN	Homo sapiens jun oncogene, mRNA (cDNA clone MGC:13254 IMAGE:4053956), complete cds., CHR Map: 1p32-p31	ENSG00000177606				1	81380	105177	93278.5	0.543568	983682	967149	975416	1	72151	77296	74723.5	0.294827	1000021	969182	984602	1	38438	42259	40348.5	0.159328	3110503	3143649	3127076	1	47223	25625	36424	0.541726	2659339	2916349	2787844
JUNB	Homo sapiens jun B proto-oncogene	ENSG00000171223				1	18334	22904	20619	0.120155	665975	680946	673460	1	18294	32247	25270.5	0.0997064	815578	797580	806579	1	335122	306434	320778	1.26669	2724805	2708584	2.71669e+06	1	149112	175311	162212	2.41253	2649612	2539628	2594620
KAT2B	Homo sapiens p300/CBP-associated factor	ENSG00000114166				1	19634	28664	24149	0.140725	30501	27119	28810	2	45055	41880	43467.5	0.171504	10121	10546	10333.5	1	77688	90625	84156.5	0.332318	372684	357402	365043	1	40687	29945	35316	0.525247	568653	553235	560944
KAT5	Homo sapiens HIV-1 Tat interacting protein, 60kDa, mRNA (cDNA clone MGC:150776 IMAGE:40125718), complete cds.	ENSG00000172977				1	60509	51994	56251.5	0.327798	287954	297943	292948	1	49544	39295	44419.5	0.17526	145737	142411	144074	1	66698	57923	62310.5	0.246052	1702033	1795381	1748707	1	33601	26903	30252	0.449931	1746907	1827108	1.78701e+06
KCMF1	Homo sapiens potassium channel modulatory factor 1	ENSG00000176407			X(C)	1	20764	21056	20910	0.12185	27888	35952	31920	1	46212	26160	36186	0.142774	29471	27290	28380.5	1	402368	144076	273222	1.0789	244348	249504	246926	1	214476	194935	204706	3.04454	275393	246768	261080
KCTD12	Homo sapiens potassium channel tetramerisation domain containing 12, mRNA (cDNA clone MGC:21736 IMAGE:4521096), complete cds., CHR Map: 13q22.3	ENSG00000178695				1	13316	44729	29022.5	0.169125	677263	709599	693431	1	20472	28953	24712.5	0.0975048	665864	662732	664298	1	33818	43942	38880	0.15353	2828224	3048709	2.93847e+06	1	23554	23173	23363.5	0.34748	2920410	2808146	2864278
KDM1A	Homo sapiens amine oxidase (flavin containing) domain 2	ENSG00000004487				1	30001	24240	27120.5	0.158041	114609	111656	113132	1	44065	39889	41977	0.165623	56935	64997	60966	1	48279	70238	59258.5	0.234	1016077	871059	943568	1	41300	30517	35908.5	0.534059	1160197	1174488	1.16734e+06
KDM4C		ENSG00000107077				2	16770	20138	18454	0.107538	4427	4848	4637.5	2	39731	34100	36915.5	0.145653	4226	4540	4383	1	158175	233410	195792	0.773147	66720	70813	68766.5	2	61362	39812	50587	0.752368	18436	50166	34301
KHDRBS2	Homo sapiens KH domain containing, RNA binding, signal transduction associated 2, mRNA (cDNA clone MGC:26664 IMAGE:4796658), complete cds., CHR Map: 6q11.1	ENSG00000112232				1	29382	26380	27881	0.162473	650323	644316	647320	1	74449	64136	69292.5	0.273398	628544	607929	618236	1	74581	113390	93985.5	0.371131	3172919	3133529	3153224	1	34257	32680	33468.5	0.497769	3057381	3032283	3044832
KHDRBS3	Homo sapiens KH domain containing, RNA binding, signal transduction associated 3, mRNA (cDNA clone MGC:45200 IMAGE:5537585), complete cds., CHR Map: 8q24.2	ENSG00000131773				1	24051	19703	21877	0.127485	219071	239409	229240	1	30269	40198	35233.5	0.139016	314399	455319	384859	1	74915	69733	72324	0.285594	2189604	2233244	2211424	1	44905	18640	31772.5	0.472545	1908729	1829324	1.86903e+06
KIAA0020	Homo sapiens KIAA0020, mRNA (cDNA clone MGC:8749 IMAGE:3908516), complete cds., CHR Map: 9p24.2	-				1	107714	164747	136230	0.793866	97373	79906	88639.5	3	63239	496057	279648	1.10337	22212	27456	24834	1	268898	224752	246825	0.974664	1835212	1898297	1.86675e+06	1	50639	65498	58068.5	0.863639	1150719	1176884	1.1638e+06
KIAA0182	Homo sapiens KIAA0182 protein	-				2	22775	25260	24017.5	0.139959	23879	19011	21445	2	41757	64041	52899	0.208717	22126	21757	21941.5	1	73401	89987	81694	0.322594	139386	130666	135026	1	68616	48172	58394	0.86848	213513	225436	219474
KIAA0415	Homo sapiens KIAA0415 gene product	-				1	35898	59070	47484	0.276707	288059	314600	301330	3	87557	25629	56593	0.223291	287227	310863	299045	1	70709	88889	79799	0.315111	284973	400656	342814	1	46396	34938	40667	0.604831	1367374	1434409	1.40089e+06
KIAA0427	Homo sapiens KIAA0427, mRNA (cDNA clone MGC:52202 IMAGE:5928756), complete cds., CHR Map: 18q21.1	-				1	234459	177549	206004	1.20046	563842	612866	588354	1	387137	371281	379209	1.49619	653213	710591	681902	1	39993	33279	36636	0.144669	1876007	946029	1411018	1	21017	16936	18976.5	0.282233	1567258	1812476	1689867
KIAA1324	Homo sapiens KIAA1324, mRNA (cDNA clone MGC:150624 IMAGE:40123480), complete cds., CHR Map: 1p13.3	ENSG00000116299				1	39729	40091	39910	0.23257	662855	702775	682815	1	347612	120109	233860	0.922712	385116	376512	380814	1	70087	69532	69809.5	0.275664	2730516	2672974	2701745	1	71706	69595	70650.5	1.05077	2213050	2096477	2.15476e+06
KIAA1429	Homo sapiens cDNA clone IMAGE:5531329, containing frame-shift errors., CHR Map: 8q22.1	-			X(C)	2	24083	46457	35270	0.205531	15811	14112	14961.5	2	29257	38044	33650.5	0.13277	9599	9590	9594.5	1	525518	330906	428212	1.69093	194906	159751	177328	1	219456	302112	260784	3.87858	103811	114368	109090
KIAA1618	Homo sapiens KIAA1618	-			X(C)	1	47422	66729	57075.5	0.3326	403379	420134	411756	1	285727	187289	236508	0.933158	434993	430812	432902	1	90508	76660	83584	0.330057	1191288	1160792	1176040	1	261784	222947	242366	3.60464	1040069	1020737	1030403
KIAA1683	Homo sapiens KIAA1683	ENSG00000130518				2	18062	15840	16951	0.0987797	20084	20296	20190	2	19644	23550	21597	0.0852124	15813	15971	15892	1	100488	145485	122986	0.48565	31918	130386	81152	2	57792	38487	48139.5	0.715967	48810	67909	58359.5
KIAA1967	Homo sapiens KIAA1967, mRNA (cDNA clone IMAGE:3451350), partial cds., CHR Map: 8p22	-				1	33724	35248	34486	0.200963	848450	882870	865660	1	38304	35355	36829.5	0.145313	859964	841842	850903	1	55894	47424	51659	0.203991	3791741	4005038	3.89839e+06	1	37490	38203	37846.5	0.562882	3759666	3734528	3747097
KIF1C	Homo sapiens kinesin family member 1C, mRNA (cDNA clone MGC:33078 IMAGE:5266798), complete cds., CHR Map: 17p13.2	ENSG00000129250				3	49160	663973	356566	2.07784	433405	435106	434256	1	410659	599090	504874	1.99202	363946	398859	381402	1	68428	89911	79169.5	0.312625	3180460	3105047	3.14275e+06	1	38388	42430	40409	0.600994	3127777	3081807	3104792
KIN	Homo sapiens KIN, antigenic determinant of recA protein homolog (mouse)	ENSG00000151657				3	40893	193502	117198	0.682953	49525	60478	55001.5	1	67335	32392	49863.5	0.19674	42303	53111	47707	1	69952	71780	70866	0.279836	213737	173048	193392	1	56744	48470	52607	0.782411	212475	230672	221574
KLF10	Homo sapiens TGFB inducible early growth response	ENSG00000155090				1	23228	38814	31021	0.180771	51160	68425	59792.5	3	54376	417400	235888	0.930712	55469	58116	56792.5	2	61087	59433	60260	0.237955	32023	42095	37059	1	83212	28157	55684.5	0.828182	130701	94258	112480
KLF11	Homo sapiens TGFB inducible early growth response 2	ENSG00000172059				1	23566	35684	29625	0.172636	76582	93792	85187	1	61831	77536	69683.5	0.274941	33168	30384	31776	1	78543	91574	85058.5	0.33588	471044	531423	501234	1	50381	42169	46275	0.688237	396984	388734	392859
KLF12	Homo sapiens Kruppel-like factor 12, transcript variant 1	ENSG00000118922				1	22852	31069	26960.5	0.157109	48814	56027	52420.5	1	17141	35108	26124.5	0.103076	81449	73965	77707	1	82713	83300	83006.5	0.327777	238667	184716	211692	1	45399	87556	66477.5	0.988704	123243	189237	156240
KLF15	Homo sapiens Kruppel-like factor 15	ENSG00000163884				1	40692	31117	35904.5	0.209229	115558	89126	102342	1	89393	63373	76383	0.301374	212525	196281	204403	1	39962	42316	41139	0.16245	687082	1033129	860106	1	29342	36637	32989.5	0.490645	436305	503432	469868
KLF17	Homo sapiens zinc finger protein 393	ENSG00000171872				1	12931	12789	12860	0.07494	36935	31968	34451.5	1	24404	29393	26898.5	0.10613	30173	45777	37975	1	56283	145921	101102	0.399232	147196	176096	161646	1	20248	24561	22404.5	0.333217	172024	221119	196572
KLF3	Homo sapiens Kruppel-like factor 3 (basic), mRNA (cDNA clone MGC:33736 IMAGE:5262512), complete cds.	ENSG00000109787				1	10080	11931	11005.5	0.0641331	453780	476131	464956	1	27092	23621	25356.5	0.100046	471581	494422	483002	1	104613	83491	94052	0.371393	1778561	1852725	1815643	1	22621	17798	20209.5	0.300571	1940913	1855088	1.898e+06
KLF4	Homo sapiens Kruppel-like factor 4 (gut)	ENSG00000136826				1	30131	32570	31350.5	0.182691	514271	559453	536862	1	44441	33372	38906.5	0.153508	472648	466294	469471	1	101929	127950	114940	0.453874	152029	260553	206291	1	56441	45440	50940.5	0.757626	2049903	2194703	2122303
KLF6	Homo sapiens core promoter element binding protein	ENSG00000067082				1	25687	32869	29278	0.170614	286009	250997	268503	1	20508	72830	46669	0.184136	272606	250617	261612	1	77748	137475	107612	0.424937	1291612	1455555	1.37358e+06	1	33719	38906	36312.5	0.540067	1148706	1146681	1.14769e+06
KLF7	Homo sapiens Kruppel-like factor 7 (ubiquitous)	ENSG00000118263				1	49418	108450	78934	0.459978	234645	251591	243118	1	69764	65295	67529.5	0.266442	270168	245935	258052	1	60243	63280	61761.5	0.243884	1671038	1598532	1634785	1	31780	48820	40300	0.599372	1436298	1384225	1.41026e+06
KLF9	Homo sapiens basic transcription element binding protein 1	ENSG00000119138				1	15377	13561	14469	0.0843162	24263	29763	27013	2	25637	25949	25793	0.101768	10362	11973	11167.5	1	130161	130732	130446	0.515108	72554	84563	78558.5	2	51378	79075	65226.5	0.970098	51371	44305	47838
KLHDC3		ENSG00000124702				2	26041	30186	28113.5	0.163828	9863	10419	10141	2	19959	28292	24125.5	0.0951888	6979	6514	6746.5	1	97992	62520	80256	0.316916	125729	118376	122052	2	17260	35617	26438.5	0.393214	46683	52573	49628
KPNA2	Homo sapiens karyopherin alpha 2 (RAG cohort 1, importin alpha 1), mRNA (cDNA clone MGC:87448 IMAGE:4825235), complete cds., CHR Map: 17q24.2	ENSG00000182481				1	109552	58296	83924	0.489056	45902	32112	39007	1	75972	54104	65038	0.256612	56284	39642	47963	1	209966	153661	181814	0.717947	666544	636058	651301	1	75635	51795	63715	0.947618	555822	524502	540162
KRR1	Homo sapiens KRR1, small subunit (SSU) processome component, homolog (yeast), mRNA (cDNA clone MGC:23749 IMAGE:4106298), complete cds., CHR Map: 12q21.2	ENSG00000111615				1	60496	68877	64686.5	0.376952	390626	370299	380462	1	111162	129913	120538	0.475589	446205	527182	486694	1	476593	523285	499939	1.97416	2476625	2569950	2.52329e+06	1	71332	88308	79820	1.18714	2003463	2118439	2060951
KRT18	Homo sapiens keratin 18, mRNA (cDNA clone MGC:9348 IMAGE:3463780), complete cds., CHR Map: 12q13	ENSG00000111057				1	25381	42504	33942.5	0.197796	197759	189241	193500	1	30616	37099	33857.5	0.133587	306726	364340	335533	1	101489	60393	80941	0.31962	610193	604244	607218	1	53563	52989	53276	0.792361	385006	405373	395190
KRTAP5-9	Homo sapiens keratin, cuticle, ultrahigh sulphur 1	ENSG00000254997				1	49046	149775	99410.5	0.579302	44813	53081	48947	1	122906	178945	150926	0.595487	69409	87602	78505.5	1	64085	78294	71189.5	0.281114	681116	665041	673078	1	29948	19071	24509.5	0.364524	527484	656018	591751
KTN1	Homo sapiens kinectin 1 (kinesin receptor), mRNA (cDNA clone MGC:150741 IMAGE:40125683), complete cds., CHR Map: 14q22.1	ENSG00000126777				1	26675	21526	24100.5	0.140443	96160	107638	101899	1	80341	86062	83201.5	0.328277	33625	32604	33114.5	1	167370	212665	190018	0.750343	839274	778965	809120	1	28392	21648	25020	0.372117	768730	790143	779436
LARP1	Homo sapiens La ribonucleoprotein domain family, member 1, mRNA (cDNA clone IMAGE:5123380), complete cds., CHR Map: 5q33.2	ENSG00000155506				1	412192	333945	373068	2.17401	534799	503327	519063	1	359709	403176	381442	1.50501	517515	528838	523176	1	210946	223690	217318	0.858147	1784551	1785131	1784841	1	55599	51358	53478.5	0.795373	1420429	1430116	1.42527e+06
LARP1B	Homo sapiens La ribonucleoprotein domain family, member 2, mRNA (cDNA clone IMAGE:5164712), complete cds., CHR Map: 4q28.2	ENSG00000138709				1	30286	40822	35554	0.207186	464131	397442	430786	1	23136	34676	28906	0.114051	407279	424666	415972	1	98505	68048	83276.5	0.328843	2072834	2084680	2078757	1	12387	11926	12156.5	0.180801	1832175	1971451	1901813
LARP2	Homo sapiens La ribonucleoprotein domain family, member 2, mRNA (cDNA clone IMAGE:5163785), complete cds.	-				1	7512	9299	8405.5	0.048982	179221	177427	178324	1	19051	19537	19294	0.0761258	100025	88647	94336	1	110367	122571	116469	0.459914	902477	837954	870216	1	24347	42189	33268	0.494787	453532	481033	467282
LARP4	Homo sapiens La ribonucleoprotein domain family, member 4, mRNA (cDNA clone MGC:74631 IMAGE:5219803), complete cds.	ENSG00000161813				1	30524	33400	31962	0.186254	116797	113662	115230	1	137142	147148	142145	0.560843	83691	75528	79609.5	1	157762	139207	148484	0.586337	901709	670655	786182	1	44502	51821	48161.5	0.716295	497319	449799	473559
LARP4B	Homo sapiens La ribonucleoprotein domain family, member 5, mRNA (cDNA clone MGC:149825 IMAGE:40118844), complete cds., CHR Map: 10p15.3	ENSG00000107929				1	242175	208490	225332	1.3131	475903	422421	449162	1	397768	406852	402310	1.58734	286249	280002	283126	2	161518	248805	205162	0.810143	32449	38810	35629.5	1	31321	31492	31406.5	0.467101	142184	222105	182144
LARP5	Homo sapiens La ribonucleoprotein domain family, member 5, mRNA (cDNA clone MGC:149825 IMAGE:40118844), complete cds.	-	X(A)	X(F)		1	193519	163589	178554	1.0405	371402	333539	352470	1	474189	590619	532404	2.10064	180534	162386	171460	1	540754	608492	574623	2.26908	2272499	2252203	2262351	1	60444	48797	54620.5	0.812358	2368257	2210035	2289146
LARP6	Homo sapiens acheron, transcript variant 1	ENSG00000166173				1	28724	29146	28935	0.168615	776158	797309	786734	1	43712	34634	39173	0.15456	746939	754877	750908	1	263198	151759	207478	0.819293	178829	1154175	666502	1	155290	114600	134945	2.00701	2486362	2579748	2533055
LARP7	Homo sapiens La ribonucleoprotein domain family, member 7, mRNA (cDNA clone MGC:87333 IMAGE:4837780), complete cds., CHR Map: 4q25	ENSG00000174720				1	81602	83984	82793	0.482465	241617	326499	284058	1	220087	214086	217086	0.856529	396957	464707	430832	1	175011	156229	165620	0.654002	1028158	1000624	1014391	1	42118	35071	38594.5	0.574007	823243	622935	723089
LAS1L	Homo sapiens LAS1-like (S. cerevisiae), mRNA (cDNA clone MGC:15569 IMAGE:3140243), complete cds., CHR Map: Xq12	ENSG00000001497				1	45053	56000	50526.5	0.294437	43680	55695	49687.5	1	212948	199978	206463	0.814614	108752	115481	112116	1	238270	290900	264585	1.0448	1462734	1746411	1.60457e+06	1	108178	85467	96822.5	1.44002	1328901	1145163	1237032
LASS2	Homo sapiens LAG1 longevity assurance homolog 2 (S. cerevisiae), transcript variant 2	-				1	37158	61330	49244	0.286963	1216225	1213684	1.21495e+06	1	32837	93867	63352	0.24996	1186820	1150535	1.16868e+06	1	49645	51912	50778.5	0.200515	4035998	3677550	3856774	1	66834	57712	62273	0.926172	4031786	3700274	3866030
LASS3	Homo sapiens LAG1 longevity assurance homolog 3 (S. cerevisiae)	-				1	18628	22446	20537	0.119677	448543	521350	484946	1	27723	33997	30860	0.12176	352914	321130	337022	1	71174	81346	76260	0.301136	2544877	2497214	2.52105e+06	1	53911	52943	53427	0.794607	1657768	1513176	1585472
LASS4	Homo sapiens LAG1 longevity assurance homolog 4 (S. cerevisiae)	-				1	22735	63732	43233.5	0.251938	768043	817554	792798	1	47262	30293	38777.5	0.152999	662210	674973	668592	1	128735	77057	102896	0.406317	3094746	2977646	3036196	1	42370	41273	41821.5	0.622001	2620832	2709600	2665216
LASS6	Homo sapiens LAG1 homolog, ceramide synthase 6, mRNA (cDNA clone MGC:129950 IMAGE:40031840), complete cds.	-				1	24699	18487	21593	0.12583	221878	232742	227310	1	20519	19210	19864.5	0.0783767	151951	157669	154810	1	30517	28439	29478	0.116403	1859508	1830783	1.84515e+06	1	63305	61368	62336.5	0.927116	2001568	2005688	2003628
LBR	Homo sapiens lamin B receptor, mRNA (cDNA clone MGC:9041 IMAGE:3925138), complete cds., CHR Map: 1q42.1	ENSG00000143815				1	29949	37320	33634.5	0.196001	66417	83457	74937	1	66108	265383	165746	0.65396	109620	156488	133054	1	63238	99795	81516.5	0.321893	206089	235485	220787	2	25360	31675	28517.5	0.424134	61341	55081	58211
LCOR	Homo sapiens ligand-dependent corepressor	ENSG00000196233				1	14430	23579	19004.5	0.110746	153334	152851	153092	1	32823	29698	31260.5	0.12334	135620	134151	134886	1	79099	104335	91717	0.362173	236049	266343	251196	1	49726	64593	57159.5	0.85012	300566	258230	279398
LCORL	Homo sapiens transcription factor MLR1	ENSG00000178177				1	21158	26735	23946.5	0.139545	445716	433881	439798	1	49760	54457	52108.5	0.205598	282177	277146	279662	1	64892	64166	64529	0.254813	1591695	1718231	1654963	1	25019	18420	21719.5	0.323029	1102443	1241853	1172148
LDHA	Homo sapiens lactate dehydrogenase A, mRNA (cDNA clone MGC:72033 IMAGE:4096518), complete cds., CHR Map: 11p15.4	ENSG00000134333				1	12798	14543	13670.5	0.0796631	681431	659735	670583	1	36142	13691	24916.5	0.0983097	570603	577660	574132	1	38886	28837	33861.5	0.133713	4568729	4400019	4484374	1	26939	20067	23503	0.349555	4346218	4192203	4.26921e+06
LDHB	Homo sapiens lactate dehydrogenase B, mRNA (cDNA clone MGC:8627 IMAGE:2961445), complete cds., CHR Map: 12p12.2-p12.1	ENSG00000111716				1	12401	12349	12375	0.0721137	684463	691913	688188	1	17245	18989	18117	0.0714818	674508	673677	674092	1	31328	33970	32649	0.128925	4566608	4448596	4507602	1	24631	17160	20895.5	0.310774	4245227	4239478	4.24235e+06
LDHC	Homo sapiens lactate dehydrogenase C, mRNA (cDNA clone MGC:74967 IMAGE:5744600), complete cds., CHR Map: 11p15.5-p15.3	ENSG00000166796				1	10091	13013	11552	0.0673178	397102	380043	388572	1	62257	17415	39836	0.157176	276585	263450	270018	1	27722	29841	28781.5	0.113653	2074862	2361707	2.21828e+06	1	21231	15426	18328.5	0.272595	3052690	2943350	2998020
LDHD	Homo sapiens lactate dehydrogenase D, mRNA (cDNA clone MGC:57726 IMAGE:5762691), complete cds., CHR Map: 16q23.1	ENSG00000166816				1	14809	18929	16869	0.0983019	233956	235969	234962	1	31096	39523	35309.5	0.139316	224820	226310	225565	1	45084	39852	42468	0.167698	897562	981168	939365	1	17821	15476	16648.5	0.247609	1585202	1580502	1582852
LEF1	Homo sapiens lymphoid enhancer-binding factor 1	ENSG00000138795				3	24832	145592	85212	0.496562	67325	78214	72769.5	1	48878	55993	52435.5	0.206888	45606	46466	46036	2	199507	212798	206152	0.814057	35695	42200	38947.5	1	21712	20178	20945	0.31151	816314	769459	792886
LGALS3	Homo sapiens lectin, galactoside-binding, soluble, 3, mRNA (cDNA clone MGC:2058 IMAGE:3050135), complete cds., CHR Map: 14q22.3	ENSG00000131981				1	13161	13004	13082.5	0.0762366	514632	484007	499320	1	15499	11628	13563.5	0.0535157	527243	515965	521604	1	48199	27441	37820	0.149344	2533330	2346947	2.44014e+06	1	46998	39976	43487	0.646772	1876211	1478716	1.67746e+06
LHX4	Homo sapiens LIM homeobox 4	ENSG00000121454				1	16195	21616	18905.5	0.110169	1017145	963361	990253	1	30818	25807	28312.5	0.111709	927360	935934	931647	1	83168	101949	92558.5	0.365496	2915837	2904267	2910052	1	37059	71905	54482	0.810298	2692839	2714063	2703451
LHX5	Homo sapiens LIM homeobox 5, mRNA (cDNA clone MGC:129689 IMAGE:40010942), complete cds.	ENSG00000089116			X(C)	3	26964	114682	70823	0.412712	755550	781103	768326	1	40160	37744	38952	0.153688	451986	465718	458852	1	34485	40244	37364.5	0.147545	2731414	2977423	2.85442e+06	1	334182	338327	336254	5.00103	2967265	2893585	2930425
LHX6	Homo sapiens LIM homeobox 6, mRNA (cDNA clone MGC:119544 IMAGE:40008210), complete cds.	ENSG00000106852				1	32540	23160	27850	0.162292	423226	438757	430992	3	57481	303545	180513	0.712226	350760	336972	343866	1	40104	28730	34417	0.135906	2847790	2790766	2819278	1	162236	170379	166308	2.47345	2914204	2692960	2803582
LHX8	Homo sapiens LIM homeobox 8, mRNA (cDNA clone MGC:43046 IMAGE:4839343), complete cds.	ENSG00000162624				2	76738	14068	45403	0.26458	4652	4651	4651.5	2	40263	39982	40122.5	0.158306	1851	1431	1641	2	103923	93462	98692.5	0.389718	11452	11302	11377	2	59872	52314	56093	0.834258	10808	13903	12355.5
LHX9	Homo sapiens LIM homeobox 9, mRNA (cDNA clone MGC:149693 IMAGE:40117467), complete cds.	ENSG00000143355				1	31428	30503	30965.5	0.180447	649654	657493	653574	1	39603	60070	49836.5	0.196633	428109	459078	443594	1	48092	50559	49325.5	0.194777	2801640	2840047	2.82084e+06	1	113197	138460	125828	1.87142	2781538	2846565	2.81405e+06
LIN28	Homo sapiens lin-28 homolog (C. elegans)	-				1	14597	19192	16894.5	0.0984505	366847	387141	376994	1	16321	24447	20384	0.0804264	331203	326014	328608	1	33213	32299	32756	0.129347	1893872	1935972	1914922	1	19034	17180	18107	0.269301	2305605	2279849	2292727
LIN28A	Homo sapiens lin-28 homolog (C. elegans), mRNA (cDNA clone MGC:15037 IMAGE:3841184), complete cds., CHR Map: 1p36.11	ENSG00000131914				1	403380	254733	329056	1.91753	631547	647603	639575	1	510267	235813	373040	1.47185	612471	646875	629673	1	254698	229291	241994	0.95559	2459882	2383509	2.4217e+06	1	30571	24086	27328.5	0.40645	2427333	2379527	2403430
LIN28B	Homo sapiens lin-28 homolog B (C. elegans), mRNA (cDNA clone MGC:169149 IMAGE:9021526), complete cds., CHR Map: 6q16.3-q21	ENSG00000187772				1	37624	74804	56214	0.32758	210397	219560	214978	1	181822	126974	154398	0.609188	508409	492354	500382	1	181956	158331	170144	0.671864	2608618	2481937	2.54528e+06	1	40730	29968	35349	0.525737	2300062	2373297	2.33668e+06
LLPH	Homo sapiens LLP homolog, long-term synaptic facilitation (Aplysia), mRNA (cDNA clone MGC:14817 IMAGE:4247279), complete cds., CHR Map: 12q14.3	ENSG00000139233				2	36021	37361	36691	0.213812	10452	9849	10150.5	2	26198	29482	27840	0.109845	17283	8306	12794.5	1	143772	202356	173064	0.683396	1998723	2077775	2038249	1	57574	34850	46212	0.6873	1757094	1702116	1729605
LMX1A	Homo sapiens LIM homeobox transcription factor 1, alpha, mRNA (cDNA clone IMAGE:4825854), complete cds.	ENSG00000162761				2	86143	152937	119540	0.696604	7586	2819	5202.5	2	99046	192696	145871	0.575544	13520	3599	8559.5	2	43855	75817	59836	0.236281	24484	28770	26627	2	45478	36377	40927.5	0.608705	21882	22705	22293.5
LMX1B	Homo sapiens LIM homeobox transcription factor 1, beta, mRNA (cDNA clone MGC:142051 IMAGE:8322543), complete cds.	ENSG00000136944				1	48927	31025	39976	0.232955	433853	393614	413734	1	37319	42961	40140	0.158375	358221	331827	345024	1	32164	26852	29508	0.116521	2293882	2326674	2310278	1	87636	113065	100350	1.49249	2318907	2273909	2296408
LRP1	Homo sapiens low density lipoprotein-related protein 1 (alpha-2-macroglobulin receptor), mRNA (cDNA clone IMAGE:4859182), complete cds., CHR Map: 12q13-q14	ENSG00000123384				1	19785	24813	22299	0.129945	378279	334048	356164	1	23430	23720	23575	0.0930167	405969	394616	400292	1	27090	26679	26884.5	0.106162	1697326	1746055	1.72169e+06	1	22511	19723	21117	0.314068	1584365	1611645	1598005
LRPPRC	Homo sapiens leucine-rich PPR-motif containing, mRNA (cDNA clone MGC:48347 IMAGE:4827456), complete cds., CHR Map: 2p21	ENSG00000138095				2	25984	37277	31630.5	0.184323	11239	9666	10452.5	2	319995	215556	267776	1.05653	8035	10990	9512.5	2	127593	55098	91345.5	0.360706	34500	43953	39226.5	2	17307	26976	22141.5	0.329305	21908	28472	25190
LRRC59	Homo sapiens leucine rich repeat containing 59, mRNA (cDNA clone MGC:59989 IMAGE:4127952), complete cds., CHR Map: 17q21.33	ENSG00000108829				1	111483	150704	131094	0.76393	520763	498576	509670	1	97783	129662	113722	0.4487	513600	523722	518661	1	55891	60407	58149	0.229619	1631075	1575935	1603505	1	31016	18884	24950	0.371075	1464478	1529275	1.49688e+06
LSM1	Homo sapiens LSM1 homolog, U6 small nuclear RNA associated (S. cerevisiae), mRNA (cDNA clone MGC:1352 IMAGE:3353833), complete cds., CHR Map: 8p11.2	ENSG00000175324				1	29803	39410	34606.5	0.201665	279064	273328	276196	1	30558	28097	29327.5	0.115714	372286	370527	371406	1	106923	85481	96202	0.379883	1187490	1285314	1236402	1	41320	31722	36521	0.543168	712808	694151	703480
LSM10	Homo sapiens LSM10, U7 small nuclear RNA associated, mRNA (cDNA clone MGC:15749 IMAGE:3357043), complete cds., CHR Map: 1p34.3	ENSG00000181817				1	42935	43539	43237	0.251958	327309	309571	318440	1	41298	70139	55718.5	0.219841	367990	368752	368371	1	109173	134722	121948	0.481547	1921525	1969898	1.94571e+06	1	29238	21510	25374	0.377382	2183935	1805201	1994568
LSM11	Homo sapiens LSM11, U7 small nuclear RNA associated, mRNA (cDNA clone MGC:161727 IMAGE:8992165), complete cds., CHR Map: 5q33.3	ENSG00000155858				2	33128	23750	28439	0.165725	11845	16615	14230	2	31959	178826	105392	0.415833	18216	24917	21566.5	1	54796	47374	51085	0.201725	105860	108052	106956	1	47199	17166	32182.5	0.478643	121113	86928	104020
LSM14A	Homo sapiens LSM14A, SCD6 homolog A (S. cerevisiae), mRNA (cDNA clone MGC:10135 IMAGE:3902704), complete cds., CHR Map: 19q13.11	ENSG00000262860; ENSG00000257103				1	29016	31911	30463.5	0.177522	63374	74455	68914.5	1	71209	154286	112748	0.444853	170036	161487	165762	1	84351	71898	78124.5	0.308499	267508	281254	274381	1	33805	30822	32313.5	0.480591	147927	151602	149764
LSM14B	Homo sapiens LSM14B, SCD6 homolog B (S. cerevisiae), mRNA (cDNA clone MGC:52030 IMAGE:5724236), complete cds., CHR Map: 20q13.33	ENSG00000149657				1	30804	29265	30034.5	0.175022	472154	498215	485184	1	23617	28254	25935.5	0.10233	491928	489737	490832	2	86036	41797	63916.5	0.252394	68455	24725	46590	1	22322	21058	21690	0.32259	236108	235571	235840
LSM2	Homo sapiens LSM2 homolog, U6 small nuclear RNA associated (S. cerevisiae), mRNA (cDNA clone MGC:15227 IMAGE:3842537), complete cds., CHR Map: 6p21.3	ENSG00000225998; ENSG00000236826; ENSG00000224979; ENSG00000204392; ENSG00000172850; ENSG00000231502				1	51162	43862	47512	0.27687	204719	196672	200696	1	93054	35973	64513.5	0.254542	145142	133990	139566	1	82254	76430	79342	0.313306	964792	908588	936690	1	16565	24106	20335.5	0.302445	1090352	1075052	1082702
LSM3	Homo sapiens LSM3 homolog, U6 small nuclear RNA associated (S. cerevisiae), mRNA (cDNA clone MGC:12477 IMAGE:3828636), complete cds., CHR Map: 3p25.1	ENSG00000170860				1	55513	48256	51884.5	0.30235	253762	236749	245256	1	43620	44182	43901	0.173214	247251	261641	254446	1	59957	33356	46656.5	0.184238	1090479	1062331	1076405	1	28519	44066	36292.5	0.53977	823633	662056	742844
LSM4	Homo sapiens LSM4 homolog, U6 small nuclear RNA associated (S. cerevisiae), mRNA (cDNA clone MGC:4705 IMAGE:3534432), complete cds., CHR Map: 19p13.11	ENSG00000130520				1	22057	25816	23936.5	0.139487	524285	544477	534381	1	20694	21003	20848.5	0.0822592	543094	538776	540935	1	53023	73965	63494	0.250726	2698628	2777683	2.73816e+06	1	15703	19192	17447.5	0.259493	2389479	2471550	2.43051e+06
LSM5	Homo sapiens LSM5 homolog, U6 small nuclear RNA associated (S. cerevisiae), mRNA (cDNA clone MGC:14558 IMAGE:4132686), complete cds., CHR Map: 7p14.3	ENSG00000106355				1	36969	37473	37221	0.216901	411088	423723	417406	1	40227	38646	39436.5	0.155599	484613	483207	483910	1	33979	53950	43964.5	0.173607	1772207	1890690	1.83145e+06	1	21033	34093	27563	0.409938	1495826	1659291	1.57756e+06
LSM6	Homo sapiens LSM6 homolog, U6 small nuclear RNA associated (S. cerevisiae), mRNA (cDNA clone MGC:10205 IMAGE:3910698), complete cds., CHR Map: 4q31.22	ENSG00000164167				1	37390	48246	42818	0.249516	470384	442752	456568	1	40265	41617	40941	0.161535	304642	442431	373536	1	35592	24734	30163	0.119108	2584410	49270	1316840	1	24209	27451	25830	0.384163	2479838	2275306	2377572
LSM7	Homo sapiens LSM7 homolog, U6 small nuclear RNA associated (S. cerevisiae), mRNA (cDNA clone MGC:31849 IMAGE:4855162), complete cds., CHR Map: 19p13.3	ENSG00000130332				1	22885	30033	26459	0.154186	372562	373444	373003	1	65530	72262	68896	0.271834	363400	335771	349586	1	81344	98646	89995	0.355373	2168022	2176143	2.17208e+06	1	23735	27629	25682	0.381962	2378039	2356348	2.36719e+06
LSMD1	Homo sapiens LSM domain containing 1, mRNA (cDNA clone MGC:60160 IMAGE:4476019), complete cds., CHR Map: 17p13.1	-				1	86542	85475	86008.5	0.501203	91368	67689	79528.5	1	86083	139484	112784	0.444995	106705	126943	116824	1	162328	439187	300758	1.18763	1241829	1270654	1.25624e+06	1	31802	34796	33299	0.495248	956298	1030537	993418
LTA4H	Homo sapiens leukotriene A4 hydrolase, mRNA (cDNA clone MGC:45340 IMAGE:5502553), complete cds., CHR Map: 12q22	ENSG00000111144				1	20352	27574	23963	0.139641	232012	278817	255414	1	86649	94370	90509.5	0.357111	231202	290233	260718	1	15289	23972	19630.5	0.0775171	698584	696332	697458	1	8561	7720	8140.5	0.121072	619911	650638	635274
LUC7L2	Homo sapiens LUC7-like 2 (S. cerevisiae), mRNA (cDNA clone MGC:65020 IMAGE:6147116), complete cds., CHR Map: 7q34	ENSG00000146963				1	39320	42987	41153.5	0.239817	620804	633442	627123	1	142583	125736	134160	0.529335	673794	703263	688528	1	122445	161131	141788	0.559894	2196869	2102677	2149773	1	29596	18730	24163	0.359371	2012040	1915468	1963754
LUC7L3	Homo sapiens cisplatin resistance-associated overexpressed protein, mRNA (cDNA clone IMAGE:6195884), complete cds., CHR Map: 17q21.33	ENSG00000108848				1	22827	59284	41055.5	0.239246	42127	45394	43760.5	2	82774	98269	90521.5	0.357159	8866	9230	9048	1	105745	94269	100007	0.394908	191945	189437	190691	1	13759	14992	14375.5	0.213803	208045	153391	180718
LYAR	Homo sapiens Ly1 antibody reactive homolog (mouse), mRNA (cDNA clone MGC:8861 IMAGE:3911275), complete cds., CHR Map: 4p16.3	ENSG00000145220				1	40310	40689	40499.5	0.236006	32375	62540	47457.5	1	158203	146015	152109	0.600156	331501	304517	318009	1	119731	127573	123652	0.488278	953003	1174990	1.064e+06	1	24046	28231	26138.5	0.388752	315877	646192	481034
MAEL	Homo sapiens hypothetical protein FLJ14904	ENSG00000143194				1	23231	22573	22902	0.133458	574384	577087	575736	1	32179	29591	30885	0.121859	369064	359740	364402	1	84666	108753	96709.5	0.381887	1279799	1076116	1.17796e+06	1	51150	40942	46046	0.684831	2005258	1984562	1994910
MAFG	Homo sapiens v-maf musculoaponeurotic fibrosarcoma oncogene homolog G (avian)	ENSG00000197063				1	121764	101272	111518	0.649857	675738	702815	689276	1	293241	292893	293067	1.15632	778182	720186	749184	1	133895	125548	129722	0.512245	2744236	3117086	2930661	1	57453	65521	61487	0.914482	2750778	2433358	2592068
MAGOH	Homo sapiens mago-nashi homolog, proliferation-associated (Drosophila), mRNA (cDNA clone MGC:17367 IMAGE:3861094), complete cds., CHR Map: 1p32.3	ENSG00000162385				1	54255	64961	59608	0.347358	239304	244129	241716	3	353309	82768	218038	0.860286	245675	281455	263565	1	30578	38357	34467.5	0.136106	1194743	1157094	1.17592e+06	1	28475	24309	26392	0.392522	1186979	1218259	1202619
MAK16	Homo sapiens MAK16 homolog (S. cerevisiae), mRNA (cDNA clone MGC:57551 IMAGE:6471474), complete cds., CHR Map: 8p12	ENSG00000198042				1	21516	26294	23905	0.139303	74102	72921	73511.5	1	25803	24765	25284	0.0997597	231159	231809	231484	1	78573	85106	81839.5	0.323168	1348327	1315135	1331731	1	40911	52808	46859.5	0.69693	975169	986933	981051
MAMSTR	Homo sapiens likely ortholog of MEF2-activating SAP transcriptional regulator, mRNA (cDNA clone MGC:117259 IMAGE:5786639), complete cds., CHR Map: 19q13.33	ENSG00000176909				2	37278	42426	39852	0.232232	6508	8054	7281	2	36736	40482	38609	0.152334	9379	11382	10380.5	2	49609	51533	50571	0.199695	32475	31592	32033.5	2	39691	28264	33977.5	0.505339	38806	37831	38318.5
MAP3K12		ENSG00000139625				1	52328	88845	70586.5	0.411334	29175	36192	32683.5	2	47913	44056	45984.5	0.181435	15765	15218	15491.5	1	89061	147007	118034	0.466094	200662	153675	177168	2	31799	44677	38238	0.568705	15970	12914	14442
MAP4	Homo sapiens microtubule-associated protein 4, mRNA (cDNA clone MGC:16562 IMAGE:4098499), complete cds., CHR Map: 3p21	ENSG00000047849				1	51204	47538	49371	0.287703	181971	214162	198066	1	100513	198599	149556	0.590083	74412	90684	82548	1	186643	179454	183048	0.722823	2284074	2280644	2282359	1	102888	99278	101083	1.50338	1931382	1952098	1941740
MAPRE1	Homo sapiens microtubule-associated protein, RP/EB family, member 1, mRNA (cDNA clone MGC:129946 IMAGE:40031641), complete cds., CHR Map: 20q11.1-q11.23	ENSG00000101367				1	11380	13882	12631	0.0736055	641798	610314	626056	1	19458	14737	17097.5	0.0674593	597779	592123	594951	1	31879	57214	44546.5	0.175906	2781031	2738645	2759838	1	50834	43758	47296	0.703422	2686213	2672988	2.6796e+06
MATR3	Homo sapiens matrin 3	ENSG00000015479; ENSG00000280987				1	25860	41471	33665.5	0.196181	430005	414778	422392	1	421904	301791	361848	1.42769	512565	444270	478418	1	109233	134646	121940	0.481516	1396861	1550685	1473773	1	36119	48914	42516.5	0.632338	1141954	1354283	1.24812e+06
MAX	Homo sapiens MAX protein	ENSG00000125952				1	11110	17800	14455	0.0842346	163332	178047	170690	1	12838	21656	17247	0.0680492	57214	44369	50791.5	1	383359	389799	386579	1.52653	751736	1095240	923488	1	40690	40831	40760.5	0.606221	476849	534286	505568
MAZ	Homo sapiens MYC-associated zinc finger protein (purine-binding transcription factor), mRNA (cDNA clone MGC:52386 IMAGE:4309842), complete cds., CHR Map: 16p11.2	ENSG00000103495				1	37149	51000	44074.5	0.256838	354109	331550	342830	1	126165	86567	106366	0.419674	497309	461382	479346	1	163606	158985	161296	0.636925	1690877	1689568	1.69022e+06	1	67479	69851	68665	1.02124	1644086	1629284	1636685
MBD3	Homo sapiens methyl-CpG binding domain protein 3	ENSG00000071655				1	10795	11276	11035.5	0.0643079	258311	257886	258098	1	37586	40783	39184.5	0.154605	293450	266971	280210	1	47095	87872	67483.5	0.266479	1071626	1062715	1.06717e+06	1	27438	13338	20388	0.303226	863472	928493	895982
MBD4	Homo sapiens methyl-CpG binding domain protein 4	ENSG00000129071				1	42116	30586	36351	0.211831	190450	212789	201620	1	135893	135406	135650	0.535214	222819	206970	214894	1	101178	90052	95615	0.377565	419250	367144	393197	3	67502	231726	149614	2.22517	244451	290942	267696
MBNL1	Homo sapiens muscleblind-like (Drosophila)	ENSG00000152601				1	32652	32911	32781.5	0.19103	249184	223686	236435	1	68561	68114	68337.5	0.26963	169980	145137	157558	1	69242	42658	55950	0.220936	1138227	1192143	1165185	1	27237	27247	27242	0.405164	849395	868818	859106
MBNL2	Homo sapiens muscleblind-like 2 (Drosophila), mRNA (cDNA clone MGC:120628 IMAGE:40026588), complete cds., CHR Map: 13q32.1	ENSG00000139793		X(F)		1	46586	89891	68238.5	0.397651	259732	233300	246516	1	54733	69687	62210	0.245454	234754	228131	231442	1	576166	501296	538731	2.12735	2713437	2461630	2.58753e+06	1	37496	36371	36933.5	0.549303	2433673	2223938	2.32881e+06
MBNL3	Homo sapiens muscleblind-like 3 (Drosophila)	ENSG00000076770				1	11312	11412	11362	0.0662106	74206	76397	75301.5	1	27094	26584	26839	0.105895	50121	49094	49607.5	1	173598	325210	249404	0.984848	244344	333609	288976	1	62141	26053	44097	0.655844	116346	152365	134356
MCAT	Homo sapiens malonyl CoA:ACP acyltransferase (mitochondrial), mRNA (cDNA clone MGC:47838 IMAGE:6052380), complete cds., CHR Map: 22q13.31	ENSG00000100294				1	38951	45580	42265.5	0.246297	425692	444442	435067	1	75769	73243	74506	0.293968	469191	480714	474952	1	70390	70087	70238.5	0.277358	1669731	1707478	1.6886e+06	1	43366	23103	33234.5	0.494289	1665947	1636143	1651045
MCM2		ENSG00000073111				1	12126	16459	14292.5	0.0832877	173885	163657	168771	1	15330	11151	13240.5	0.0522413	172275	165882	169078	1	29962	30464	30213	0.119305	1705815	1761665	1733740	1	18944	16939	17941.5	0.26684	1377784	1358716	1368250
MCM7		ENSG00000166508				1	19627	24392	22009.5	0.128257	222724	223139	222932	1	31267	26922	29094.5	0.114794	221019	221716	221368	1	58001	53504	55752.5	0.220156	1686063	1665458	1.67576e+06	1	19215	19235	19225	0.285929	1373456	1382918	1378187
MDH2	Homo sapiens malate dehydrogenase 2, NAD (mitochondrial), mRNA (cDNA clone MGC:3559 IMAGE:2823443), complete cds., CHR Map: 7cen-q22	ENSG00000146701				1	51238	36136	43687	0.25458	767517	786858	777188	1	33229	36195	34712	0.136959	827110	782807	804958	1	38408	21287	29847.5	0.117862	2933628	2833432	2883530	1	16909	17511	17210	0.25596	2835364	2783462	2809413
MECP2	Homo sapiens methyl CpG binding protein 2 (Rett syndrome), mRNA (cDNA clone MGC:10245 IMAGE:3956518), complete cds., CHR Map: Xq28	ENSG00000169057	X(A)		X(C)	1	740319	777086	758702	4.42124	871179	827170	849174	1	1323517	1254622	1.28907e+06	5.08611	790604	767205	778904	1	361399	353556	357478	1.41161	3001495	2920004	2.96075e+06	1	207046	216589	211818	3.15031	2946043	3036422	2.99123e+06
MED1	Homo sapiens mediator complex subunit 1, mRNA (cDNA clone IMAGE:4822636), complete cds.	ENSG00000125686				1	14451	17106	15778.5	0.0919472	111041	113154	112098	1	22277	19649	20963	0.0827109	82231	74256	78243.5	1	51392	63311	57351.5	0.22647	448720	489143	468932	1	20181	31391	25786	0.383509	884758	719008	801883
MED15	Homo sapiens PC2 (positive cofactor 2, multiprotein complex) glutamine/Q-rich-associated protein	ENSG00000099917				1	15463	25852	20657.5	0.120379	110273	115929	113101	1	50564	24852	37708	0.148779	78317	64935	71626	1	100390	203745	152068	0.600485	586335	612980	599658	1	37982	34917	36449.5	0.542105	931939	904406	918172
MED17	Homo sapiens cofactor required for Sp1 transcriptional activation, subunit 6, 77kDa	ENSG00000042429				1	15973	15505	15739	0.091717	53471	51318	52394.5	1	20023	24497	22260	0.0878283	41112	30511	35811.5	1	91730	79559	85644.5	0.338194	285464	244208	264836	1	40023	40244	40133.5	0.596896	476714	334939	405826
MED4	Homo sapiens vitamin D receptor interacting protein	ENSG00000136146				1	16926	17748	17337	0.101029	78449	81659	80054	1	32791	26797	29794	0.117554	26008	25036	25522	1	47836	81279	64557.5	0.254925	902057	1093538	997798	1	77283	39319	58301	0.867097	929720	927274	928497
MEF2A	Homo sapiens MADS box transcription enhancer factor 2, polypeptide A (myocyte enhancer factor 2A)	ENSG00000068305				1	33010	34958	33984	0.198037	461272	572115	516694	1	45463	49536	47499.5	0.187412	289372	284820	287096	1	243209	215721	229465	0.906113	353117	293816	323466	1	118292	106430	112361	1.67112	1291861	1254401	1273131
MEF2B	Homo sapiens myocyte enhancer factor 2B, mRNA (cDNA clone MGC:161523 IMAGE:8991961), complete cds.	ENSG00000213999				3	51763	174152	112958	0.658245	722975	687276	705126	1	39355	63850	51602.5	0.203601	739514	599092	669303	1	56321	54880	55600.5	0.219556	3708220	3624964	3666592	1	149424	198707	174066	2.58884	3848902	3768753	3.80883e+06
MEF2C	Homo sapiens MADS box transcription enhancer factor 2, polypeptide C (myocyte enhancer factor 2C)	ENSG00000081189				1	16650	24713	20681.5	0.120519	813315	853310	833312	3	20039	189896	104968	0.414156	611950	637762	624856	1	54946	62318	58632	0.231526	487489	729546	608518	1	26380	27485	26932.5	0.400561	2487881	2372072	2.42998e+06
MEF2D	Homo sapiens MADS box transcription enhancer factor 2, polypeptide D (myocyte enhancer factor 2D)	ENSG00000116604				2	13993	25004	19498.5	0.113625	4660	7722	6191	2	33059	54260	43659.5	0.172261	4453	5047	4750	2	72945	89701	81323	0.321129	29807	25571	27689	2	59399	58602	59000.5	0.8775	37738	23297	30517.5
MEIS2	Homo sapiens Meis1, myeloid ecotropic viral integration site 1 homolog 2 (mouse)	ENSG00000134138				1	25826	22856	24341	0.141844	557539	596246	576892	1	36345	63830	50087.5	0.197624	575244	567150	571197	1	87950	84014	85982	0.339526	2847935	2981380	2.91466e+06	1	58834	47250	53042	0.788881	2765329	2729824	2.74758e+06
MEN1	Homo sapiens multiple endocrine neoplasia I	ENSG00000133895				1	38086	40579	39332.5	0.229205	166510	164111	165310	1	44606	54331	49468.5	0.195181	144662	133877	139270	1	56441	44403	50422	0.199107	1414801	1526954	1.47088e+06	1	39158	43151	41154.5	0.612081	2057158	1960807	2.00898e+06
MEOX1	Homo sapiens mesenchyme homeo box 1, transcript variant 1	ENSG00000005102				1	13067	11999	12533	0.0730344	39348	32155	35751.5	1	29414	34228	31821	0.125552	26481	27395	26938	1	162372	136659	149516	0.590408	132615	136710	134662	1	47381	40942	44161.5	0.656804	83387	84712	84049.5
MEOX2	Homo sapiens mesenchyme homeo box 2 (growth arrest-specific homeo box)	ENSG00000106511				1	20230	33882	27056	0.157665	540829	559675	550252	1	22288	32140	27214	0.107375	535133	527184	531158	1	236503	147450	191976	0.758078	2772725	2774904	2.77381e+06	1	60694	58444	59569	0.885956	2643848	2603946	2623897
MEPCE	Homo sapiens methylphosphate capping enzyme, mRNA (cDNA clone MGC:3013 IMAGE:3162468), complete cds., CHR Map: 7q22.1	ENSG00000146834				2	39030	72897	55963.5	0.32612	19198	24890	22044	1	40258	44763	42510.5	0.167728	35503	30570	33036.5	2	71763	76140	73951.5	0.29202	50508	28218	39363	2	18752	312224	165488	2.46126	44016	44630	44323
MESP1	Homo sapiens mesoderm posterior 1	ENSG00000166823				2	12129	11305	11717	0.0682793	11164	10363	10763.5	2	37914	66539	52226.5	0.206063	3523	3197	3360	2	104176	105485	104830	0.413955	37238	39199	38218.5	2	32187	29607	30897	0.459524	23508	30895	27201.5
MESP2	Homo sapiens mesoderm posterior 2 homolog (mouse), mRNA (cDNA clone MGC:133018 IMAGE:40004357), complete cds.	ENSG00000188095				1	42592	52334	47463	0.276584	146983	142840	144912	1	95114	38373	66743.5	0.263341	29488	27723	28605.5	1	50710	60585	55647.5	0.219741	856568	963482	910025	1	126901	142935	134918	2.0066	1141632	1219465	1.18055e+06
METT10D	Homo sapiens methyltransferase 10 domain containing, mRNA (cDNA clone MGC:60053 IMAGE:6174508), complete cds., CHR Map: 17p13.3	-				1	32239	40635	36437	0.212332	228153	230038	229096	1	122660	156746	139703	0.551208	293429	330575	312002	1	50085	41310	45697.5	0.180451	752005	800890	776448	1	24919	16074	20496.5	0.30484	695413	690220	692816
MEX3D	Homo sapiens mex-3 homolog D (C. elegans), mRNA (cDNA clone IMAGE:8322793), partial cds., CHR Map: 19p13.3	ENSG00000181588				2	48574	63391	55982.5	0.326231	3723	3696	3709.5	2	42501	43140	42820.5	0.168951	4398	4227	4312.5	2	139221	115936	127578	0.503783	32185	28629	30407	2	94998	95657	95327.5	1.41778	35275	49458	42366.5
MFAP1	Homo sapiens microfibrillar-associated protein 1, mRNA (cDNA clone MGC:19542 IMAGE:4139958), complete cds., CHR Map: 15q15-q21	ENSG00000140259				1	38849	62862	50855.5	0.296354	646027	669581	657804	1	49277	48628	48952.5	0.193145	645344	643504	644424	1	85336	60709	73022.5	0.288352	2344539	2456803	2400671	1	105137	74652	89894.5	1.33698	2648654	2640432	2644543
MGMT	Homo sapiens O-6-methylguanine-DNA methyltransferase	ENSG00000170430				1	81650	39115	60382.5	0.351871	821479	862381	841930	1	97832	110393	104112	0.410783	785676	793035	789356	1	85328	86026	85677	0.338322	3366915	3474298	3.42061e+06	1	34171	33900	34035.5	0.506202	3066156	3141449	3.1038e+06
MIER1	Homo sapiens mesoderm induction early response 1 homolog (Xenopus laevis), mRNA (cDNA clone MGC:150640 IMAGE:40123797), complete cds.	ENSG00000198160				1	51046	47812	49429	0.288041	100979	103215	102097	1	94717	71404	83060.5	0.327721	35101	32309	33705	1	45918	86405	66161.5	0.261259	734986	768280	751633	1	106933	87818	97375.5	1.44824	1137432	956328	1046880
MIER2	Homo sapiens KIAA1193	ENSG00000105556				1	18389	21957	20173	0.117556	155980	157766	156873	1	26900	32400	29650	0.116986	156691	168157	162424	1	81991	64818	73404.5	0.28986	646019	727745	686882	1	28987	25434	27210.5	0.404695	1112021	1064655	1088338
MIF4GD	Homo sapiens MIF4G domain containing, mRNA (cDNA clone MGC:45027 IMAGE:5215495), complete cds., CHR Map: 17q25.1	ENSG00000125457				1	21904	15614	18759	0.109316	310238	269450	289844	1	25573	20723	23148	0.091332	633538	556126	594832	1	54967	41367	48167	0.190202	2462438	2448120	2455279	1	29205	27789	28497	0.423829	1910612	2150696	2030654
MINA		-				1	58282	29917	44099.5	0.256984	149809	159501	154655	1	73836	53244	63540	0.250701	96186	94971	95578.5	1	88808	58434	73621	0.290715	371630	354663	363146	1	22444	23437	22940.5	0.341189	240096	249009	244552
MITF	Homo sapiens microphthalmia-associated transcription factor, transcript variant 5	ENSG00000187098		X(F)	X(C)	1	55740	28912	42326	0.246649	101032	108582	104807	1	95785	39854	67819.5	0.267586	164767	170007	167387	1	1703154	966011	1.33458e+06	5.27001	521385	404769	463077	1	637640	464867	551254	8.19866	240771	271709	256240
MIXL1	Homo sapiens Mix1 homeobox-like 1 (Xenopus laevis), mRNA (cDNA clone MGC:142001 IMAGE:8322493), complete cds.	ENSG00000185155				1	30516	20902	25709	0.149816	192091	198454	195272	1	26752	31973	29362.5	0.115852	99087	82239	90663	1	48998	57833	53415.5	0.210928	1443315	1449500	1.44641e+06	1	74086	83538	78812	1.17215	1649195	1626550	1.63787e+06
MKI67IP	Homo sapiens MKI67 (FHA domain) interacting nucleolar phosphoprotein, mRNA (cDNA clone MGC:30198 IMAGE:4997441), complete cds., CHR Map: 2q14.3	-				1	32967	27642	30304.5	0.176596	121765	135545	128655	1	61332	53667	57499.5	0.226868	334128	324102	329115	1	201081	182632	191856	0.757604	1538330	1231338	1384834	1	58118	64240	61179	0.909901	1402040	1271435	1.33674e+06
MKL1	Homo sapiens megakaryoblastic leukemia (translocation) 1, mRNA (cDNA clone MGC:131756 IMAGE:5551767), complete cds., CHR Map: 22q13	ENSG00000196588				3	47066	225227	136146	0.793376	267500	301835	284668	1	41872	54281	48076.5	0.189689	150554	162188	156371	1	70770	83626	77198	0.30484	1772253	1929409	1850831	1	46575	44724	45649.5	0.678934	1978651	1885916	1.93228e+06
MKL2	Homo sapiens MKL/myocardin-like 2, mRNA (cDNA clone IMAGE:5741919), complete cds., CHR Map: 16p13.12	ENSG00000186260				2	27359	26826	27092.5	0.157878	18617	24397	21507	1	30064	31197	30630.5	0.120855	51571	54234	52902.5	1	317621	119527	218574	0.863107	116885	118643	117764	2	44761	63096	53928.5	0.802066	60373	50337	55355
MKRN2	Homo sapiens makorin, ring finger protein, 2	ENSG00000075975		X(F)		1	67760	71188	69474	0.404851	131383	146384	138884	1	106910	107427	107168	0.42284	95836	93172	94504	1	468948	556296	512622	2.02425	549591	590494	570042	1	89977	93696	91836.5	1.36586	275920	270130	273025
MKRN3	Homo sapiens makorin, ring finger protein, 3	ENSG00000179455				1	10143	13120	11631.5	0.0677811	438838	425332	432085	1	23234	42869	33051.5	0.130407	446079	445196	445638	1	42695	37697	40196	0.158726	1988840	2071559	2.0302e+06	1	30199	30611	30405	0.452206	2021020	1998434	2009727
MKX	Homo sapiens chromosome 10 open reading frame 48	ENSG00000150051				1	13169	15486	14327.5	0.0834916	390722	417310	404016	1	58279	37139	47709	0.188239	287473	299500	293486	1	69221	102423	85822	0.338895	1012071	1144053	1078062	1	41196	21973	31584.5	0.469749	1911965	1798822	1.85539e+06
MLL5		-				2	25665	19518	22591.5	0.131649	1565	1390	1477.5	2	50138	48588	49363	0.194765	2102	1729	1915.5	1	72195	58192	65193.5	0.257437	877534	895368	886451	1	28797	34170	31483.5	0.468247	654613	746423	700518
MLLT3	Homo sapiens myeloid/lymphoid or mixed-lineage leukemia (trithorax homolog, Drosophila); translocated to, 3	ENSG00000171843			X(C)	1	40593	35882	38237.5	0.222824	124161	138185	131173	3	62416	822895	442656	1.74653	160820	172113	166466	1	44593	99201	71897	0.283907	334604	304874	319739	1	411406	219113	315260	4.68878	203720	166692	185206
MLLT6	Homo sapiens myeloid/lymphoid or mixed-lineage leukemia (trithorax homolog, Drosophila); translocated to, 6, mRNA (cDNA clone IMAGE:5579994), complete cds.	ENSG00000275851; ENSG00000275023				1	24887	25548	25217.5	0.146952	285212	280800	283006	1	52973	55354	54163.5	0.213706	266161	263122	264642	1	54516	45500	50008	0.197472	2219531	2255869	2237700	1	27746	34977	31361.5	0.466432	1989961	1984104	1.98703e+06
MLX	Homo sapiens transcription factor-like 4, transcript variant 2	ENSG00000108788				1	60167	46843	53505	0.311793	405582	401858	403720	1	34327	56926	45626.5	0.180022	382083	390390	386236	1	52258	106623	79440.5	0.313695	1654621	2088603	1871612	1	22774	39228	31001	0.461071	1306132	1883826	1594979
MLXIP	Homo sapiens Mlx interactor	ENSG00000281178; ENSG00000175727				1	27377	13020	20198.5	0.117704	64789	57037	60913	1	24232	39139	31685.5	0.125017	54452	41034	47743	2	169624	120775	145200	0.573365	54336	49090	51713	2	47641	33327	40484	0.602109	34401	23177	28789
MNT	Homo sapiens MAX binding protein, mRNA (cDNA clone MGC:131693 IMAGE:3904263), complete cds.	ENSG00000070444				1	9636	12001	10818.5	0.0630434	253589	276422	265006	1	18677	18675	18676	0.0736874	183594	193797	188696	1	111798	79168	95483	0.377044	749886	648664	699275	1	18072	38823	28447.5	0.423093	1644491	1521906	1.5832e+06
MORF4L1	Homo sapiens mortality factor 4 like 1	ENSG00000185787				1	15268	18038	16653	0.0970432	121897	117478	119688	1	40441	48828	44634.5	0.176108	67978	83430	75704	1	49417	45067	47242	0.18655	912569	913950	913260	1	39028	32064	35546	0.528667	866193	1132192	999192
MORF4L2	Homo sapiens mortality factor 4 like 2	ENSG00000123562				1	95915	97620	96767.5	0.5639	158042	160687	159364	1	166699	88000	127350	0.502466	66996	71401	69198.5	1	155843	213052	184448	0.728348	1246257	1503396	1.37483e+06	2	44801	65033	54917	0.816768	12343	20702	16522.5
MOV10	Homo sapiens Mov10, Moloney leukemia virus 10, homolog (mouse)	ENSG00000155363	X(A)	X(F)		1	198221	222604	210412	1.22615	606972	636922	621947	1	1247858	1007663	1.12776e+06	4.44965	620727	615503	618115	1	532030	555227	543628	2.14668	4183405	4153315	4168360	1	90616	83886	87251	1.29766	3268990	3375318	3322154
MPHOSPH10	Homo sapiens M-phase phosphoprotein 10 (U3 small nucleolar ribonucleoprotein), mRNA (cDNA clone MGC:161667 IMAGE:8992105), complete cds., CHR Map: 2p13.3	ENSG00000124383				2	43431	55028	49229.5	0.286879	3218	2704	2961	2	58538	83640	71089	0.280486	2937	3056	2996.5	1	120605	77583	99094	0.391303	598864	621397	610130	1	31069	30085	30577	0.454764	334792	422723	378758
MPO		ENSG00000005381				1	15478	22155	18816.5	0.109651	234536	234162	234349	1	30353	17361	23857	0.0941294	264139	279978	272058	1	54008	28797	41402.5	0.163491	2193478	2271124	2232301	1	26237	24982	25609.5	0.380884	1745678	1720346	1733012
MRM1	Homo sapiens mitochondrial rRNA methyltransferase 1 homolog (S. cerevisiae), mRNA (cDNA clone MGC:90266 IMAGE:6164397), complete cds., CHR Map: 17q12	ENSG00000274853; ENSG00000278619				1	37038	35095	36066.5	0.210173	620802	642317	631560	1	68094	65245	66669.5	0.263049	642471	655511	648991	1	193129	210411	201770	0.796751	2794879	2817632	2.80626e+06	1	41273	41686	41479.5	0.616915	2674503	2673366	2.67393e+06
MRPL28	Homo sapiens mitochondrial ribosomal protein L28	ENSG00000086504				1	45211	19966	32588.5	0.189905	323267	343212	333240	1	48474	45044	46759	0.184491	336154	354814	345484	1	52480	65420	58950	0.232782	1953278	1973534	1963406	1	34875	36925	35900	0.533932	1906108	1959526	1932817
MRPL39	Homo sapiens mitochondrial ribosomal protein L39, mRNA (cDNA clone IMAGE:3529006), partial cds., CHR Map: 21q21.3	ENSG00000154719				2	17106	25094	21100	0.122958	6520	8921	7720.5	2	61624	44260	52942	0.208886	11268	13077	12172.5	1	96082	51421	73751.5	0.29123	140135	158814	149474	1	62394	36468	49431	0.735176	73046	70561	71803.5
MRPL44	Homo sapiens mitochondrial ribosomal protein L44, mRNA (cDNA clone MGC:19885 IMAGE:4554033), complete cds., CHR Map: 2q36.1	ENSG00000135900				1	19759	15789	17774	0.103576	479862	519202	499532	1	27263	25863	26563	0.104806	555406	558583	556994	1	55542	18423	36982.5	0.146037	2703405	2648127	2675766	1	26755	18450	22602.5	0.336162	2324156	2329571	2.32686e+06
MRPL54	Homo sapiens mitochondrial ribosomal protein L54, mRNA (cDNA clone MGC:70382 IMAGE:6165136), complete cds., CHR Map: 19p13.3	ENSG00000183617				1	26639	27878	27258.5	0.158845	372019	369196	370608	1	32395	26998	29696.5	0.11717	448160	415070	431615	1	31753	32959	32356	0.127768	1892356	1657838	1775097	1	10194	15203	12698.5	0.188862	1887027	2092036	1.98953e+06
MRPS17	Homo sapiens mitochondrial ribosomal protein S17	ENSG00000239789				2	62076	30528	46302	0.269819	18276	17236	17756	1	184470	218998	201734	0.795955	36004	36774	36389	1	68374	47317	57845.5	0.228421	97900	97221	97560.5	2	37151	37744	37447.5	0.556948	58263	70117	64190
MRPS21	Homo sapiens mitochondrial ribosomal protein S21, mRNA (cDNA clone MGC:2680 IMAGE:2819715), complete cds., CHR Map: 1q21	ENSG00000266472				1	42153	61053	51603	0.30071	38881	31573	35227	2	452708	123142	287925	1.13603	24465	13630	19047.5	1	102956	112648	107802	0.425689	364932	349761	357346	1	30470	25591	28030.5	0.416891	142531	153668	148100
MRPS23	Homo sapiens mitochondrial ribosomal protein S23, CHR Map: 17q22-q23	ENSG00000181610				1	27491	29478	28484.5	0.16599	194461	213264	203862	1	22970	28078	25524	0.100707	231826	270544	251185	1	60395	38769	49582	0.19579	529862	546814	538338	1	14331	11015	12673	0.188483	2028480	2049012	2038746
MRPS26	Homo sapiens mitochondrial ribosomal protein S26, mRNA (cDNA clone MGC:4583 IMAGE:3051126), complete cds., CHR Map: 20p13	ENSG00000125901				1	58312	46905	52608.5	0.306569	632064	659087	645576	1	43775	82814	63294.5	0.249733	668991	663038	666014	2	65037	34376	49706.5	0.196281	27455	24805	26130	2	23266	15634	19450	0.289275	27174	27565	27369.5
MRPS31	Homo sapiens mitochondrial ribosomal protein S31, mRNA (cDNA clone MGC:27154 IMAGE:4774270), complete cds., CHR Map: 13q14.11	ENSG00000102738				2	38486	27034	32760	0.190905	6972	10015	8493.5	2	28557	28116	28336.5	0.111804	11850	21478	16664	2	53678	46720	50199	0.198226	46079	56180	51129.5	2	18249	40549	29399	0.437244	24521	26699	25610
MRRF	Homo sapiens mitochondrial ribosome recycling factor	ENSG00000148187				1	28705	60224	44464.5	0.259111	263606	269206	266406	1	58027	82224	70125.5	0.276685	279504	277727	278616	1	48914	73461	61187.5	0.241618	1277736	1583846	1430791	1	23155	26558	24856.5	0.369685	1161705	1416406	1.28906e+06
MRTO4	Homo sapiens mRNA turnover 4 homolog (S. cerevisiae), mRNA (cDNA clone MGC:4041 IMAGE:2821148), complete cds., CHR Map: 1p36.13	ENSG00000053372				1	341533	370825	356179	2.07559	333202	358346	345774	1	486812	484823	485818	1.91683	395700	399220	397460	2	46940	49478	48209	0.190368	22147	25789	23968	2	30584	13229	21906.5	0.32581	46763	56391	51577
MSC	Homo sapiens musculin (activated B-cell factor-1)	ENSG00000178860				1	23702	35103	29402.5	0.171339	648859	713613	681236	1	24214	34530	29372	0.115889	704233	743090	723662	1	75261	90493	82877	0.327265	2657769	3474078	3.06592e+06	1	20838	27923	24380.5	0.362605	2654506	3217806	2936156
MSI2	Homo sapiens musashi homolog 2 (Drosophila), mRNA (cDNA clone MGC:3245 IMAGE:3505639), complete cds., CHR Map: 17q22	ENSG00000153944				1	39721	36063	37892	0.220811	329744	282968	306356	1	52142	51303	51722.5	0.204075	392561	370338	381450	1	96011	90086	93048.5	0.367431	1887436	1820670	1854053	1	23504	20435	21969.5	0.326747	1746741	1749894	1.74832e+06
MSX2	Homo sapiens msh homeo box homolog 2 (Drosophila)	ENSG00000120149				1	16993	19446	18219.5	0.106172	498370	515399	506884	1	28343	18380	23361.5	0.0921744	478491	495569	487030	1	47554	66884	57219	0.225947	2173377	2219963	2196670	3	17488	95183	56335.5	0.837865	2428508	2101124	2264816
MTA1	Homo sapiens metastasis associated 1	ENSG00000182979				1	159079	64226	111652	0.65064	406731	425644	416188	1	59604	42218	50911	0.200873	425154	439428	432291	1	60294	80085	70189.5	0.277165	1948538	1948430	1948484	1	37398	32895	35146.5	0.522726	1732124	1810570	1771347
MTA2		ENSG00000149480				2	16828	12752	14790	0.0861868	3708	4376	4042	2	63434	39970	51702	0.203994	2735	2152	2443.5	1	73916	99639	86777.5	0.342668	91284	91074	91179	2	48625	48998	48811.5	0.725962	39530	53510	46520
MTA3	Homo sapiens metastasis associated family, member 3	ENSG00000057935				1	16222	14328	15275	0.0890131	291303	280730	286016	3	81227	26576	53901.5	0.212672	171961	153046	162504	1	49763	52705	51234	0.202313	1674508	1898823	1.78667e+06	1	20017	24591	22304	0.331722	2299158	2300917	2.30004e+06
MTDH	Homo sapiens metadherin, mRNA (cDNA clone MGC:41931 IMAGE:5298467), complete cds., CHR Map: 8q22.1	ENSG00000147649				1	103526	103027	103276	0.60183	324468	362462	343465	1	102665	103678	103172	0.40707	330382	386191	358286	1	39993	49894	44943.5	0.177473	981368	1038912	1010140	1	27558	21237	24397.5	0.362858	1052147	1098059	1075103
MTERF	Homo sapiens transcription termination factor, mitochondrial, CHR Map: 7q21-q22	-				2	32961	36747	34854	0.203107	12186	15992	14089	2	34688	157106	95897	0.378368	12748	20361	16554.5	1	121967	124846	123406	0.487309	1749655	1801480	1.77557e+06	1	41320	31632	36476	0.542499	1615329	1557710	1.58652e+06
MTF1	Homo sapiens metal-regulatory transcription factor 1	ENSG00000188786	X(A)			1	16392	23362	19877	0.115831	93427	81544	87485.5	1	543749	761562	652656	2.5751	60970	66471	63720.5	1	73578	143432	108505	0.428465	209838	224157	216998	1	146669	219690	183180	2.72439	98501	198385	148443
MTHFSD	Homo sapiens methenyltetrahydrofolate synthetase domain containing, mRNA (cDNA clone MGC:138262 IMAGE:8327525), complete cds., CHR Map: 16q24.1	ENSG00000103248				1	45327	45751	45539	0.265373	472590	491728	482159	1	30218	39879	35048.5	0.138286	374127	432174	403150	1	215699	197265	206482	0.815358	3606081	3632676	3.61938e+06	1	31186	36923	34054.5	0.506485	3355098	3341176	3348137
MTNR1A		ENSG00000168412				1	41524	41076	41300	0.24067	369106	359965	364536	1	49599	23284	36441.5	0.143782	387306	342318	364812	1	52063	65801	58932	0.232711	3426028	3628558	3527293	1	34280	29279	31779.5	0.472649	2506803	2360986	2.43389e+06
MTO1	Homo sapiens mitochondrial translation optimization 1 homolog (S. cerevisiae), mRNA (cDNA clone MGC:17012 IMAGE:4339769), complete cds., CHR Map: 6q13	ENSG00000135297				2	72121	69314	70717.5	0.412097	2689	4667	3678	2	123095	68401	95748	0.37778	2781	5128	3954.5	1	243393	118433	180913	0.714391	96163	129904	113034	2	36066	41575	38820.5	0.577368	45908	72120	59014
MTPAP	Homo sapiens mitochondrial poly(A) polymerase, mRNA (cDNA clone MGC:61823 IMAGE:6712967), complete cds., CHR Map: 10p11.23	ENSG00000107951				2	39284	53180	46232	0.269411	14898	18725	16811.5	1	87460	57755	72607.5	0.286478	34689	47210	40949.5	1	76030	85272	80651	0.318475	125263	145975	135619	1	41123	26424	33773.5	0.502305	86213	92429	89321
MXD1	Homo sapiens MAX dimerization protein 1	ENSG00000059728				1	67205	82391	74798	0.435876	377292	382622	379957	1	99638	148443	124040	0.48941	346505	354656	350580	1	126684	125390	126037	0.497696	1897316	1859865	1.87859e+06	1	19877	27612	23744.5	0.353146	2375216	2210358	2292787
MXD3	Homo sapiens MAX dimerization protein 3	ENSG00000213347				1	31042	20174	25608	0.149227	204799	191357	198078	1	23719	26323	25021	0.098722	302696	304439	303568	1	59517	70824	65170.5	0.257346	1581167	1445819	1513493	1	34061	30976	32518.5	0.48364	1504574	1369476	1437025
MXD4	Homo sapiens MAX dimerization protein 4	ENSG00000123933				1	9403	10693	10048	0.0585534	28591	27291	27941	2	20880	35761	28320.5	0.11174	18386	15101	16743.5	1	90663	82142	86402.5	0.341187	98096	95066	96581	2	94357	106980	100668	1.49722	39095	34944	37019.5
MXI1	Homo sapiens MAX interacting protein 1	ENSG00000119950				1	10221	10595	10408	0.0606513	224692	210638	217665	1	39340	20941	30140.5	0.118921	188077	186690	187384	1	78223	117274	97748.5	0.38599	1088714	1047178	1067946	1	41987	35091	38539	0.573181	681387	590010	635698
MYBL1	Homo sapiens v-myb myeloblastosis viral oncogene homolog (avian)-like 1, mRNA (cDNA clone MGC:120061 IMAGE:40018969), complete cds.	ENSG00000185697				2	17911	19138	18524.5	0.107949	19213	25539	22376	2	35371	54194	44782.5	0.176692	8738	19130	13934	1	136588	267314	201951	0.797466	223931	199308	211620	1	60343	69908	65125.5	0.968596	203268	179908	191588
MYCL1	Homo sapiens v-myc myelocytomatosis viral oncogene homolog 1, lung carcinoma derived (avian)	-				1	15670	16050	15860	0.0924221	515587	494516	505052	1	17055	18016	17535.5	0.0691875	502507	527966	515236	1	74523	59557	67040	0.264728	2656464	2710979	2.68372e+06	1	45144	48538	46841	0.696655	2492186	2448245	2.47022e+06
MYCN		ENSG00000134323				1	29825	28517	29171	0.16999	174227	169450	171838	1	28072	23012	25542	0.100778	151706	161775	156740	1	54331	41220	47775.5	0.188656	2027864	2092381	2.06012e+06	1	27853	24401	26127	0.388581	2073305	2025505	2049405
MYEF2	Homo sapiens myelin expression factor 2, mRNA (cDNA clone IMAGE:4133844), complete cds., CHR Map: 15q21.1	ENSG00000104177				1	27669	30599	29134	0.169775	511675	554842	533258	1	24408	32085	28246.5	0.111448	639227	612757	625992	2	34386	36627	35506.5	0.140208	36947	24715	30831	2	40143	43876	42009.5	0.624797	44439	51314	47876.5
MYF6	Homo sapiens myogenic factor 6 (herculin)	ENSG00000111046				1	15112	16469	15790.5	0.0920171	25268	22975	24121.5	2	50413	30146	40279.5	0.158925	19799	20961	20380	1	139931	193009	166470	0.657358	76404	89340	82872	2	35272	39504	37388	0.556063	36883	43741	40312
MYH9	Homo sapiens myosin, heavy polypeptide 9, non-muscle, mRNA (cDNA clone IMAGE:4309779), partial cds., CHR Map: 22q13.1	ENSG00000100345				2	45739	37406	41572.5	0.242258	19692	15587	17639.5	2	44845	28742	36793.5	0.145171	32048	11424	21736	2	69330	69309	69319.5	0.273729	52301	78010	65155.5	2	48790	23133	35961.5	0.534847	34130	29961	32045.5
MYNN	Homo sapiens myoneurin	ENSG00000085274				1	18500	30215	24357.5	0.14194	51857	31526	41691.5	1	129802	47889	88845.5	0.350546	36566	23924	30245	1	50028	52173	51100.5	0.201786	394180	350237	372208	1	37416	59805	48610.5	0.722972	314913	291878	303396
MYOCD	Homo sapiens myocardin, mRNA (cDNA clone MGC:161585 IMAGE:8992023), complete cds., CHR Map: 17p11.2	ENSG00000141052				2	31068	97423	64245.5	0.374382	7488	9003	8245.5	2	254013	58689	156351	0.616893	7599	8445	8022	1	208054	179229	193642	0.764653	85076	76845	80960.5	2	51304	58851	55077.5	0.819155	51183	60908	56045.5
MYOG	Homo sapiens myogenin (myogenic factor 4)	ENSG00000122180				1	11349	14306	12827.5	0.0747506	150022	147468	148745	1	38784	69148	53966	0.212926	69039	66092	67565.5	1	69241	95768	82504.5	0.325794	1005372	1258882	1132127	1	19315	23046	21180.5	0.315013	2117682	1818863	1.96827e+06
MYST2	Homo sapiens MYST histone acetyltransferase 2	-			X(C)	1	46533	32178	39355.5	0.229339	287769	362325	325047	1	473880	225650	349765	1.38002	423269	391366	407318	1	517423	469616	493520	1.94881	1125779	1085386	1.10558e+06	1	304037	511861	407949	6.06733	846825	971919	909372
MYT1	Homo sapiens cDNA clone MGC:71389 IMAGE:4301464, complete cds.	ENSG00000276876; ENSG00000196132				1	26195	27353	26774	0.156022	32372	33063	32717.5	1	64089	39629	51859	0.204613	30165	27212	28688.5	1	95214	70747	82980.5	0.327674	696002	619580	657791	1	17454	18667	18060.5	0.26861	651011	739347	695179
MZF1	Homo sapiens zinc finger protein 42 (myeloid-specific retinoic acid-responsive), mRNA (cDNA clone IMAGE:4870018), complete cds.	ENSG00000099326				1	15014	11792	13403	0.0781042	264139	221637	242888	1	23127	15512	19319.5	0.0762264	89788	82226	86007	1	96552	77394	86973	0.34344	890265	1008014	949140	1	35412	26715	31063.5	0.462	600197	712749	656473
N25		-				1	52502	32216	42359	0.246842	62051	66863	64457	2	165392	90400	127896	0.504622	17297	15438	16367.5	1	34361	71329	52845	0.208675	177668	174467	176068	3	943517	26484	485000	7.2133	136765	156010	146388
NAA15	Homo sapiens NMDA receptor regulated 1, mRNA (cDNA clone MGC:132466 IMAGE:8143809), complete cds., CHR Map: 4q31.1	ENSG00000164134				1	42113	59127	50620	0.294981	329881	333578	331730	1	109924	118411	114168	0.450456	337635	330019	333827	1	192864	182875	187870	0.741861	2060697	2010583	2035640	1	24624	40388	32506	0.483454	2000588	2029845	2.01522e+06
NAF1	Homo sapiens nuclear assembly factor 1 homolog (S. cerevisiae), mRNA (cDNA clone MGC:5406 IMAGE:3447276), complete cds., CHR Map: 4q32.2	ENSG00000145414				3	385081	39843	212462	1.23809	277269	376011	326640	1	52534	50480	51507	0.203224	411782	526891	469336	1	43181	34505	38843	0.153384	1217891	1081443	1149667	1	20375	35925	28150	0.418668	823488	1061448	942468
NANOGP8	Homo sapiens Nanog homeobox pseudogene 8, mRNA (cDNA clone MGC:119252 IMAGE:40004923), complete cds.	-				1	22485	27833	25159	0.146611	303475	303469	303472	1	25403	25556	25479.5	0.100531	177096	158498	167797	1	66951	174304	120628	0.476335	1674805	1538528	1.60667e+06	1	100015	91210	95612.5	1.42202	1948863	1878048	1.91346e+06
NAP1L1		ENSG00000187109				2	23169	19708	21438.5	0.12493	2827	2855	2841	2	28333	33874	31103.5	0.122721	3102	2581	2841.5	1	66740	63035	64887.5	0.256228	319686	311366	315526	2	33085	40834	36959.5	0.54969	22698	38716	30707
NAP1L2		ENSG00000186462				1	35406	48843	42124.5	0.245475	89338	80646	84992	1	51641	27561	39601	0.156248	71386	65196	68291	1	60149	43232	51690.5	0.204116	636462	590035	613248	1	34702	24461	29581.5	0.439959	390108	340562	365335
NAP1L3		ENSG00000186310				2	20899	37840	29369.5	0.171147	1018	982	1000	2	87001	45732	66366.5	0.261853	1139	1446	1292.5	1	57970	89325	73647.5	0.29082	1666531	1666102	1.66632e+06	1	17430	19105	18267.5	0.271688	1480299	1413347	1446823
NASP		ENSG00000132780				1	18315	13297	15806	0.0921074	134130	136297	135214	1	12702	14516	13609	0.0536952	133395	134778	134086	1	33719	35759	34739	0.137178	1582238	1676189	1.62921e+06	1	16198	11929	14063.5	0.209163	1313018	1294699	1.30386e+06
NAT10	Homo sapiens N-acetyltransferase 10 (GCN5-related), mRNA (cDNA clone MGC:40254 IMAGE:5166101), complete cds., CHR Map: 11p13	ENSG00000135372				2	23460	45455	34457.5	0.200797	6834	5363	6098.5	2	60689	107009	83849	0.330832	5881	7158	6519.5	2	180350	119459	149904	0.591944	24618	30560	27589	1	21032	16940	18986	0.282374	463060	439265	451162
NCBP1	Homo sapiens nuclear cap binding protein subunit 1, 80kDa, mRNA (cDNA clone MGC:2087 IMAGE:3138757), complete cds., CHR Map: 9q34.1	ENSG00000136937				2	23066	18008	20537	0.119677	6061	5746	5903.5	2	35216	60472	47844	0.188772	7290	9198	8244	2	24387	14491	19439	0.0767609	21558	37533	29545.5	2	26906	19883	23394.5	0.347941	34927	43362	39144.5
NCBP2	Homo sapiens nuclear cap binding protein subunit 2, 20kDa, CHR Map: 3q29	ENSG00000114503				1	15291	20447	17869	0.104129	217640	249016	233328	1	20922	22151	21536.5	0.0849737	245922	248269	247096	1	23647	32855	28251	0.111558	1519529	1645896	1.58271e+06	1	22043	16047	19045	0.283252	1833308	1814852	1824080
NCL	Homo sapiens nucleolin, mRNA (cDNA clone MGC:8580 IMAGE:2960982), complete cds., CHR Map: 2q37.1	ENSG00000115053				1	46970	41782	44376	0.258595	29087	31241	30164	1	76707	179572	128140	0.505583	116869	111888	114378	1	54789	44539	49664	0.196114	1895586	1882222	1888904	1	15713	11135	13424	0.199652	1561623	1613625	1587624
NCOA1	Homo sapiens nuclear receptor coactivator 1, mRNA (cDNA clone MGC:129719 IMAGE:40027438), complete cds.	ENSG00000084676				1	159911	196883	178397	1.03959	32057	42313	37185	2	229326	263530	246428	0.972298	18888	22200	20544	1	165583	215572	190578	0.752554	256400	255095	255748	1	152259	153781	153020	2.27583	94937	76693	85815
NCOA2	Homo sapiens nuclear receptor coactivator 2, mRNA (cDNA clone MGC:138808 IMAGE:40082387), complete cds.	ENSG00000140396				2	42650	227858	135254	0.788175	1983	1947	1965	2	87411	82929	85170	0.336044	2213	2018	2115.5	2	71302	93229	82265.5	0.324851	40224	37500	38862	2	47572	73618	60595	0.901215	19897	17671	18784
NCOA3	Homo sapiens nuclear receptor coactivator 3, mRNA (cDNA clone MGC:141849 IMAGE:40083362), complete cds.	ENSG00000124151				1	13742	19807	16774.5	0.0977512	25267	23423	24345	2	33560	27224	30392	0.119914	21937	22456	22196.5	1	98949	85874	92411.5	0.364915	167127	159770	163448	1	32013	25357	28685	0.426625	202390	199718	201054
NCOR1		ENSG00000141027				2	20431	20967	20699	0.120621	2180	2581	2380.5	2	45554	46565	46059.5	0.181731	2970	3635	3302.5	1	375956	381441	378698	1.49541	1543642	1473488	1508565	1	45368	38237	41802.5	0.621719	1285930	1197353	1.24164e+06
NDUFV3	Homo sapiens NADH dehydrogenase (ubiquinone) flavoprotein 3, 10kDa, mRNA (cDNA clone IMAGE:4177041), complete cds., CHR Map: 21q22.3	ENSG00000160194				1	41936	35771	38853.5	0.226414	664933	650614	657774	1	39776	55713	47744.5	0.188379	670850	745032	707941	1	28930	30658	29794	0.117651	2506487	2562058	2.53427e+06	1	18210	19213	18711.5	0.278292	2466723	2488881	2477802
NEUROD1	Homo sapiens neurogenic differentiation 1	ENSG00000162992				1	15680	40478	28079	0.163627	292737	285154	288946	3	31548	118872	75210	0.296746	163116	135425	149270	1	139866	100109	119988	0.473808	667923	998780	833352	1	27642	22193	24917.5	0.370592	1552871	1560216	1.55654e+06
NEUROD6	Homo sapiens neurogenic differentiation 6	ENSG00000164600				1	22354	27379	24866.5	0.144906	653200	663254	658227	1	25898	46836	36367	0.143488	707260	664475	685868	1	62302	89956	76129	0.300619	2544949	2369002	2.45698e+06	1	24560	54805	39682.5	0.590188	2352535	2421026	2.38678e+06
NEUROG1	Homo sapiens neurogenin 1	ENSG00000181965				1	33956	45291	39623.5	0.230901	466433	478676	472554	1	20029	28631	24330	0.0959956	526797	562251	544524	1	50304	50968	50636	0.199952	2447486	2546361	2.49692e+06	1	43866	27481	35673.5	0.530564	2225045	2222558	2.2238e+06
NEUROG3	Homo sapiens neurogenin 3, mRNA (cDNA clone MGC:151097 IMAGE:40126039), complete cds.	ENSG00000122859				1	31047	23513	27280	0.158971	406826	398231	402528	1	38406	23176	30791	0.121488	205467	178600	192034	1	52603	47095	49849	0.196844	1862991	1746856	1.80492e+06	1	103443	92942	98192.5	1.46039	1997048	1622654	1809851
NFAT5	Homo sapiens nuclear factor of activated T-cells 5, tonicity-responsive, mRNA (cDNA clone MGC:138853 IMAGE:40083218), complete cds.	ENSG00000102908				1	26189	31935	29062	0.169355	209974	203168	206571	1	89342	134583	111962	0.441756	190832	204466	197649	1	46743	38736	42739.5	0.16877	1218564	1241032	1229798	1	31645	25511	28578	0.425034	1037638	1062458	1050048
NFATC1	Homo sapiens nuclear factor of activated T-cells, cytoplasmic, calcineurin-dependent 1, transcript variant 1, mRNA (cDNA clone MGC:138448 IMAGE:8327711), complete cds.	ENSG00000131196				1	29425	23939	26682	0.155486	272766	240475	256620	1	40797	54401	47599	0.187805	223795	233337	228566	1	63903	61422	62662.5	0.247442	1747390	1798516	1772953	1	41049	39450	40249.5	0.598621	1833851	1886665	1860258
NFATC3	Homo sapiens nuclear factor of activated T-cells, cytoplasmic, calcineurin-dependent 3, transcript variant 1	ENSG00000072736				2	11597	14753	13175	0.0767756	4764	2742	3753	2	16984	17665	17324.5	0.068355	729	619	674	2	216037	352075	284056	1.12168	47656	39052	43354	2	24250	33175	28712.5	0.427034	21428	19021	20224.5
NFE2	Homo sapiens nuclear factor (erythroid-derived 2), 45kDa	ENSG00000123405				3	18904	149487	84195.5	0.490638	28583	27058	27820.5	1	40244	30733	35488.5	0.140022	101596	87864	94730	1	107991	67558	87774.5	0.346605	86699	99508	93103.5	1	103881	67814	85847.5	1.27679	91739	96253	93996
NFE2L1	Homo sapiens nuclear factor (erythroid-derived 2)-like 1	ENSG00000082641				1	25567	20069	22818	0.132969	171294	167810	169552	1	285053	442176	363614	1.43467	128609	143745	136177	1	93242	72790	83016	0.327814	235333	248202	241768	1	70996	51059	61027.5	0.907648	183367	173683	178525
NFE2L2	Homo sapiens nuclear factor (erythroid-derived 2)-like 2	ENSG00000116044			X(C)	1	27941	25819	26880	0.15664	44040	35862	39951	1	60844	80604	70724	0.279046	36508	37106	36807	1	61536	91460	76498	0.302076	484293	483385	483839	1	472220	234359	353290	5.25439	376563	286500	331532
NFIA	Homo sapiens nuclear factor I/A	ENSG00000162599				2	13330	13862	13596	0.0792289	4554	4739	4646.5	2	26276	28402	27339	0.107868	2187	6887	4537	2	65030	69481	67255.5	0.265579	51448	51710	51579	2	60881	55357	58119	0.86439	27732	30795	29263.5
NFIB	Homo sapiens nuclear factor I/B	ENSG00000147862				1	27425	24872	26148.5	0.152377	1062622	1088769	1.0757e+06	1	48963	129168	89065.5	0.351414	863615	849825	856720	1	111517	114495	113006	0.446239	3349710	3290878	3320294	1	113573	105029	109301	1.62561	2326038	2322573	2.32431e+06
NFIC	Homo sapiens nuclear factor I/C (CCAAT-binding transcription factor)	ENSG00000141905				1	9590	9458	9524	0.0554999	509593	488952	499272	1	20397	24001	22199	0.0875876	519258	508850	514054	1	29044	54227	41635.5	0.164411	2861387	3216747	3039067	1	14554	10217	12385.5	0.184207	3137632	3215983	3.17681e+06
NFIL3	Homo sapiens nuclear factor, interleukin 3 regulated	ENSG00000165030				1	32594	27012	29803	0.173673	617706	682351	650028	1	65340	41579	53459.5	0.210928	504075	489693	496884	1	388585	322787	355686	1.40454	167898	253713	210806	1	86280	54133	70206.5	1.04416	1656266	2135172	1895719
NFIX	Homo sapiens nuclear factor I/X (CCAAT-binding transcription factor), mRNA (cDNA clone MGC:150724 IMAGE:40125666), complete cds.	ENSG00000008441				1	24111	22130	23120.5	0.134732	590580	656771	623676	1	33351	33435	33393	0.131754	548322	554670	551496	1	39249	20913	30081	0.118784	3425913	3518187	3472050	1	27063	15008	21035.5	0.312856	3371982	3440647	3.40631e+06
NFKB1	Homo sapiens nuclear factor of kappa light polypeptide gene enhancer in B-cells 1 (p105)	ENSG00000109320				2	13623	12742	13182.5	0.0768193	3478	3198	3338	2	37496	14582	26039	0.102739	1059	740	899.5	1	404558	352517	378538	1.49477	124713	96463	110588	1	45250	21882	33566	0.499219	217749	364488	291118
NFRKB	Homo sapiens nuclear factor related to kappa B binding protein	ENSG00000170322				2	12212	10013	11112.5	0.0647566	5589	4673	5131	2	63635	47248	55441.5	0.218748	5383	5316	5349.5	1	136697	95940	116318	0.459319	88888	77984	83436	2	44764	52486	48625	0.723188	72248	55219	63733.5
NFYA	Homo sapiens nuclear transcription factor Y, alpha	ENSG00000001167				1	64553	81134	72843.5	0.424486	48572	44548	46560	3	35416	107945	71680.5	0.28282	135422	121575	128498	1	118943	70864	94903.5	0.374756	335592	531067	433330	1	51529	50079	50804	0.755596	211599	209285	210442
NFYB	Homo sapiens nuclear transcription factor Y, beta	ENSG00000120837				3	211535	49898	130716	0.761733	116407	125120	120764	1	14721	27747	21234	0.0837802	136786	138652	137719	1	72360	67925	70142.5	0.276979	906516	765004	835760	1	31107	25825	28466	0.423368	754831	594370	674600
NGDN	Homo sapiens neuroguidin, EIF4E binding protein, mRNA (cDNA clone MGC:22786 IMAGE:4768089), complete cds., CHR Map: 14q11.2	ENSG00000129460				1	37606	34881	36243.5	0.211204	157834	156364	157099	1	61965	53723	57844	0.228227	342916	280068	311492	1	80059	70985	75522	0.298222	880804	867931	874368	1	38897	47297	43097	0.640971	664549	757344	710946
NGRN	Homo sapiens neugrin, neurite outgrowth associated, mRNA (cDNA clone MGC:16742 IMAGE:4130266), complete cds., CHR Map: 15q26.1	ENSG00000182768				1	31168	47788	39478	0.230053	21181	32225	26703	1	26125	43308	34716.5	0.136976	38141	26680	32410.5	1	67773	70642	69207.5	0.273287	117030	216407	166718	1	21259	11205	16232	0.241415	1290392	1423568	1356980
NHLH1	Homo sapiens nescient helix loop helix 1	ENSG00000171786				1	15714	20023	17868.5	0.104126	194340	204436	199388	1	62625	60510	61567.5	0.242919	164326	158656	161491	1	91038	72228	81633	0.322353	1085401	910677	998039	1	62212	54420	58316	0.86732	729400	655046	692223
NHP2	Homo sapiens NHP2 ribonucleoprotein homolog (yeast), mRNA (cDNA clone MGC:13306 IMAGE:4109843), complete cds., CHR Map: 5q35.3	ENSG00000145912				2	35691	41590	38640.5	0.225172	12173	11384	11778.5	2	51025	61841	56433	0.22266	21874	12061	16967.5	1	64223	102337	83280	0.328857	89117	79679	84398	2	37603	38046	37824.5	0.562555	52680	48270	50475
NIP7	Homo sapiens nuclear import 7 homolog (S. cerevisiae), mRNA (cDNA clone MGC:9263 IMAGE:3922688), complete cds., CHR Map: 16q22.1	ENSG00000132603				1	22870	24910	23890	0.139216	458374	439486	448930	1	21213	24813	23013	0.0907993	465910	451742	458826	1	58589	56683	57636	0.227593	298049	212843	255446	1	20547	17709	19128	0.284486	67637	67253	67445
NIPBL		ENSG00000164190				2	20363	20291	20327	0.118453	1895	2276	2085.5	2	39072	83303	61187.5	0.241419	3769	3142	3455.5	2	99852	167636	133744	0.528129	65775	44683	55229	2	53862	86557	70209.5	1.04421	19329	15860	17594.5
NKAP	Homo sapiens NFKB activating protein, mRNA (cDNA clone MGC:40260 IMAGE:5139142), complete cds., CHR Map: Xq24	ENSG00000101882				1	296835	349011	322923	1.88179	481919	478446	480182	1	309939	354694	332316	1.31118	441664	477061	459362	1	177200	222391	199796	0.788954	3073982	3087450	3080716	1	44851	39973	42412	0.630784	2870909	2857054	2.86398e+06
NKRF	Homo sapiens NFKB repressing factor, mRNA (cDNA clone MGC:57593 IMAGE:5228666), complete cds., CHR Map: Xq24	ENSG00000186416				1	36893	104719	70806	0.412613	81811	78704	80257.5	1	110910	108463	109686	0.432775	26895	36330	31612.5	1	220741	183001	201871	0.79715	2988496	2966090	2977293	1	49632	82601	66116.5	0.983335	2579302	2583397	2.58135e+06
NKX2-5	Homo sapiens NK2 transcription factor related, locus 5 (Drosophila)	ENSG00000183072				1	23738	20320	22029	0.128371	801451	817508	809480	3	28052	91708	59880	0.236261	677271	741857	709564	1	49790	40901	45345.5	0.179061	3110140	3270108	3190124	1	28907	19093	24000	0.356946	2690953	2795498	2.74323e+06
NLRP11	Homo sapiens NLR family, pyrin domain containing 11, mRNA (cDNA clone MGC:17341 IMAGE:4341197), complete cds., CHR Map: 19q13.43	ENSG00000179873				2	29613	121003	75308	0.438848	11373	10995	11184	2	35281	70310	52795.5	0.208308	13074	11028	12051	1	163227	150700	156964	0.619819	966550	926829	946690	1	60656	60978	60817	0.904517	573504	412964	493234
NMD3	Homo sapiens NMD3 homolog (S. cerevisiae), mRNA (cDNA clone MGC:13335 IMAGE:4291797), complete cds., CHR Map: 3q26.1	ENSG00000169251				2	33028	40561	36794.5	0.214415	5447	7347	6397	1	39118	67261	53189.5	0.209863	14362	36926	25644	3	219673	71867	145770	0.575618	201544	204495	203020	1	70922	41384	56153	0.83515	141919	127739	134829
NME1	Homo sapiens non-metastatic cells 1, protein (NM23A) expressed in, mRNA (cDNA clone MGC:20298 IMAGE:4126345), complete cds., CHR Map: 17q21.3	ENSG00000239672				1	32866	36231	34548.5	0.201327	833499	839528	836514	1	39577	44273	41925	0.165418	873874	880101	876988	1	45764	28837	37300.5	0.147293	3778976	3833336	3806156	1	16495	21177	18836	0.280143	3725180	3746383	3.73578e+06
NOC2L	Homo sapiens nucleolar complex associated 2 homolog (S. cerevisiae), mRNA (cDNA clone MGC:1451 IMAGE:3546209), complete cds., CHR Map: 1p36.33	ENSG00000188976				1	78048	100002	89025	0.518782	447860	419131	433496	1	62421	70333	66377	0.261895	154642	142056	148349	1	103389	98106	100748	0.397832	2687557	2816068	2.75181e+06	1	72416	91429	81922.5	1.21841	2625817	2683661	2654739
NOC4L	Homo sapiens hypothetical protein MGC3162, CHR Map: 12q24.33	ENSG00000184967				1	51469	59203	55336	0.322463	647322	570281	608802	1	57845	79862	68853.5	0.271666	629996	572151	601074	1	73266	66821	70043.5	0.276588	2844442	2925040	2884741	1	30648	42028	36338	0.540446	2754068	2676374	2715221
NOL10	Homo sapiens nucleolar protein 10, mRNA (cDNA clone MGC:10515 IMAGE:3841643), complete cds., CHR Map: 2p25.1	ENSG00000115761				2	69590	44839	57214.5	0.33341	21622	21193	21407.5	2	48631	63599	56115	0.221405	13235	13523	13379	1	327486	119781	223634	0.883086	1639500	1499280	1569390	1	38445	74080	56262.5	0.836779	1123677	1064109	1093893
NOL11	Homo sapiens nucleolar protein 11, mRNA (cDNA clone MGC:74641 IMAGE:5555907), complete cds., CHR Map: 17q24.2	ENSG00000130935		X(F)		1	130715	177673	154194	0.898545	198119	216399	207259	1	118395	322494	220444	0.869779	56372	60642	58507	1	549902	587519	568710	2.24573	1765786	1792131	1.77896e+06	1	85251	81499	83375	1.24002	1414491	1472056	1.44327e+06
NOL12	Homo sapiens hypothetical protein MGC3731, CHR Map: 22q13.1	ENSG00000273899	X(A)			1	244313	258528	251420	1.46512	715525	707627	711576	1	664794	627564	646179	2.54954	756495	747483	751989	1	138659	123564	131112	0.517734	2501274	2494814	2498044	1	54946	40677	47811.5	0.711089	317468	336792	327130
NOL6	Homo sapiens nucleolar protein family 6 (RNA-associated), mRNA (cDNA clone MGC:20838 IMAGE:4423152), complete cds., CHR Map: 9p13.3	ENSG00000165271				1	53847	136130	94988.5	0.553533	181346	179304	180325	1	68688	81724	75206	0.29673	118185	128955	123570	1	80632	77599	79115.5	0.312412	1398717	1455150	1.42693e+06	1	70709	50008	60358.5	0.897698	1472711	1457859	1465285
NOL7	Homo sapiens nucleolar protein 7, 27kDa, mRNA (cDNA clone MGC:12551 IMAGE:4298095), complete cds., CHR Map: 6p23	ENSG00000225921				1	18338	13260	15799	0.0920666	526833	550331	538582	1	14858	22792	18825	0.0742753	733463	742083	737773	1	50716	51411	51063.5	0.20164	1961039	1911128	1.93608e+06	1	37996	36357	37176.5	0.552917	1436842	1441591	1.43922e+06
NOL8		ENSG00000198000				1	157757	145775	151766	0.884397	333524	342383	337954	1	264436	236789	250612	0.988808	246039	248701	247370	2	115286	212960	164123	0.64809	50783	48246	49514.5	1	51549	21919	36734	0.546336	88925	148019	118472
NOLC1	Homo sapiens nucleolar and coiled-body phosphoprotein 1, mRNA (cDNA clone MGC:5049 IMAGE:2900024), complete cds., CHR Map: 10q24.32	ENSG00000166197				1	43126	55405	49265.5	0.287088	308165	383317	345741	1	93386	189209	141298	0.557499	415705	519080	467392	1	64741	66951	65846	0.260013	1323595	1316048	1.31982e+06	1	26896	22541	24718.5	0.367632	1279714	1405593	1.34265e+06
NONO	Homo sapiens non-POU domain containing, octamer-binding	ENSG00000147140				1	28043	26442	27242.5	0.158752	453487	461951	457719	1	84058	92594	88326	0.348496	526138	521955	524046	1	31743	36275	34009	0.134295	3499821	3431854	3.46584e+06	1	22638	26030	24334	0.361914	2995123	2934747	2964935
NOP14	Homo sapiens NOP14 nucleolar protein homolog (yeast), mRNA (cDNA clone MGC:39284 IMAGE:4878317), complete cds., CHR Map: 4p16.3	ENSG00000087269				1	17474	16979	17226.5	0.100385	270434	275710	273072	1	42699	23518	33108.5	0.130632	211326	213159	212242	1	30078	27408	28743	0.113501	1850224	1793112	1821668	1	20254	17407	18830.5	0.280062	1724640	1706791	1.71572e+06
NOP16	Homo sapiens NOP16 nucleolar protein homolog (yeast), mRNA (cDNA clone MGC:48665 IMAGE:6066208), complete cds., CHR Map: 5q35.2	ENSG00000048162				1	172963	207150	190056	1.10753	616686	687680	652183	1	311584	243982	277783	1.09601	750455	692309	721382	2	99375	59467	79421	0.313618	38143	53459	45801	1	72377	23115	47746	0.710115	1312970	1079161	1.19607e+06
NOP2	Homo sapiens NOP2 nucleolar protein homolog (yeast), mRNA (cDNA clone MGC:75077 IMAGE:6146884), complete cds., CHR Map: 12p13	ENSG00000111641				1	144713	144861	144787	0.843727	316474	324638	320556	1	233901	394070	313986	1.23885	187793	188094	187944	1	267134	352489	309812	1.22339	2225230	2218087	2.22166e+06	1	75184	81006	78095	1.16149	1940000	1958830	1949415
NOP56	Homo sapiens NOP56 ribonucleoprotein homolog (yeast), mRNA (cDNA clone IMAGE:3608097), complete cds., CHR Map: 20p13	ENSG00000101361				1	251752	278329	265040	1.54449	510465	542958	526712	1	307720	395419	351570	1.38714	562354	586009	574182	2	70288	72036	71162	0.281005	64004	47387	55695.5	2	55974	29449	42711.5	0.635238	30115	29252	29683.5
NOP58	Homo sapiens NOP58 ribonucleoprotein homolog (yeast), mRNA (cDNA clone MGC:45092 IMAGE:5527148), complete cds., CHR Map: 2q33.1	ENSG00000055044				2	34601	36151	35376	0.206149	10206	7811	9008.5	2	36550	33930	35240	0.139042	8458	7016	7737	1	212244	131884	172064	0.679448	1951793	1960038	1.95592e+06	1	63714	67500	65607	0.975757	1756583	1904610	1.8306e+06
NOSIP	Homo sapiens nitric oxide synthase interacting protein, mRNA (cDNA clone MGC:19633 IMAGE:4309619), complete cds., CHR Map: 19q13.33	ENSG00000142546				1	19260	23935	21597.5	0.125857	586368	533073	559720	1	19426	22864	21145	0.083429	590474	578768	584621	1	40016	40710	40363	0.159386	2819011	2409555	2614283	1	25414	16328	20871	0.310409	2538701	2465677	2502189
NOVA1	Homo sapiens neuro-oncological ventral antigen 1, mRNA (cDNA clone MGC:103957 IMAGE:30915356), complete cds., CHR Map: 14q	ENSG00000139910				1	25330	26196	25763	0.150131	133314	206917	170116	1	31021	36846	33933.5	0.133887	136704	260235	198470	1	55414	60847	58130.5	0.229546	468213	720459	594336	1	35262	29366	32314	0.480598	230966	368080	299523
NPAS2		ENSG00000170485				1	56870	84839	70854.5	0.412895	368687	377455	373071	1	51992	33682	42837	0.169016	342561	333857	338209	1	97191	83887	90539	0.357521	3359008	3444057	3.40153e+06	1	21251	32643	26947	0.400776	2687806	2827910	2757858
NPM1	Homo sapiens nucleophosmin (nucleolar phosphoprotein B23, numatrin), mRNA (cDNA clone MGC:17308 IMAGE:3877633), complete cds., CHR Map: 5q35	ENSG00000181163				1	329580	299508	314544	1.83296	868319	876291	872305	1	217248	240637	228942	0.903308	811073	840402	825738	1	228764	227176	227970	0.90021	2552843	2550043	2551443	1	79116	64825	71970.5	1.0704	2661630	2517831	2.58973e+06
NPM2		ENSG00000158806				1	21900	56389	39144.5	0.228109	516248	538127	527188	1	26767	37785	32276	0.127347	533109	531037	532073	3	29610	89973	59791.5	0.236105	4173411	4313008	4.24321e+06	1	52741	78078	65409.5	0.97282	3398422	3308460	3353441
NPM3	Homo sapiens nucleophosmin/nucleoplasmin, 3, mRNA (cDNA clone MGC:61940 IMAGE:6496849), complete cds., CHR Map: 10q24.31	ENSG00000107833				1	182792	181656	182224	1.06189	400775	374811	387793	1	221003	143319	182161	0.718728	408031	303247	355639	2	35320	64663	49991.5	0.197407	31170	28569	29869.5	1	64660	33950	49305	0.733302	169267	343883	256575
NR0B1	Homo sapiens nuclear receptor subfamily 0, group B, member 1	ENSG00000169297		X(F)		1	43129	45585	44357	0.258485	99336	149372	124354	1	56649	74084	65366.5	0.257908	133114	139778	136446	2	611333	669228	640280	2.52834	59723	69799	64761	1	135293	90949	113121	1.68242	283709	300344	292026
NR0B2	Homo sapiens nuclear receptor subfamily 0, group B, member 2	ENSG00000131910				3	25656	185116	105386	0.614123	80711	54759	67735	1	97820	38035	67927.5	0.268012	91699	60277	75988	1	81613	87495	84554	0.333887	350553	304416	327484	1	34141	36543	35342	0.525633	188361	262623	225492
NR1D1		ENSG00000126368				2	58743	18199	38471	0.224185	2241	2901	2571	2	52237	20046	36141.5	0.142599	2136	2767	2451.5	1	79788	63469	71628.5	0.282847	227270	209496	218383	1	23999	31859	27929	0.415381	167016	188370	177693
NR1D2	Homo sapiens nuclear receptor subfamily 1, group D, member 2, mRNA (cDNA clone MGC:87005 IMAGE:4373827), complete cds.	ENSG00000174738				1	11176	16486	13831	0.0805984	48962	60827	54894.5	2	18874	22841	20857.5	0.0822947	8844	11021	9932.5	1	100704	73763	87233.5	0.344468	200749	226481	213615	1	49787	45358	47572.5	0.707535	83073	94451	88762
NR1H2	Homo sapiens nuclear receptor subfamily 1, group H, member 2	ENSG00000131408				1	25262	20606	22934	0.133645	668157	684863	676510	3	21855	113644	67749.5	0.26731	591356	624118	607737	1	102548	114292	108420	0.42813	464056	626977	545516	1	40137	24995	32566	0.484346	2281007	2242817	2261912
NR1H3	Homo sapiens nuclear receptor subfamily 1, group H, member 3	ENSG00000025434				1	28364	47869	38116.5	0.222119	174621	179603	177112	1	79714	47714	63714	0.251388	245701	225352	235526	1	78989	64024	71506.5	0.282365	670252	800126	735189	1	51361	49860	50610.5	0.752718	464478	473871	469174
NR1H4	Homo sapiens nuclear receptor subfamily 1, group H, member 4, mRNA (cDNA clone MGC:163445 IMAGE:40146604), complete cds.	ENSG00000012504				2	28706	38459	33582.5	0.195698	7394	8394	7894	2	45445	44388	44916.5	0.177221	2893	2774	2833.5	1	157087	137077	147082	0.580799	1207329	1398048	1.30269e+06	1	47196	30557	38876.5	0.578201	1015898	1170631	1.09326e+06
NR1I2	Homo sapiens nuclear receptor subfamily 1, group I, member 2	ENSG00000144852				1	29025	24625	26825	0.156319	340038	324839	332438	1	47264	46577	46920.5	0.185128	333995	305883	319939	1	60775	54240	57507.5	0.227086	1433553	1358612	1.39608e+06	1	45399	75089	60244	0.895995	1134785	1089422	1.1121e+06
NR1I3	Homo sapiens nuclear receptor subfamily 1, group I, member 3	ENSG00000143257				1	13341	15308	14324.5	0.0834742	160130	158061	159096	1	43435	44739	44087	0.173948	122010	118617	120314	1	165409	85029	125219	0.494466	1032109	1202410	1.11726e+06	1	29205	33051	31128	0.462959	832458	1135304	983881
NR2C1	Homo sapiens nuclear receptor subfamily 2, group C, member 1	ENSG00000120798				1	13801	38002	25901.5	0.150938	78900	93449	86174.5	1	50231	32455	41343	0.163122	34566	27886	31226	1	113390	221133	167262	0.660483	1270757	1273301	1272029	1	43275	62716	52995.5	0.78819	1112523	1186917	1149720
NR2C2	Homo sapiens nuclear receptor subfamily 2, group C, member 2, mRNA (cDNA clone MGC:48324 IMAGE:5272493), complete cds.	ENSG00000177463				1	11563	17191	14377	0.0837801	293239	278858	286048	1	24986	25266	25126	0.0991363	291317	279586	285452	1	37949	57456	47702.5	0.188368	1171536	1237112	1204324	1	65501	41676	53588.5	0.797009	1325644	1356702	1341173
NR2E1	Homo sapiens nuclear receptor subfamily 2, group E, member 1	ENSG00000112333				1	19034	22328	20681	0.120516	404272	486161	445216	1	43001	42188	42594.5	0.168059	427659	406752	417206	1	35136	41723	38429.5	0.151751	2456091	2340549	2398320	1	27816	41505	34660.5	0.515497	1952452	2093064	2022758
NR2E3	Homo sapiens nuclear receptor subfamily 2, group E, member 3	ENSG00000278570				1	16593	16873	16733	0.0975094	75018	77765	76391.5	1	58925	46074	52499.5	0.20714	58286	63098	60692	1	60202	56895	58548.5	0.231197	856339	885400	870870	1	16756	12467	14611.5	0.217313	662227	419225	540726
NR3C1	Homo sapiens nuclear receptor subfamily 3, group C, member 1 (glucocorticoid receptor)	ENSG00000113580	X(A)			1	24283	61125	42704	0.248852	29388	28909	29148.5	1	685145	839033	762089	3.00687	21845	26489	24167	2	111335	79763	95549	0.377305	41924	50730	46327	2	15727	38582	27154.5	0.403862	28914	29968	29441
NR3C2	Homo sapiens nuclear receptor subfamily 3, group C, member 2, mRNA (cDNA clone MGC:133092 IMAGE:40027353), complete cds.	ENSG00000151623				1	23515	42209	32862	0.191499	91990	77670	84830	2	25203	24863	25033	0.0987694	15551	16696	16123.5	1	34736	40325	37530.5	0.148201	303132	335322	319227	1	26321	32546	29433.5	0.437757	213668	252766	233217
NR4A1	Homo sapiens nuclear receptor subfamily 4, group A, member 1, transcript variant 1	ENSG00000123358			X(C)	1	41542	20487	31014.5	0.180733	54305	68101	61203	1	72007	80838	76422.5	0.30153	53105	42975	48040	1	402196	509307	455752	1.79968	161544	227777	194660	1	702057	673618	687838	10.23	316104	256455	286280
NR4A2	Homo sapiens nuclear receptor subfamily 4, group A, member 2, transcript variant 1	ENSG00000153234			X(C)	1	59362	42800	51081	0.297668	175102	220199	197650	1	527473	105399	316436	1.24852	325900	304430	315165	1	265596	419868	342732	1.35338	807478	723383	765430	1	357118	405845	381482	5.67368	342860	493796	418328
NR5A1	Homo sapiens nuclear receptor subfamily 5, group A, member 1	ENSG00000136931				1	33529	28030	30779.5	0.179364	448216	511952	480084	1	25888	25611	25749.5	0.101596	554354	530641	542498	1	103025	92588	97806.5	0.386219	557727	946276	752002	1	55100	64482	59791	0.889257	1633524	1632666	1633095
NR5A2	Homo sapiens nuclear receptor subfamily 5, group A, member 2, mRNA (cDNA clone MGC:141811 IMAGE:40036183), complete cds.	ENSG00000116833				2	46192	31263	38727.5	0.225679	11099	14922	13010.5	2	34905	115519	75212	0.296754	4043	4835	4439	1	120364	55182	87773	0.346599	194688	199544	197116	1	25247	25076	25161.5	0.374221	145100	149033	147066
NRF1	Homo sapiens nuclear respiratory factor 1	ENSG00000106459				1	23191	34943	29067	0.169384	51142	18633	34887.5	2	44511	38337	41424	0.163441	19473	8420	13946.5	1	141280	160811	151046	0.59645	64458	70232	67345	2	80221	105208	92714.5	1.37892	40579	38378	39478.5
NSA2	Homo sapiens TGF beta-inducible nuclear protein 1, mRNA (cDNA clone MGC:12345 IMAGE:3683720), complete cds., CHR Map: 5q13.3	ENSG00000164346				2	18903	20163	19533	0.113826	12425	11907	12166	2	44535	87597	66066	0.260668	9416	10896	10156	1	71965	81070	76517.5	0.302153	77121	78587	77854	1	54651	39011	46831	0.696506	69966	67462	68714
NSD1		ENSG00000165671				2	38383	21727	30055	0.175142	2949	2054	2501.5	2	33728	38523	36125.5	0.142536	3867	3696	3781.5	2	103871	108533	106202	0.419371	52657	58429	55543	2	55474	41471	48472.5	0.72092	24454	16742	20598
NSUN2	Homo sapiens NOL1/NOP2/Sun domain family, member 2, mRNA (cDNA clone IMAGE:3505076), partial cds., CHR Map: 5p15.31	ENSG00000037474				1	40639	47377	44008	0.256451	118559	152137	135348	1	100521	56056	78288.5	0.308893	207187	261466	234326	1	91213	65871	78542	0.310147	243141	277109	260125	1	24367	32660	28513.5	0.424075	106814	145295	126054
NSUN5	Homo sapiens NOL1/NOP2/Sun domain family, member 5, mRNA (cDNA clone MGC:986 IMAGE:2823604), complete cds., CHR Map: 7q11.23	ENSG00000130305				1	21057	17870	19463.5	0.113421	633021	680727	656874	1	27833	27808	27820.5	0.109768	714986	805360	760173	1	30678	31642	31160	0.123045	1391762	1601637	1.4967e+06	1	23294	21388	22341	0.332272	1194263	939226	1.06674e+06
NUCKS1	Homo sapiens nuclear ubiquitous casein kinase and cyclin-dependent kinase substrate, CHR Map: 1q32.1	ENSG00000069275				2	100320	66044	83182	0.484732	2305	2806	2555.5	2	47776	122287	85031.5	0.335497	2266	2965	2615.5	2	66955	58619	62787	0.247934	27585	29322	28453.5	2	17278	35870	26574	0.395229	28167	29443	28805
NUDT16L1	Homo sapiens nudix (nucleoside diphosphate linked moiety X)-type motif 16-like 1, mRNA (cDNA clone MGC:11275 IMAGE:3944355), complete cds., CHR Map: 16p13.3	ENSG00000168101				1	28947	30230	29588.5	0.172423	1028334	1029217	1.02878e+06	1	34666	31876	33271	0.131273	1045639	1003224	1.02443e+06	2	66349	57752	62050.5	0.245025	24745	29192	26968.5	1	28736	28134	28435	0.422907	854903	670600	762752
NUDT21	Homo sapiens nudix (nucleoside diphosphate linked moiety X)-type motif 21, mRNA (cDNA clone MGC:2961 IMAGE:3139379), complete cds., CHR Map: 16q12.2	ENSG00000167005				1	134933	110207	122570	0.714261	759095	740608	749852	1	84026	76295	80160.5	0.316279	693009	647620	670314	1	55783	69158	62470.5	0.246684	2599493	2760124	2.67981e+06	1	15924	17628	16776	0.249505	2683368	2768819	2.72609e+06
NUFIP1		ENSG00000083635				1	98813	249073	173943	1.01363	31711	25602	28656.5	1	27617	24800	26208.5	0.103407	25902	31629	28765.5	1	64609	94058	79333.5	0.313273	281674	295887	288780	1	13171	47132	30151.5	0.448436	177480	207492	192486
NUPL2	Homo sapiens nucleoporin like 2, mRNA (cDNA clone MGC:12413 IMAGE:3510844), complete cds., CHR Map: 7p15	ENSG00000136243				1	127222	104684	115953	0.675701	232809	199892	216350	1	86564	82479	84521.5	0.333485	232892	230953	231922	1	33125	26588	29856.5	0.117898	2808148	2788163	2.79816e+06	1	11145	10874	11009.5	0.163742	2949274	2970466	2959870
NUSAP1	Homo sapiens nucleolar protein ANKT, CHR Map: 15q15.1	ENSG00000137804				1	41331	58842	50086.5	0.291873	65362	78691	72026.5	1	220234	309851	265042	1.04574	336366	393540	364953	1	81114	58700	69907	0.276049	503409	508260	505834	1	37805	31886	34845.5	0.518249	307366	313344	310355
NVL	Homo sapiens nuclear VCP-like, mRNA (cDNA clone MGC:20090 IMAGE:4636004), complete cds., CHR Map: 1q41-q42.2	ENSG00000143748				1	61772	84498	73135	0.426185	413154	427925	420540	3	40776	397067	218922	0.863769	134535	136169	135352	1	77802	170867	124334	0.490973	2379457	2589443	2484450	1	55589	46797	51193	0.761381	2517032	2297087	2.40706e+06
NXF1	Homo sapiens nuclear RNA export factor 1, mRNA (cDNA clone MGC:40096 IMAGE:5248449), complete cds., CHR Map: 11q12-q13	ENSG00000162231				1	236962	268318	252640	1.47223	362319	331294	346806	1	208165	252734	230450	0.909254	288358	314908	301633	1	65736	52106	58921	0.232668	2116399	2053269	2084834	1	43372	38716	41044	0.610438	1972879	2000652	1.98677e+06
OASL	Homo sapiens 2'-5'-oligoadenylate synthetase-like, mRNA (cDNA clone MGC:151017 IMAGE:40125959), complete cds., CHR Map: 12q24.2	ENSG00000135114	X(A)	X(F)		1	428620	310221	369420	2.15275	590533	663782	627158	1	1398506	1286879	1.34269e+06	5.29768	640803	758985	699894	1	500864	580661	540762	2.13537	1934564	2069891	2.00223e+06	1	99849	93080	96464.5	1.43469	2177027	2210672	2.19385e+06
OIP5		ENSG00000104147				2	30181	52471	41326	0.240822	9220	9183	9201.5	2	54187	47597	50892	0.200798	10063	10030	10046.5	1	40053	62258	51155.5	0.202003	111655	128250	119952	1	30042	28556	29299	0.435757	77930	75080	76505
OLIG3	Homo sapiens oligodendrocyte transcription factor 3	ENSG00000177468				1	9339	11020	10179.5	0.0593197	559065	560728	559896	1	31181	35368	33274.5	0.131287	590919	635993	613456	1	65336	60323	62829.5	0.248102	2358606	2364367	2.36149e+06	1	31615	36277	33946	0.504871	2345970	2210707	2.27834e+06
ONECUT2	Homo sapiens one cut homeobox 2, mRNA (cDNA clone MGC:120377 IMAGE:40024642), complete cds.	ENSG00000119547				1	23065	73806	48435.5	0.282252	556832	539761	548296	1	56223	40326	48274.5	0.19047	432292	409722	421007	1	42306	39349	40827.5	0.16122	2916457	2881269	2898863	1	98565	140549	119557	1.77814	2857221	2729443	2793332
OPN4		ENSG00000122375				1	32170	39585	35877.5	0.209071	161892	161439	161666	1	27213	41044	34128.5	0.134656	138865	151506	145186	1	54734	110968	82851	0.327163	1147214	1063416	1105315	1	31387	30825	31106	0.462632	767227	748823	758025
OSR2	Homo sapiens odd-skipped-related 2A protein	ENSG00000164920				1	14634	14536	14585	0.0849922	126476	123175	124826	1	32624	81067	56845.5	0.224288	106757	85878	96317.5	1	131738	135622	133680	0.527877	521807	373457	447632	1	47968	18293	33130.5	0.492742	771267	688699	729983
OTUD4	Homo sapiens OTU domain containing 4, mRNA (cDNA clone MGC:126483 IMAGE:40036248), complete cds., CHR Map: 4q31.21	ENSG00000164164				1	59507	71952	65729.5	0.38303	66182	72994	69588	3	95249	288650	191950	0.75735	38769	33308	36038.5	1	132632	77704	105168	0.415288	250185	254895	252540	1	57379	39862	48620.5	0.723121	134581	122825	128703
OTX1	Homo sapiens orthodenticle homolog 1 (Drosophila)	ENSG00000115507				1	14266	11772	13019	0.0758665	372628	364385	368506	3	217804	54215	136010	0.536635	319408	304762	312085	1	98587	69514	84050.5	0.331899	1694686	1704348	1699517	1	18884	35506	27195	0.404465	2575936	2550687	2.56331e+06
OTX2	Homo sapiens orthodenticle homolog 2 (Drosophila), transcript variant 1	ENSG00000165588				1	36350	19383	27866.5	0.162388	361409	366973	364191	1	22358	28753	25555.5	0.100831	423475	433527	428501	1	56582	77192	66887	0.264124	1842832	1807022	1824927	1	23597	22593	23095	0.343486	1294281	1405606	1.34994e+06
OVOL1	Homo sapiens ovo-like 1(Drosophila)	ENSG00000172818				2	11439	9891	10665	0.0621489	15468	13794	14631	2	23577	30522	27049.5	0.106726	9802	9162	9482	2	184215	81883	133049	0.525385	47981	70030	59005.5	2	40861	31394	36127.5	0.537316	53144	53758	53451
OVOL2	Homo sapiens zinc finger protein 339	ENSG00000125850				1	11099	12238	11668.5	0.0679967	356927	365897	361412	1	20088	20691	20389.5	0.0804481	301076	316154	308615	1	72747	79026	75886.5	0.299661	1735060	1890535	1.8128e+06	1	17060	13682	15371	0.228609	2306626	2165436	2236031
P4HB	Homo sapiens prolyl 4-hydroxylase, beta polypeptide, mRNA (cDNA clone MGC:9192 IMAGE:3879411), complete cds., CHR Map: 17q25	ENSG00000185624				1	24769	37438	31103.5	0.181252	334288	339162	336725	1	28421	27791	28106	0.110894	357577	352188	354882	1	24006	25120	24563	0.0969946	1128711	1113262	1.12099e+06	1	112212	119476	115844	1.72292	1201303	1233276	1.21729e+06
PA1	Homo sapiens hypothetical protein MGC4606	-				1	23587	20901	22244	0.129624	127649	125472	126560	1	27294	23095	25194.5	0.0994066	121913	118734	120324	1	28248	29232	28740	0.113489	1296950	1148386	1222668	1	28679	22598	25638.5	0.381315	1296230	1287582	1291906
PA2G4	Homo sapiens proliferation-associated 2G4, 38kDa, mRNA (cDNA clone MGC:97310 IMAGE:7262559), complete cds., CHR Map: 12q13.2	ENSG00000170515	X(A)			1	402087	413263	407675	2.37567	331432	340276	335854	1	701083	578699	639891	2.52473	354064	354020	354042	1	480147	510928	495538	1.95678	1418126	1408044	1413085	1	77404	70333	73868.5	1.09863	1332703	1333025	1332864
PABPC5	Homo sapiens poly(A) binding protein, cytoplasmic 5, mRNA (cDNA clone MGC:71926 IMAGE:6452933), complete cds., CHR Map: Xq21.3	ENSG00000174740	X(A)	X(F)		1	162095	175356	168726	0.983226	100593	112542	106568	1	553326	709129	631228	2.49055	107339	102883	105111	1	854103	807006	830554	3.2797	1940364	1960755	1.95056e+06	1	95582	82999	89290.5	1.328	1636428	1644520	1640474
PABPN1	Homo sapiens poly(A) binding protein, nuclear 1, mRNA (cDNA clone MGC:13564 IMAGE:4333442), complete cds., CHR Map: 14q11.2-q13	ENSG00000100836	X(A)			1	272395	226964	249680	1.45497	475223	452120	463672	1	774975	425739	600357	2.36875	609995	489072	549534	1	449023	531653	490338	1.93625	2278273	2299807	2289040	1	70151	66335	68243	1.01496	1830077	1754433	1792255
PADI4		ENSG00000280908; ENSG00000159339				1	20503	46886	33694.5	0.19635	60422	70165	65293.5	1	21712	28824	25268	0.0996966	62529	66112	64320.5	1	69830	53635	61732.5	0.24377	2014817	2203855	2109336	1	36582	18162	27372	0.407097	1747449	1754886	1.75117e+06
PAM		ENSG00000145730				1	44870	87485	66177.5	0.385641	253336	258061	255698	1	42073	22724	32398.5	0.12783	278468	302387	290428	1	39097	41009	40053	0.158162	2541582	2701836	2621709	1	14103	18222	16162.5	0.240381	2010294	2077487	2.04389e+06
PARN	Homo sapiens poly(A)-specific ribonuclease (deadenylation nuclease), mRNA (cDNA clone MGC:41881 IMAGE:4825218), complete cds., CHR Map: 16p13	ENSG00000274829; ENSG00000140694				3	33937	129102	81519.5	0.475044	262478	202463	232470	1	54285	31447	42866	0.169131	310786	253330	282058	1	127696	150062	138879	0.548406	2465523	2172997	2319260	1	34637	33803	34220	0.508946	2188571	1630897	1909734
PARP12	Homo sapiens poly (ADP-ribose) polymerase family, member 12, mRNA (cDNA clone MGC:71625 IMAGE:5296560), complete cds., CHR Map: 7q34	ENSG00000059378				1	40247	39336	39791.5	0.23188	40063	42341	41202	2	127622	170094	148858	0.587329	11234	12255	11744.5	2	600211	202331	401271	1.58454	39986	49474	44730	2	32446	30919	31682.5	0.471206	32787	35309	34048
PATL1	Homo sapiens protein associated with topoisomerase II homolog 1 (yeast), mRNA (cDNA clone MGC:70475 IMAGE:6156770), complete cds., CHR Map: 11q12.1	ENSG00000166889				3	50038	174392	112215	0.653918	27318	27743	27530.5	2	73308	122082	97695	0.385462	18607	16501	17554	1	228599	225226	226912	0.896034	2629068	2567169	2.59812e+06	1	60911	57645	59278	0.881628	2486639	2471252	2.47895e+06
PAX3	Homo sapiens paired box 3, mRNA (cDNA clone MGC:120383 IMAGE:40024658), complete cds.	ENSG00000135903				1	21046	38447	29746.5	0.173344	546115	561523	553819	1	26490	25580	26035	0.102723	437086	434183	435634	1	45898	36907	41402.5	0.163491	3302694	3464019	3.38336e+06	1	24946	13696	19321	0.287357	3370119	3332830	3.35147e+06
PAX4	Homo sapiens paired box 4, mRNA (cDNA clone MGC:129959 IMAGE:40032097), complete cds.	ENSG00000106331			X(C)	2	98752	101716	100234	0.584101	12700	10005	11352.5	2	17802	24363	21082.5	0.0831824	3815	3514	3664.5	1	45707	44992	45349.5	0.179076	68783	85085	76934	1	266896	193273	230084	3.42199	126494	143996	135245
PAX6	Homo sapiens paired box gene 6 (aniridia, keratitis)	ENSG00000007372				1	132804	93422	113113	0.659151	57327	66694	62010.5	1	59932	39039	49485.5	0.195248	72472	78224	75348	1	148867	142044	145456	0.574376	958708	996760	977734	1	76403	122353	99378	1.47803	636920	645172	641046
PAX7	Homo sapiens paired box 7, mRNA (cDNA clone MGC:150507 IMAGE:40121582), complete cds.	ENSG00000009709				1	38430	38902	38666	0.225321	391870	399392	395631	1	56637	38062	47349.5	0.186821	267010	273697	270354	1	62562	73150	67856	0.26795	2302801	2484849	2393825	3	187077	49058	118068	1.75599	2257750	2313000	2285375
PAX8	Homo sapiens paired box gene 8, transcript variant PAX8A	ENSG00000125618				1	19790	13703	16746.5	0.0975881	348207	385102	366654	1	19148	24963	22055.5	0.0870215	284268	307724	295996	1	58202	84039	71120.5	0.280841	126394	148456	137425	1	41595	37452	39523.5	0.587824	908782	1232531	1.07066e+06
PBRM1		ENSG00000163939				2	237782	35175	136478	0.795311	3749	4516	4132.5	2	32095	74078	53086.5	0.209456	4734	4494	4614	1	55258	51429	53343.5	0.210643	86454	80575	83514.5	2	29279	20799	25039	0.372399	36193	30266	33229.5
PBX2	Homo sapiens	ENSG00000236353; ENSG00000232005; ENSG00000224952; ENSG00000204304; ENSG00000206315; ENSG00000237344; ENSG00000225987				1	68156	142038	105097	0.612439	719245	748961	734103	1	103065	137745	120405	0.475066	698792	689508	694150	1	159659	195809	177734	0.701837	2554073	2603403	2578738	1	173906	105046	139476	2.07439	2550706	2583623	2.56716e+06
PBX3	Homo sapiens pre-B-cell leukemia transcription factor 3	ENSG00000167081				1	7934	7042	7488	0.0436353	89906	81527	85716.5	1	12875	16794	14834.5	0.0585305	81839	68718	75278.5	1	136755	109613	123184	0.48643	415736	506071	460904	1	18724	13823	16273.5	0.242032	1151899	1148206	1.15005e+06
PBX4		ENSG00000105717				1	39825	69270	54547.5	0.317868	559241	544583	551912	3	94908	25964	60436	0.238454	294183	280222	287202	1	43644	49743	46693.5	0.184384	2915222	2697047	2.80613e+06	1	130229	155224	142726	2.12274	3006702	2952590	2979646
PCBP1	Homo sapiens poly(rC) binding protein 1, mRNA (cDNA clone MGC:47561 IMAGE:6061411), complete cds., CHR Map: 2p13-p12	ENSG00000169564				1	23084	24666	23875	0.139128	564934	565131	565032	1	20941	21637	21289	0.0839972	583026	600955	591990	1	129008	78442	103725	0.40959	2182386	2199044	2190715	1	67691	27840	47765.5	0.710405	2142511	2081994	2.11225e+06
PCBP2	Homo sapiens poly(rC) binding protein 2, transcript variant 2, CHR Map: 12q13.12-q13.13	ENSG00000197111				1	77725	40732	59228.5	0.345146	436916	426028	431472	1	57629	68425	63027	0.248677	391919	398957	395438	1	298552	243303	270928	1.06984	4420716	4682181	4.55145e+06	1	55028	75248	65138	0.968782	4030703	4098398	4.06455e+06
PCBP3	Homo sapiens poly(rC) binding protein 3, mRNA (cDNA clone MGC:19901 IMAGE:4637826), complete cds., CHR Map: 21q22.3	ENSG00000183570				1	19159	19363	19261	0.112241	331397	333685	332541	1	15267	13153	14210	0.0560665	454631	439756	447194	1	29550	46237	37893.5	0.149634	1639231	1661018	1.65012e+06	1	28020	36005	32012.5	0.476114	1645821	1567966	1.60689e+06
PCBP4	Homo sapiens poly(rC) binding protein 4, mRNA (cDNA clone MGC:14975 IMAGE:3508303), complete cds., CHR Map: 3p21	ENSG00000090097				1	41139	39616	40377.5	0.235295	301783	258785	280284	1	55438	78701	67069.5	0.264627	382971	439594	411282	1	73753	73268	73510.5	0.290279	2171868	2220773	2.19632e+06	1	52254	42802	47528	0.706873	2116688	2212620	2164654
PCDH20	Homo sapiens protocadherin 20, mRNA (cDNA clone MGC:34068 IMAGE:5202522), complete cds., CHR Map: 13q21	ENSG00000280165; ENSG00000197991				1	42122	31038	36580	0.213165	371855	388805	380330	1	47890	79775	63832.5	0.251855	324605	371910	348258	1	107051	68276	87663.5	0.346166	2243631	2091478	2.16755e+06	1	65350	42641	53995.5	0.803062	2079775	2138537	2109156
PCDHGA9	Homo sapiens protocadherin gamma subfamily A, 9, mRNA (cDNA clone MGC:164400 IMAGE:40146791), complete cds., CHR Map: 5q31	ENSG00000261934				1	27479	51837	39658	0.231102	520114	572865	546490	1	128742	135043	131892	0.520391	167090	127393	147242	1	163626	100623	132124	0.521734	492325	402823	447574	1	51958	80295	66126.5	0.983484	270333	309536	289934
PCF11	Homo sapiens PCF11, cleavage and polyadenylation factor subunit, homolog (S. cerevisiae), mRNA (cDNA clone MGC:65021 IMAGE:6043635), complete cds., CHR Map: 11q13	ENSG00000165494				1	33732	25373	29552.5	0.172213	147552	163323	155438	3	702611	109786	406198	1.60268	74140	70627	72383.5	1	101259	133179	117219	0.462875	279712	275174	277443	1	41605	38719	40162	0.59732	1518459	1538403	1528431
PCGF2	Homo sapiens ring finger protein 110	ENSG00000277258; ENSG00000278644				1	22309	18339	20324	0.118435	231737	229078	230408	1	38036	36742	37389	0.147521	170797	145231	158014	1	43709	69965	56837	0.224438	1715801	1864994	1.7904e+06	1	50317	39611	44964	0.668739	2007558	2063159	2.03536e+06
PCGF6	Homo sapiens ring finger protein 134	ENSG00000156374				1	14118	18521	16319.5	0.0950998	100552	102003	101278	1	29923	51260	40591.5	0.160156	60058	55625	57841.5	1	175861	94029	134945	0.532872	294612	340551	317582	1	44593	45257	44925	0.668159	147659	225381	186520
PDAP1	Homo sapiens PDGFA associated protein 1, mRNA (cDNA clone MGC:14445 IMAGE:4303959), complete cds., CHR Map: 7q22.1	ENSG00000106244				1	23307	26152	24729.5	0.144108	38895	56293	47594	1	24624	17333	20978.5	0.0827721	105515	55728	80621.5	1	52087	52419	52253	0.206337	327082	279293	303188	1	39983	16456	28219.5	0.419702	592765	670721	631743
PDE1B	Homo sapiens phosphodiesterase 1B, calmodulin-dependent, mRNA (cDNA clone MGC:34576 IMAGE:5200139), complete cds., CHR Map: 12q13	ENSG00000123360				1	13390	12456	12923	0.0753071	497626	487741	492684	1	21026	16831	18928.5	0.0746837	504617	502017	503317	1	22694	22894	22794	0.0900091	2769529	2878987	2824258	1	19827	13051	16439	0.244493	2636129	2695295	2665712
PDE1C	Homo sapiens phosphodiesterase 1C, calmodulin-dependent 70kDa, mRNA (cDNA clone MGC:26302 IMAGE:4795813), complete cds., CHR Map: 7p14.3	ENSG00000154678				1	15775	58314	37044.5	0.215872	362992	355691	359342	1	22547	71210	46878.5	0.184962	348618	351948	350283	1	29138	25614	27376	0.108103	2515161	2632502	2.57383e+06	1	16047	20970	18508.5	0.275273	2495263	2494164	2.49471e+06
PDE3A	Homo sapiens phosphodiesterase 3A, cGMP-inhibited, mRNA (cDNA clone MGC:150978 IMAGE:40125920), complete cds., CHR Map: 12p12	ENSG00000172572				1	24066	27218	25642	0.149425	670127	693410	681768	3	87083	429178	258130	1.01847	604155	596347	600251	1	28234	38524	33379	0.131807	3399286	3456225	3.42776e+06	1	22565	20559	21562	0.320687	3386751	3347858	3.3673e+06
PDE3B		ENSG00000152270				1	29841	60532	45186.5	0.263318	743323	729568	736446	1	26025	72206	49115.5	0.193788	772577	771605	772091	1	45306	45910	45608	0.180097	3883575	3857698	3.87064e+06	1	21983	27813	24898	0.370302	3609978	3662428	3636203
PDE4B	Homo sapiens phosphodiesterase 4B, cAMP-specific (phosphodiesterase E4 dunce homolog, Drosophila), mRNA (cDNA clone MGC:132700 IMAGE:8144043), complete cds., CHR Map: 1p31	ENSG00000184588				1	20230	15059	17644.5	0.102821	407884	409180	408532	1	45452	58274	51863	0.204629	381103	379108	380106	1	46171	47661	46916	0.185262	2545565	2529601	2537583	1	30775	19827	25301	0.376296	2371279	2388370	2.37982e+06
PDE4C	Homo sapiens phosphodiesterase 4C, cAMP-specific (phosphodiesterase E1 dunce homolog, Drosophila), mRNA (cDNA clone MGC:126222 IMAGE:40034056), complete cds., CHR Map: 19p13.11	ENSG00000105650				1	23979	30553	27266	0.158889	390757	367436	379096	1	23719	26776	25247.5	0.0996157	412964	406945	409954	1	40113	38615	39364	0.155441	2004000	2136504	2070252	1	19375	17090	18232.5	0.271168	2030399	2105295	2067847
PDE4D	Homo sapiens phosphodiesterase 4D, cAMP-specific (phosphodiesterase E3 dunce homolog, Drosophila), mRNA (cDNA clone MGC:42769 IMAGE:4828512), complete cds., CHR Map: 5q12	ENSG00000113448				1	15651	14420	15035.5	0.0876174	275817	278342	277080	1	18377	17859	18118	0.0714858	281665	261886	271776	1	24731	30303	27517	0.108659	1798815	1830857	1814836	1	14043	21782	17912.5	0.266408	1921097	1969159	1945128
PDE6A	Homo sapiens phosphodiesterase 6A, cGMP-specific, rod, alpha, mRNA (cDNA clone MGC:46181 IMAGE:5492027), complete cds., CHR Map: 5q31.2-q34	ENSG00000132915				1	13510	37733	25621.5	0.149306	240779	236854	238816	1	44044	46997	45520.5	0.179604	244650	231005	237828	1	34674	70285	52479.5	0.207231	919968	910304	915136	1	25273	18563	21918	0.325981	1673384	1362218	1517801
PDE6B	Homo sapiens phosphodiesterase 6B, cGMP-specific, rod, beta (congenital stationary night blindness 3, autosomal dominant), CHR Map: 4p16.3	ENSG00000133256				1	58287	70619	64453	0.375591	229121	226806	227964	1	91042	91001	91021.5	0.359131	267090	231742	249416	1	61330	53252	57291	0.226231	1124702	1204839	1.16477e+06	1	53174	58142	55658	0.827788	1587726	1534154	1560940
PDE6G	Homo sapiens phosphodiesterase 6G, cGMP-specific, rod, gamma, mRNA (cDNA clone MGC:125749 IMAGE:40029486), complete cds., CHR Map: 17q25	ENSG00000185527				2	15192	42020	28606	0.166698	12844	11448	12146	2	25135	130317	77726	0.306673	13519	8525	11022	1	51146	50129	50637.5	0.199958	77181	93873	85527	2	30835	29951	30393	0.452028	68037	43067	55552
PDE7A	Homo sapiens phosphodiesterase 7A, mRNA (cDNA clone MGC:161638 IMAGE:8992076), complete cds., CHR Map: 8q13	ENSG00000205268				1	12177	12545	12361	0.0720321	36709	35731	36220	2	20991	30882	25936.5	0.102334	21405	19318	20361.5	1	142320	82490	112405	0.443866	426741	432754	429748	1	39175	20238	29706.5	0.441818	515764	480947	498356
PDIA3	Homo sapiens protein disulfide isomerase family A, member 3, mRNA (cDNA clone MGC:2159 IMAGE:3542405), complete cds., CHR Map: 15q15	ENSG00000167004				1	23676	22526	23101	0.134618	298577	431652	365114	1	31375	32932	32153.5	0.126864	350594	427239	388916	1	70161	35711	52936	0.209034	1041279	1292049	1166664	1	45750	27860	36805	0.547392	1138867	1042340	1.0906e+06
PDIA4	Homo sapiens protein disulfide isomerase family A, member 4, mRNA (cDNA clone MGC:8346 IMAGE:2819726), complete cds., CHR Map: 7q35	ENSG00000155660				1	84478	65376	74927	0.436627	344568	343888	344228	1	35909	67809	51859	0.204613	364342	368320	366331	1	42122	56539	49330.5	0.194797	1190862	1172988	1181925	1	17324	20732	19028	0.282999	1086090	1065619	1.07585e+06
PDS5B	Homo sapiens cDNA clone MGC:88266 IMAGE:6668320, complete cds.	ENSG00000083642				2	64234	59672	61953	0.361023	3581	4083	3832	2	166018	261782	213900	0.843957	4167	4965	4566	1	38897	28067	33482	0.132214	68455	64852	66653.5	2	16425	18119	17272	0.256882	51381	49518	50449.5
PEBP1	Homo sapiens phosphatidylethanolamine binding protein 1, mRNA (cDNA clone MGC:33956 IMAGE:5300366), complete cds., CHR Map: 12q24.23	ENSG00000089220				2	30973	58521	44747	0.260757	15139	19841	17490	2	37189	40881	39035	0.154015	21331	19529	20430	2	49981	50475	50228	0.198341	29322	30497	29909.5	2	59050	23958	41504	0.617279	29443	30858	30150.5
PEF1	Homo sapiens penta-EF-hand domain containing 1, mRNA (cDNA clone MGC:3498 IMAGE:3615612), complete cds., CHR Map: 1p34	ENSG00000162517				1	15877	19872	17874.5	0.104161	232828	246403	239616	1	21671	22442	22056.5	0.0870254	353793	417071	385432	1	202510	218464	210487	0.831173	1869584	1846520	1858052	1	53211	49414	51312.5	0.763159	1810586	1786426	1798506
PEG10	Homo sapiens paternally expressed 10, CHR Map: 7q21	ENSG00000242265				1	50600	61269	55934.5	0.325951	690818	674298	682558	1	240704	283907	262306	1.03494	898497	807023	852760	1	95049	81040	88044.5	0.347671	3498941	3504090	3.50152e+06	1	32368	36669	34518.5	0.513385	3047855	2953763	3000809
PER1		ENSG00000179094				1	33974	26053	30013.5	0.1749	358358	404818	381588	1	29117	19192	24154.5	0.0953032	313368	317751	315560	1	64529	42025	53277	0.210381	2758781	2882842	2.82081e+06	1	21160	20188	20674	0.30748	2734490	2567945	2.65122e+06
PER3		ENSG00000049246				1	23939	55541	39740	0.23158	67356	65225	66290.5	1	24816	20647	22731.5	0.0896887	61295	47087	54191	1	54926	39470	47198	0.186376	1092261	1117815	1105038	1	38290	36793	37541.5	0.558346	815585	678245	746915
PES1	Homo sapiens pescadillo homolog 1, containing BRCT domain (zebrafish), mRNA (cDNA clone MGC:40305 IMAGE:5416478), complete cds., CHR Map: 22q12.1	ENSG00000100029				1	26094	43441	34767.5	0.202603	265540	301113	283326	1	53002	114861	83931.5	0.331157	443405	502763	473084	1	94384	39309	66846.5	0.263964	1003001	1006912	1.00496e+06	1	19272	14611	16941.5	0.251967	568934	616313	592624
PFKL	Homo sapiens phosphofructokinase, liver, mRNA (cDNA clone MGC:2893 IMAGE:3009907), complete cds., CHR Map: 21q22.3	ENSG00000141959				1	22040	16477	19258.5	0.112226	499733	505458	502596	1	25838	21026	23432	0.0924525	445531	412467	428999	1	19384	28043	23713.5	0.0936401	1700626	1768936	1734781	1	25444	23508	24476	0.364026	2068859	2035860	2.05236e+06
PFKM	Homo sapiens phosphofructokinase, muscle, mRNA (cDNA clone MGC:13291 IMAGE:4100117), complete cds., CHR Map: 12q13.3	ENSG00000152556				1	14457	23003	18730	0.109147	178240	179372	178806	1	26478	32435	29456.5	0.116223	190389	159419	174904	1	42840	44198	43519	0.171848	751829	682459	717144	1	21351	24521	22936	0.341122	1556651	1470268	1.51346e+06
PFKP	Homo sapiens phosphofructokinase, platelet, mRNA (cDNA clone MGC:35337 IMAGE:5180268), complete cds., CHR Map: 10p15.3-p15.2	ENSG00000067057				1	9112	9268	9190	0.0535535	376422	412956	394689	1	35894	16457	26175.5	0.103277	391538	387239	389388	1	18922	16957	17939.5	0.0708396	1906933	1950226	1.92858e+06	1	25805	19797	22801	0.339114	2082177	2059684	2.07093e+06
PFN1	Homo sapiens profilin 1, mRNA (cDNA clone MGC:10045 IMAGE:3890384), complete cds., CHR Map: 17p13.3	ENSG00000108518				1	19420	19569	19494.5	0.113602	422861	408179	415520	1	27376	18307	22841.5	0.0901227	394122	405788	399955	1	39819	39688	39753.5	0.156979	1851094	1874787	1.86294e+06	1	25100	16766	20933	0.311332	1694053	1713965	1704009
PGAM2	Homo sapiens phosphoglycerate mutase 2 (muscle), mRNA (cDNA clone MGC:2269 IMAGE:3535570), complete cds., CHR Map: 7p13-p12	ENSG00000164708				1	11022	10238	10630	0.0619449	456666	424526	440596	1	13169	14986	14077.5	0.0555437	484924	450904	467914	1	12167	12928	12547.5	0.0495477	2741319	2726837	2734078	1	13041	12100	12570.5	0.186958	2713839	2681507	2697673
PGK1	Homo sapiens phosphoglycerate kinase 1, mRNA (cDNA clone MGC:142128 IMAGE:8322620), complete cds., CHR Map: Xq13	ENSG00000102144				1	15327	11135	13231	0.0771019	153166	150804	151985	1	21214	12703	16958.5	0.0669109	154871	153749	154310	1	26568	36483	31525.5	0.124488	1193005	1228727	1210866	1	18653	13873	16263	0.241876	1339296	1324012	1331654
PGK2	Homo sapiens phosphoglycerate kinase 2, mRNA (cDNA clone MGC:47832 IMAGE:5741907), complete cds., CHR Map: 6p12.3	ENSG00000170950				1	13694	10285	11989.5	0.0698673	159548	158729	159138	1	22874	26297	24585.5	0.0970037	155783	167792	161788	1	27341	64498	45919.5	0.181327	1330551	1384617	1357584	1	16478	20910	18694	0.278031	1642883	1694714	1.6688e+06
PHB		ENSG00000167085				1	40688	38211	39449.5	0.229887	212050	236415	224232	1	48486	27490	37988	0.149884	262563	255281	258922	1	37408	97059	67233.5	0.265492	2786889	2968652	2.87777e+06	1	15316	18593	16954.5	0.25216	2180745	2280662	2.2307e+06
PHB2	Homo sapiens repressor of estrogen receptor activity	ENSG00000215021				1	80390	34840	57615	0.335744	40328	37498	38913	3	17876	182362	100119	0.395026	51929	45068	48498.5	1	99071	105526	102298	0.403957	129616	206761	168188	1	52073	26829	39451	0.586745	143588	137810	140699
PHC1	Homo sapiens polyhomeotic-like 1 (Drosophila)	ENSG00000111752				2	20750	27129	23939.5	0.139504	15955	18251	17103	2	68166	81301	74733.5	0.294866	14137	12430	13283.5	1	69278	75675	72476.5	0.286196	108504	130771	119638	1	73393	52381	62887	0.935303	236428	185333	210880
PHC2	Homo sapiens polyhomeotic-like 2 (Drosophila), transcript variant 2	ENSG00000134686				1	15474	13040	14257	0.0830808	347666	346281	346974	1	31004	40423	35713.5	0.14091	139275	177984	158630	1	57658	80403	69030.5	0.272588	2037686	2191658	2114672	1	22010	36005	29007.5	0.431422	1788761	1830098	1.80943e+06
PHF21A	Homo sapiens BRAF35/HDAC2 complex (80 kDa)	ENSG00000135365				1	12300	12535	12417.5	0.0723614	77724	63143	70433.5	1	215896	85857	150876	0.595293	50377	52387	51382	1	128139	111467	119803	0.473079	272803	279875	276339	1	84884	53950	69417	1.03242	139700	139741	139720
PHF5A	Homo sapiens PHD finger protein 5A, CHR Map: 22q13.2	ENSG00000100410				1	38051	37866	37958.5	0.221198	335168	333507	334338	1	30970	36499	33734.5	0.133102	287888	379725	333806	1	84378	80535	82456.5	0.325605	1467187	1329588	1.39839e+06	1	22588	21515	22051.5	0.327967	1141485	1052377	1096931
PHF6	Homo sapiens PHD finger protein 6, mRNA (cDNA clone MGC:14797 IMAGE:4064169), complete cds., CHR Map: Xq26.3	ENSG00000156531				2	39999	44574	42286.5	0.246419	6662	5551	6106.5	2	43793	99025	71409	0.281749	6272	5521	5896.5	3	75521	335291	205406	0.811109	261840	282047	271944	1	24728	17096	20912	0.311019	137971	155837	146904
PHF8		ENSG00000172943				3	30864	194756	112810	0.657386	123726	120378	122052	1	33674	48624	41149	0.162356	106513	92801	99657	1	83310	82308	82809	0.326997	1317771	1376102	1.34694e+06	1	34381	36813	35597	0.529426	1109977	1063913	1086945
PIN4	Homo sapiens protein (peptidylprolyl cis/trans isomerase) NIMA-interacting, 4 (parvulin), mRNA (cDNA clone IMAGE:3683177), partial cds., CHR Map: Xq13	ENSG00000102309				1	43067	58123	50595	0.294836	117060	55016	86038	1	101423	37791	69607	0.274639	67531	70226	68878.5	1	121876	144057	132966	0.525059	804313	698072	751192	2	66026	42028	54027	0.803531	25735	27793	26764
PIP5K3	Homo sapiens phosphatidylinositol-3-phosphate/phosphatidylinositol 5-kinase, type III	-				1	15603	22267	18935	0.110341	92101	109476	100788	1	19636	26067	22851.5	0.0901621	130376	132794	131585	2	80638	82146	81392	0.321401	66335	62872	64603.5	1	51785	32597	42191	0.627497	334468	338893	336680
PITX1	Homo sapiens paired-like homeodomain transcription factor 1	ENSG00000069011				1	47357	35108	41232.5	0.240277	674150	689187	681668	1	25656	27145	26400.5	0.104165	686507	667267	676887	1	56875	52510	54692.5	0.21597	3036956	3000009	3.01848e+06	1	21891	28636	25263.5	0.375738	2847935	2933923	2890929
PITX2	Homo sapiens paired-like homeodomain transcription factor 2, transcript variant 3	ENSG00000164093				1	36627	105076	70851.5	0.412878	725031	719586	722308	1	24592	40633	32612.5	0.128675	649681	670246	659964	1	49236	49125	49180.5	0.194204	2871714	2876732	2874223	1	26969	25162	26065.5	0.387666	2762812	2707605	2.73521e+06
PIWIL1	Homo sapiens piwi-like 1 (Drosophila), mRNA (cDNA clone MGC:26748 IMAGE:4827445), complete cds., CHR Map: 12q24.33	ENSG00000125207; ENSG00000275051				1	80438	27318	53878	0.313967	28053	26209	27131	2	38537	36225	37381	0.147489	16249	20077	18163	1	131879	194536	163208	0.644475	225989	273682	249836	1	62249	52714	57481.5	0.854909	167333	178833	173083
PIWIL2	Homo sapiens piwi-like 2 (Drosophila), mRNA (cDNA clone MGC:26732 IMAGE:4826162), complete cds., CHR Map: 8p21.3	ENSG00000197181				1	106196	121706	113951	0.664035	81489	82329	81909	1	140364	91374	115869	0.457169	27271	29371	28321	1	211828	206137	208982	0.825232	2848192	2832344	2840268	1	99991	100660	100326	1.49212	2355673	2499982	2.42783e+06
PIWIL4	Homo sapiens piwi-like 4 (Drosophila), mRNA (cDNA clone MGC:33296 IMAGE:5271278), complete cds., CHR Map: 11q21	ENSG00000134627				1	49573	41142	45357.5	0.264315	49958	42387	46172.5	2	269628	42615	156122	0.615988	17973	19699	18836	1	108049	100370	104210	0.411503	404503	466827	435665	1	55192	47619	51405.5	0.764542	230378	259290	244834
PKM2	Homo sapiens pyruvate kinase, muscle, mRNA (cDNA clone MGC:15908 IMAGE:3533876), complete cds., CHR Map: 15q22	-				1	13166	9015	11090.5	0.0646284	296774	270149	283462	1	17001	16948	16974.5	0.066974	272690	259849	266270	1	18952	21018	19985	0.0789169	1900905	1917054	1.90898e+06	1	24621	12761	18691	0.277987	1928720	1876224	1902472
PKNOX1	Homo sapiens PBX/knotted 1 homeobox 1, transcript variant 1	ENSG00000160199				1	20547	17483	19015	0.110807	82356	70687	76521.5	1	25972	28269	27120.5	0.107006	89975	83232	86603.5	1	125872	95872	110872	0.437812	75992	85019	80505.5	3	117682	34154	75918	1.12911	260553	221205	240879
PLEK	Homo sapiens pleckstrin	ENSG00000115956				1	9856	9935	9895.5	0.0576647	279724	274309	277016	1	15243	21226	18234.5	0.0719454	273631	272269	272950	1	45614	32801	39207.5	0.154823	1661953	1775133	1718543	1	16558	13763	15160.5	0.225479	1534627	1591847	1563237
PLEKHA4	Homo sapiens pleckstrin homology domain containing, family A (phosphoinositide binding specific) member 4	ENSG00000105559				1	33862	37842	35852	0.208923	261374	247377	254376	1	69143	86000	77571.5	0.306064	278077	286419	282248	1	189406	133634	161520	0.637811	3244440	3315844	3280142	1	56996	74979	65987.5	0.981416	2966844	2995755	2.9813e+06
PLXNA1	Homo sapiens hypothetical protein DKFZp564A176	ENSG00000114554				1	13846	14373	14109.5	0.0822213	312449	322552	317500	1	38376	44955	41665.5	0.164394	265512	241034	253273	1	61086	69219	65152.5	0.257275	1295237	1322400	1.30882e+06	1	42329	29104	35716.5	0.531203	1174823	1242312	1.20857e+06
PLXNA4	Homo sapiens hypothetical protein DKFZp434G0625	ENSG00000221866				1	21476	15812	18644	0.108645	776292	797815	787054	3	81748	21587	51667.5	0.203858	774614	770192	772403	1	22371	23785	23078	0.0911306	2147747	1946203	2046975	1	20178	41216	30697	0.456549	1764687	1575936	1.67031e+06
PMS1	Homo sapiens PMS1 postmeiotic segregation increased 1 (S. cerevisiae), mRNA (cDNA clone MGC:117015 IMAGE:40008290), complete cds.	ENSG00000064933				2	12893	9108	11000.5	0.064104	10838	7148	8993	2	18558	22741	20649.5	0.081474	1564	1568	1566	1	227798	277278	252538	0.997224	71844	68723	70283.5	1	76262	60252	68257	1.01517	72831	79384	76107.5
PNN	Homo sapiens pinin, desmosome associated protein, mRNA (cDNA clone MGC:70809 IMAGE:5491466), complete cds., CHR Map: 14q21.1	ENSG00000100941				1	144704	229506	187105	1.09033	53932	57995	55963.5	1	129674	104519	117096	0.462012	26014	26134	26074	1	118213	136765	127489	0.50343	929338	1001969	965654	1	42370	39162	40766	0.606303	671542	613998	642770
PNO1	Homo sapiens partner of NOB1 homolog (S. cerevisiae), mRNA (cDNA clone MGC:15140 IMAGE:3344225), complete cds., CHR Map: 2p14	ENSG00000115946				1	20371	15113	17742	0.103389	315868	293198	304533	1	26223	25312	25767.5	0.101667	356043	334520	345282	1	86948	46347	66647.5	0.263178	1566730	1482498	1524614	1	33323	34056	33689.5	0.501056	1554799	1514099	1534449
PNPT1	Homo sapiens polyribonucleotide nucleotidyltransferase 1, mRNA (cDNA clone MGC:61565 IMAGE:6062060), complete cds., CHR Map: 2p15	ENSG00000138035				1	23657	26479	25068	0.146081	28513	27358	27935.5	2	48673	42477	45575	0.179819	12195	11358	11776.5	1	200101	240419	220260	0.869764	1481275	1623911	1552593	1	58007	65067	61537	0.915225	1470114	1650527	1.56032e+06
POGK	Homo sapiens pogo transposable element with KRAB domain, mRNA (cDNA clone MGC:149714 IMAGE:40117695), complete cds.	ENSG00000143157				1	19228	20278	19753	0.115108	267012	249470	258241	1	20875	23516	22195.5	0.0875738	136201	116030	126116	1	77566	71564	74565	0.294443	1538243	1585552	1.5619e+06	1	33560	31802	32681	0.486057	1694891	1545666	1.62028e+06
POGZ	Homo sapiens pogo transposable element with ZNF domain, transcript variant 3	ENSG00000143442				1	44944	15746	30345	0.176832	354094	338395	346244	1	27319	26730	27024.5	0.106627	342811	349704	346258	1	46884	54467	50675.5	0.200108	1562274	1607797	1.58504e+06	1	20806	25090	22948	0.3413	1455977	1624905	1540441
POLD1		ENSG00000062822				3	34760	150545	92652.5	0.53992	97524	98621	98072.5	1	60766	39905	50335.5	0.198602	85409	99080	92244.5	1	35106	40154	37630	0.148594	937848	1178224	1058036	1	19596	17070	18333	0.272662	1003668	1028736	1016202
POLDIP3	Homo sapiens polymerase (DNA-directed), delta interacting protein 3, mRNA (cDNA clone MGC:24943 IMAGE:4933145), complete cds., CHR Map: 22q13.2	ENSG00000100227				1	24557	24482	24519.5	0.142884	437257	589537	513397	1	55560	36189	45874.5	0.181001	623296	636594	629945	2	53266	56754	55010	0.217224	22819	22849	22834	1	10094	19895	14994.5	0.22301	2643107	2546659	2594883
POLE3	Homo sapiens polymerase (DNA directed), epsilon 3 (p17 subunit)	ENSG00000148229				1	8488	10782	9635	0.0561467	187643	179433	183538	1	12058	14900	13479	0.0531823	178189	186973	182581	1	51008	34712	42860	0.169246	904421	833137	868779	1	36709	24949	30829	0.458512	915619	924542	920080
POLE4	Homo sapiens polymerase (DNA-directed), epsilon 4 (p12 subunit)	ENSG00000115350				1	36117	43803	39960	0.232862	148038	143986	146012	1	106313	89799	98056	0.386887	160178	166141	163160	1	27184	35449	31316.5	0.123663	873025	882327	877676	1	23013	20726	21869.5	0.32526	856391	823440	839916
POLR2A	Homo sapiens polymerase (RNA) II (DNA directed) polypeptide A, 220kDa, mRNA (cDNA clone IMAGE:30378439), complete cds., CHR Map: 17p13.1	ENSG00000181222				1	45070	49967	47518.5	0.276908	84282	76318	80300	1	44134	48601	46367.5	0.182946	92732	76485	84608.5	1	176860	156668	166764	0.658519	891058	763872	827465	1	21925	46406	34165.5	0.508135	737649	519983	628816
POLR2B	Homo sapiens polymerase (RNA) II (DNA directed) polypeptide B, 140kDa, mRNA (cDNA clone MGC:1677 IMAGE:3346389), complete cds., CHR Map: 4q12	ENSG00000047315				2	84060	26530	55295	0.322224	7454	4162	5808	2	48719	74071	61395	0.242238	6894	6020	6457	1	230821	260020	245420	0.969118	2166877	2187277	2177077	1	25136	30106	27621	0.410801	2078324	2114525	2.09642e+06
POLR2G	Homo sapiens polymerase (RNA) II (DNA directed) polypeptide G, mRNA (cDNA clone MGC:138367 IMAGE:8327630), complete cds., CHR Map: 11q13.1	ENSG00000168002				2	29261	29401	29331	0.170923	5122	5494	5308	2	69658	40655	55156.5	0.217624	5960	5381	5670.5	1	77866	66049	71957.5	0.284146	1710153	1719170	1.71466e+06	1	23444	27308	25376	0.377411	1528140	1605794	1566967
POLR2L	Homo sapiens polymerase (RNA) II (DNA directed) polypeptide L, 7.6kDa	ENSG00000177700				1	56305	59079	57692	0.336193	212585	186440	199512	1	64847	69283	67065	0.264609	124620	103439	114030	1	95809	70087	82948	0.327546	851185	873849	862517	1	30480	29315	29897.5	0.444658	453415	436555	444985
POLRMT	Homo sapiens polymerase (RNA) mitochondrial (DNA directed), mRNA (cDNA clone MGC:104585 IMAGE:5264127), complete cds., CHR Map: 19p13.3	ENSG00000099821				3	25995	177214	101604	0.592087	113110	130674	121892	1	159080	63499	111290	0.4391	119172	126509	122840	1	202157	211776	206966	0.817271	2654723	2717852	2.68629e+06	1	76387	86914	81650.5	1.21437	2297342	2330020	2313681
POP1	Homo sapiens processing of precursor 1, ribonuclease P/MRP subunit (S. cerevisiae), mRNA (cDNA clone MGC:17365 IMAGE:3853321), complete cds., CHR Map: 8q22.1	ENSG00000104356				1	173379	436316	304848	1.77646	42298	43308	42803	2	268652	75034	171843	0.678018	15665	20642	18153.5	1	222040	101658	161849	0.639111	334715	257464	296090	1	60212	68616	64414	0.958014	160450	164131	162290
POP7	Homo sapiens processing of precursor 7, ribonuclease P/MRP subunit (S. cerevisiae), mRNA (cDNA clone MGC:1986 IMAGE:3138336), complete cds., CHR Map: 7q22	ENSG00000172336				1	27637	33443	30540	0.177968	473418	453540	463479	1	31151	26809	28980	0.114343	454508	471372	462940	1	17121	17482	17301.5	0.0683203	2049963	2226707	2138335	1	17108	22403	19755.5	0.293819	2217821	2123893	2170857
POU2F1	Homo sapiens POU domain, class 2, transcription factor 1	ENSG00000143190				1	20818	14713	17765.5	0.103526	286926	291371	289148	3	42671	1298719	670695	2.64627	295769	297468	296618	1	62878	92695	77786.5	0.307164	799068	808816	803942	1	41729	56801	49265	0.732707	612915	872332	742624
POU2F2	Homo sapiens POU domain, class 2, transcription factor 2	ENSG00000028277				1	55360	19557	37458.5	0.218285	62006	72625	67315.5	1	64410	41345	52877.5	0.208632	68025	73776	70900.5	1	73872	95568	84720	0.334543	299081	273709	286395	1	67107	29995	48551	0.722088	195545	181983	188764
POU4F3	Homo sapiens POU class 4 homeobox 3, mRNA (cDNA clone MGC:138412 IMAGE:8327675), complete cds.	ENSG00000091010				1	51557	117108	84332.5	0.491437	273664	272900	273282	1	38294	24232	31263	0.12335	250773	282576	266674	1	44274	63930	54102	0.213638	1601333	1591867	1596600	1	31444	17497	24470.5	0.363944	1781936	1738095	1.76002e+06
POU5F1	Homo sapiens POU class 5 homeobox 1, mRNA (cDNA clone MGC:151046 IMAGE:40125988), complete cds.	ENSG00000206454; ENSG00000229094; ENSG00000204531; ENSG00000233911; ENSG00000230336; ENSG00000237582; ENSG00000235068				1	36993	27948	32470.5	0.189218	149414	150419	149916	1	81975	52190	67082.5	0.264678	95102	92994	94048	1	76929	105983	91456	0.361142	899296	1226416	1062856	1	55867	33852	44859.5	0.667185	1530210	1405437	1.46782e+06
POU6F1	Homo sapiens POU class 6 homeobox 1, mRNA (cDNA clone MGC:59843 IMAGE:6275848), complete cds.	ENSG00000184271				1	57679	52638	55158.5	0.321429	178410	187949	183180	1	76078	44592	60335	0.238056	96228	79704	87966	1	35600	50418	43009	0.169834	956429	1136471	1046450	1	96174	98383	97278.5	1.4468	1264339	1144193	1204266
PPAN	Homo sapiens peter pan homolog (Drosophila), mRNA (cDNA clone MGC:15089 IMAGE:3957286), complete cds., CHR Map: 19p13	ENSG00000130810				1	91072	227099	159086	0.92705	219651	260165	239908	1	283902	301192	292547	1.15426	303292	388124	345708	1	87447	98559	93003	0.367251	895243	911517	903380	1	31113	35865	33489	0.498074	690220	805093	747656
PPARA	Homo sapiens peroxisome proliferative activated receptor, alpha	ENSG00000186951				3	26358	121142	73750	0.429769	32390	37844	35117	1	55667	87320	71493.5	0.282082	52296	55301	53798.5	1	62887	86725	74806	0.295395	721566	751546	736556	1	35367	38574	36970.5	0.549854	586652	690646	638649
PPARD	Homo sapiens peroxisome proliferative activated receptor, delta, transcript variant 2	ENSG00000112033				1	49730	42309	46019.5	0.268173	330393	340574	335484	1	66860	50323	58591.5	0.231177	340165	342665	341415	1	40224	51408	45816	0.180919	1611004	1648005	1.6295e+06	1	39423	41535	40479	0.602035	1478490	1211201	1.34485e+06
PPARG	Homo sapiens peroxisome proliferative activated receptor, gamma, transcript variant 3	ENSG00000132170				1	40348	41108	40728	0.237337	44393	81501	62947	1	33105	30852	31978.5	0.126173	64721	66632	65676.5	1	111059	99402	105230	0.415535	187344	211529	199436	1	84781	84690	84735.5	1.26025	1318020	1312574	1315297
PPARGC1B	Homo sapiens peroxisome proliferator-activated receptor gamma, coactivator 1 beta, mRNA (cDNA clone MGC:164602 IMAGE:40146993), complete cds., CHR Map: 5q32	ENSG00000155846				1	58183	53900	56041.5	0.326575	178217	173418	175818	1	405256	132993	269124	1.06185	64648	71082	67865	1	112330	144198	128264	0.50649	483389	572805	528097	1	28368	23269	25818.5	0.383992	1056059	1026752	1.04141e+06
PPHLN1	Homo sapiens periphilin 1, mRNA (cDNA clone MGC:48786 IMAGE:6051282), complete cds., CHR Map: 12q12	ENSG00000134283				1	24595	16812	20703.5	0.120647	73528	92707	83117.5	3	132058	36640	84349	0.332805	135000	128733	131866	1	42081	42413	42247	0.166825	617063	674597	645830	1	34428	49938	42183	0.627378	470760	468607	469684
PPIA	Homo sapiens peptidylprolyl isomerase A (cyclophilin A), mRNA (cDNA clone MGC:14747 IMAGE:4281376), complete cds., CHR Map: 7p13	ENSG00000196262				1	36791	42404	39597.5	0.230749	54647	61401	58024	1	109987	114698	112342	0.443255	68388	67613	68000.5	1	39630	52779	46204.5	0.182453	183805	199050	191428	1	23678	20970	22324	0.33202	314259	212696	263478
PPIB	Homo sapiens peptidylprolyl isomerase B (cyclophilin B), mRNA (cDNA clone MGC:14109 IMAGE:3502055), complete cds., CHR Map: 15q21-q22	ENSG00000166794				1	14695	18916	16805.5	0.0979319	412074	436126	424100	1	22232	33216	27724	0.109387	547936	537136	542536	1	46121	37539	41830	0.165179	2686237	2703432	2.69483e+06	1	25705	24742	25223.5	0.375143	2877927	2934988	2.90646e+06
PPIC	Homo sapiens peptidylprolyl isomerase C (cyclophilin C), mRNA (cDNA clone MGC:3673 IMAGE:3610178), complete cds., CHR Map: 5q23.2	ENSG00000168938				1	23125	31282	27203.5	0.158525	111927	117283	114605	3	161268	23429	92348.5	0.364367	154728	138925	146826	1	47269	47460	47364.5	0.187033	574989	647535	611262	1	30644	29238	29941	0.445305	927089	798931	863010
PPID	Homo sapiens peptidylprolyl isomerase D, mRNA (cDNA clone MGC:33096 IMAGE:4819748), complete cds., CHR Map: 4q31.3	ENSG00000171497				1	11979	12724	12351.5	0.0719768	186611	194845	190728	1	18216	21983	20099.5	0.0793039	237431	226944	232188	1	43937	37076	40506.5	0.159952	792316	925385	858850	1	34602	22595	28598.5	0.425339	1425422	1290886	1358154
PPIE	Homo sapiens peptidylprolyl isomerase E (cyclophilin E), mRNA (cDNA clone MGC:14691 IMAGE:4134572), complete cds., CHR Map: 1p32	ENSG00000084072				1	27374	28071	27722.5	0.161549	502244	509196	505720	1	55185	31580	43382.5	0.171169	594056	516240	555148	1	41146	40181	40663.5	0.160572	2045426	2001231	2.02333e+06	1	29924	31772	30848	0.458795	1876598	1840714	1858656
PPIG	Homo sapiens peptidylprolyl isomerase G (cyclophilin G), mRNA (cDNA clone MGC:133241 IMAGE:40034815), complete cds., CHR Map: 2q31.1	ENSG00000138398			X(C)	1	106203	329671	217937	1.27	38969	22479	30724	2	102914	235828	169371	0.668265	22482	14643	18562.5	1	608586	353696	481141	1.89993	1565817	1648438	1.60713e+06	1	365588	425266	395427	5.88109	1291128	1368124	1329626
PPIL4	Homo sapiens peptidylprolyl isomerase (cyclophilin)-like 4, mRNA (cDNA clone IMAGE:4390789), complete cds., CHR Map: 6q25.1	ENSG00000131013				1	26673	32893	29783	0.173557	177888	201887	189888	1	29969	28077	29023	0.114512	235880	245981	240930	1	62624	72238	67431	0.266272	1333168	1243436	1288302	1	10684	12217	11450.5	0.170301	1210319	1249522	1.22992e+06
PPM1G	Homo sapiens polypyrimidine tract binding protein 1, mRNA (cDNA clone MGC:10830 IMAGE:3615251), complete cds., CHR Map: 19p13.3	ENSG00000115241				1	459537	497129	478333	2.78742	533836	521805	527820	1	481795	471769	476782	1.88118	530216	514007	522112	1	146088	124385	135236	0.534023	2059719	1996151	2027935	1	49457	41505	45481	0.676428	1961271	1958925	1960098
PPP1CC	Homo sapiens protein phosphatase 1, catalytic subunit, gamma isoform, mRNA (cDNA clone MGC:20085 IMAGE:3956353), complete cds., CHR Map: 12q24.1-q24.2	ENSG00000186298				1	147917	137669	142793	0.832108	523589	507221	515405	1	219441	153925	186683	0.73657	599392	563297	581344	1	140672	164107	152390	0.601757	2320984	2235615	2.2783e+06	1	87026	86388	86707	1.28957	2254698	2465021	2.35986e+06
PPP1R10		ENSG00000206489; ENSG00000238104; ENSG00000204569; ENSG00000231737; ENSG00000235291; ENSG00000227804; ENSG00000230995				2	31853	133146	82499.5	0.480755	4483	4791	4637	2	449981	94985	272483	1.0751	7377	7488	7432.5	1	154693	173881	164287	0.648738	456010	414219	435114	1	58256	104815	81535.5	1.21266	157598	177357	167478
PPP2R3B	Homo sapiens protein phosphatase 2A 48 kDa regulatory subunit	ENSG00000273850; ENSG00000276438; ENSG00000167393				2	46102	11640	28871	0.168242	8469	5705	7087	2	29955	44513	37234	0.146909	10177	24419	17298	1	59210	68320	63765	0.251796	83242	48236	65739	2	73982	64330	69156	1.02854	58646	34240	46443
PPRC1	Homo sapiens peroxisome proliferator-activated receptor gamma, coactivator-related 1, mRNA (cDNA clone MGC:70989 IMAGE:6514597), complete cds., CHR Map: 10q24.32	ENSG00000148840				2	36344	47285	41814.5	0.243669	3193	4645	3919	2	162754	275423	219088	0.864428	5126	5844	5485	1	87420	96312	91866	0.362761	932362	948420	940391	1	30028	41917	35972.5	0.53501	359757	548311	454034
PRB3	Homo sapiens proline-rich protein BstNI subfamily 3, mRNA (cDNA clone MGC:116862 IMAGE:40004740), complete cds.	ENSG00000275624; ENSG00000197870				1	22527	53270	37898.5	0.220849	149990	168189	159090	1	28573	18428	23500.5	0.0927228	105475	102628	104052	1	25718	29071	27394.5	0.108176	1263402	1060036	1161719	1	71026	67341	69183.5	1.02895	1346674	1337888	1342281
PRB4	Homo sapiens proline-rich protein BstNI subfamily 4, mRNA (cDNA clone MGC:163258 IMAGE:40146417), complete cds.	ENSG00000274839; ENSG00000230657				1	30509	50865	40687	0.237098	87328	87673	87500.5	1	173064	141417	157240	0.620403	27197	22269	24733	1	54739	65427	60083	0.237256	460763	510232	485498	1	108120	92101	100110	1.48892	946448	856537	901492
PRDM1	Homo sapiens PR domain containing 1, with ZNF domain, mRNA (cDNA clone MGC:118922 IMAGE:40001920), complete cds.	ENSG00000057657				1	23168	28893	26030.5	0.151689	377072	333142	355107	1	46432	43510	44971	0.177436	158795	118672	138734	1	114389	103050	108720	0.429312	1768842	1969471	1.86916e+06	1	30577	31893	31235	0.464551	2100219	2117503	2108861
PRDM10	Homo sapiens PR domain containing 10, mRNA (cDNA clone MGC:151024 IMAGE:40125966), complete cds.	ENSG00000170325				1	35863	78957	57410	0.334549	42612	52227	47419.5	1	76586	206035	141310	0.55755	34991	40961	37976	1	99217	103030	101124	0.399317	123120	109859	116490	1	32861	44110	38485.5	0.572386	90076	100857	95466.5
PRDM14	Homo sapiens PR domain containing 14	ENSG00000147596				1	19022	20998	20010	0.116606	71223	56398	63810.5	1	41585	37960	39772.5	0.156925	28758	18757	23757.5	1	43256	53145	48200.5	0.190335	432578	434793	433686	1	27083	44248	35665.5	0.530445	638670	697424	668047
PRDM15	Homo sapiens PR domain containing 15	ENSG00000141956				2	16924	40240	28582	0.166558	5458	5622	5540	2	17533	45495	31514	0.124341	2406	2127	2266.5	1	477186	341604	409395	1.61662	73472	105389	89430.5	2	44697	51492	48094.5	0.715298	33333	36216	34774.5
PRDM4	Homo sapiens PR domain containing 4	ENSG00000110851	X(A)		X(C)	1	17947	30644	24295.5	0.141579	37954	33175	35564.5	2	418830	677149	547990	2.16213	20535	17880	19207.5	2	176285	776882	476584	1.88194	66486	62975	64730.5	2	317412	265506	291459	4.3348	57090	57241	57165.5
PRDM7		ENSG00000126856				1	20129	27427	23778	0.138563	129697	148280	138988	1	24632	28290	26461	0.104404	153332	166701	160016	1	76653	66790	71721.5	0.283214	1226843	1261834	1.24434e+06	1	22384	24501	23442.5	0.348655	1184428	1083133	1.13378e+06
PRDX1	Homo sapiens peroxiredoxin 1, mRNA (cDNA clone MGC:24196 IMAGE:3681912), complete cds., CHR Map: 1p34.1	ENSG00000117450				3	221661	30136	125898	0.733657	897144	918494	907819	1	27927	27767	27847	0.109872	972981	961099	967040	2	101466	69349	85407.5	0.337258	27575	27043	27309	2	40184	36312	38248	0.568853	68596	49058	58827
PREB	Homo sapiens prolactin regulatory element binding	ENSG00000138073				1	54740	37262	46001	0.268065	458916	494004	476460	1	53976	45028	49502	0.195313	434144	427713	430928	1	84039	75925	79982	0.315834	2079574	1947174	2013374	1	54606	89085	71845.5	1.06854	1828133	1781796	1.80496e+06
PRIC285	Homo sapiens peroxisomal proliferator-activated receptor A interacting complex 285, mRNA (cDNA clone MGC:166902 IMAGE:9007272), complete cds., CHR Map: 20q13.33	-				2	39666	173209	106438	0.620251	3378	3708	3543	2	243549	60318	151934	0.599464	6869	6814	6841.5	2	76377	86236	81306.5	0.321064	38518	32640	35579	2	34558	32258	33408	0.496869	28760	36002	32381
PRKRA	Homo sapiens protein kinase, interferon-inducible double stranded RNA dependent activator, mRNA (cDNA clone MGC:1978 IMAGE:3503747), complete cds., CHR Map: 2q31.2	ENSG00000180228				1	80650	69787	75218.5	0.438326	315228	291940	303584	1	505942	391945	448944	1.77134	340931	308595	324763	1	320671	367035	343853	1.35781	1627630	1688720	1658175	1	67842	62323	65082.5	0.967957	1385458	1411765	1.39861e+06
PRKRIR	Homo sapiens protein-kinase, interferon-inducible double stranded RNA dependent inhibitor, repressor of (P58 repressor), mRNA (cDNA clone MGC:150747 IMAGE:40125689), complete cds.	-				1	21876	19607	20741.5	0.120868	72594	73885	73239.5	1	92705	65650	79177.5	0.3124	37203	32549	34876	1	64236	83582	73909	0.291852	663876	763853	713864	1	21946	14537	18241.5	0.271302	693746	553816	623781
PRMT1	Homo sapiens protein arginine methyltransferase 1, mRNA (cDNA clone MGC:129947 IMAGE:40031731), complete cds.	ENSG00000126457				1	11381	10702	11041.5	0.0643429	304081	303576	303828	1	20681	20994	20837.5	0.0822158	319058	313856	316457	1	22015	42219	32117	0.126824	3430535	3619079	3524807	1	16692	15479	16085.5	0.239236	3439771	3372233	3406002
PRMT6	Homo sapiens protein arginine methyltransferase 6, mRNA (cDNA clone MGC:74997 IMAGE:5501091), complete cds.	ENSG00000198890				1	35999	39094	37546.5	0.218797	109097	109354	109226	1	80148	49036	64592	0.254852	108412	104354	106383	1	53840	70460	62150	0.245418	1249137	1280511	1264824	1	165501	75625	120563	1.7931	1474750	1597153	1.53595e+06
PRMT7	Homo sapiens protein arginine N-methyltransferase 7	ENSG00000132600				1	12645	15251	13948	0.0812802	101980	107502	104741	1	20919	20397	20658	0.0815075	70169	73903	72036	1	40348	38638	39493	0.15595	621336	824482	722909	1	16913	22267	19590	0.291357	915057	969229	942143
PRMT8		ENSG00000111218				1	16281	16363	16322	0.0951143	188123	193475	190799	1	14800	19804	17302	0.0682662	226291	218340	222316	1	35980	23767	29873.5	0.117965	2922132	2821766	2871949	1	15536	19967	17751.5	0.264014	2124182	2158987	2.14158e+06
PRPF3	Homo sapiens PRP3 pre-mRNA processing factor 3 homolog (S. cerevisiae), mRNA (cDNA clone MGC:4388 IMAGE:2905308), complete cds., CHR Map: 1q21.1	ENSG00000117360				1	158258	138468	148363	0.864566	388135	297918	343026	1	150519	200381	175450	0.69225	383302	323001	353152	1	287388	312725	300056	1.18487	1794948	1793457	1.7942e+06	1	73514	69818	71666	1.06587	1673102	1614946	1644024
PRPF31	Homo sapiens PRP31 pre-mRNA processing factor 31 homolog (S. cerevisiae), mRNA (cDNA clone MGC:150998 IMAGE:40125940), complete cds., CHR Map: 19q13.42	ENSG00000277707; ENSG00000105618; ENSG00000274144; ENSG00000274894; ENSG00000275117; ENSG00000275885; ENSG00000277953; ENSG00000276421; ENSG00000274651; ENSG00000277154				1	42181	42962	42571.5	0.24808	635508	611850	623679	1	33037	38489	35763	0.141105	620104	610811	615458	1	30832	24979	27905.5	0.110193	2151493	2177857	2164675	1	123584	123686	123635	1.83879	2403077	2368761	2385919
PRPF38A	Homo sapiens PRP38 pre-mRNA processing factor 38 (yeast) domain containing A, mRNA (cDNA clone IMAGE:3510134), complete cds., CHR Map: 1p32.3	ENSG00000134748				1	50091	58770	54430.5	0.317187	553631	536268	544950	1	56941	87222	72081.5	0.284402	518362	542088	530225	1	77471	64536	71003.5	0.280379	1969214	2055529	2.01237e+06	1	19322	20906	20114	0.299151	1888551	1844306	1.86643e+06
PRPF38B	Homo sapiens PRP38 pre-mRNA processing factor 38 (yeast) domain containing B, mRNA (cDNA clone IMAGE:5471050), complete cds., CHR Map: 1p13.3	ENSG00000134186				1	46084	73866	59975	0.349497	298487	240272	269380	1	62058	52743	57400.5	0.226478	331516	218132	274824	1	230921	238625	234773	0.927073	2198655	2281779	2240217	1	87370	68559	77964.5	1.15955	1973296	1960598	1966947
PRPF40A	Homo sapiens PRP40 pre-mRNA processing factor 40 homolog A (S. cerevisiae), mRNA (cDNA clone IMAGE:4343048), partial cds., CHR Map: 2q23.3	ENSG00000196504	X(A)			1	408298	436713	422506	2.4621	580153	514234	547194	1	627130	623667	625398	2.46755	639479	649169	644324	2	40589	39453	40021	0.158035	22859	34264	28561.5	1	14612	17468	16040	0.238559	124178	124056	124117
PRPF4B	Homo sapiens PRP4 pre-mRNA processing factor 4 homolog B (yeast), mRNA (cDNA clone MGC:26845 IMAGE:4821304), complete cds., CHR Map: 6p25.2	ENSG00000112739				1	94928	173131	134030	0.781039	55222	60479	57850.5	2	121192	164143	142668	0.562904	21591	18341	19966	1	243472	186325	214898	0.848593	964423	839629	902026	1	80568	86830	83699	1.24484	577309	562273	569791
PRPF6	Homo sapiens PRP6 pre-mRNA processing factor 6 homolog (S. cerevisiae), mRNA (cDNA clone MGC:1852 IMAGE:2988165), complete cds., CHR Map: 20q13.33	ENSG00000101161				1	45520	64437	54978.5	0.32038	31854	36668	34261	1	186687	488218	337452	1.33144	20220	29139	24679.5	1	166987	141952	154470	0.60997	2125685	2027900	2.07679e+06	1	26380	27254	26817	0.398843	2040301	1982476	2.01139e+06
PRR3	Homo sapiens proline rich 3, mRNA (cDNA clone MGC:161733 IMAGE:8992171), complete cds.	ENSG00000223766; ENSG00000233564; ENSG00000206491; ENSG00000204576; ENSG00000228186; ENSG00000229202; ENSG00000223887				1	27823	29088	28455.5	0.165821	377107	390025	383566	1	37546	28640	33093	0.130571	238672	234409	236540	1	61926	49894	55910	0.220778	2322377	2309626	2.316e+06	1	125650	92921	109286	1.62538	2390596	2366758	2378677
PSMC1	Homo sapiens proteasome (prosome, macropain) 26S subunit, ATPase, 1, mRNA (cDNA clone MGC:8541 IMAGE:2822718), complete cds., CHR Map: 14q32.11	ENSG00000100764				1	33208	52348	42778	0.249283	372717	387747	380232	1	36627	36120	36373.5	0.143514	370776	369204	369990	1	37684	50975	44329.5	0.175049	1199140	1293214	1246177	1	75966	65898	70932	1.05495	1833714	1857467	1.84559e+06
PSMD12	Homo sapiens proteasome (prosome, macropain) 26S subunit, non-ATPase, 12, mRNA (cDNA clone MGC:75406 IMAGE:30386487), complete cds.	ENSG00000197170				1	32225	17848	25036.5	0.145897	161658	179976	170817	1	27529	22132	24830.5	0.0979704	141554	138597	140076	1	96609	93476	95042.5	0.375305	371982	433984	402983	1	20669	19395	20032	0.297931	1264501	835720	1.05011e+06
PSMD4	Homo sapiens proteasome (prosome, macropain) 26S subunit, non-ATPase, 4, mRNA (cDNA clone MGC:8410 IMAGE:2820813), complete cds., CHR Map: 1q21.3	ENSG00000159352				1	31568	36830	34199	0.19929	366598	359777	363188	1	28661	78543	53602	0.21149	337631	330240	333936	1	492032	180609	336320	1.32806	2343881	2409886	2.37688e+06	1	21832	27040	24436	0.363431	2269341	2192360	2.23085e+06
PSPC1	Homo sapiens paraspeckle component 1, mRNA (cDNA clone MGC:20640 IMAGE:4623069), complete cds., CHR Map: 13q12.11	ENSG00000121390				1	25045	29951	27498	0.160241	1043961	1016652	1.03031e+06	1	38919	31647	35283	0.139211	984998	987186	986092	1	31233	20585	25909	0.10231	4467216	4845734	4656475	1	54816	40935	47875.5	0.712041	4495220	4519798	4507509
PTBP1	Homo sapiens polypyrimidine tract binding protein 1, mRNA (cDNA clone MGC:8461 IMAGE:2821531), complete cds., CHR Map: 19p13.3	ENSG00000011304				1	240007	210687	225347	1.31318	523958	496277	510118	1	234034	180981	207508	0.818735	505113	504381	504747	1	269433	237090	253262	1.00008	2165331	2159810	2.16257e+06	1	46235	46577	46406	0.690185	2171340	2194230	2182785
PTBP2	Homo sapiens polypyrimidine tract binding protein 2, CHR Map: 1p21.3	ENSG00000117569				1	77638	80842	79240	0.461761	36885	43161	40023	1	35419	91955	63687	0.251281	16011	36022	26016.5	1	251669	159264	205466	0.811348	379841	389662	384752	1	50320	41635	45977.5	0.683812	129785	169001	149393
PTCD1	Homo sapiens pentatricopeptide repeat domain 1, mRNA (cDNA clone MGC:99605 IMAGE:6645909), complete cds., CHR Map: 7q22.1	ENSG00000106246				1	35409	95439	65424	0.38125	243543	225497	234520	1	185692	157205	171448	0.676462	152607	175307	163957	1	70784	81323	76053.5	0.300321	1665773	1750660	1.70822e+06	1	25367	41411	33389	0.496587	1527521	1693933	1610727
PTCD2	Homo sapiens pentatricopeptide repeat domain 2, mRNA (cDNA clone MGC:31807 IMAGE:4552964), complete cds., CHR Map: 5q13.2	ENSG00000049883				2	47834	66016	56925	0.331723	6904	7103	7003.5	2	35650	89511	62580.5	0.246916	6559	6708	6633.5	1	41676	41183	41429.5	0.163597	121106	179591	150348	1	23707	17328	20517.5	0.305152	2148657	2171895	2160276
PTCD3	Homo sapiens Pentatricopeptide repeat domain 3, mRNA (cDNA clone MGC:19979 IMAGE:3939273), complete cds., CHR Map: 2p11.2	ENSG00000132300				1	37693	42677	40185	0.234173	98766	136403	117584	1	106431	96226	101328	0.399798	255939	331614	293776	1	41783	44358	43070.5	0.170077	576905	838711	707808	1	23173	25300	24236.5	0.360464	427152	476031	451592
PTGDS		ENSG00000107317				2	27663	14895	21279	0.124001	9565	10450	10007.5	2	21987	16422	19204.5	0.0757726	5127	4612	4869.5	1	97313	42880	70096.5	0.276798	109554	133187	121370	1	16939	27823	22381	0.332867	59042	83461	71251.5
PTIP	Homo sapiens PAX transcription activation domain interacting protein 1 like	-				2	17697	19737	18717	0.109071	17035	15734	16384.5	2	35671	31459	33565	0.132433	5630	5968	5799	1	238832	185662	212247	0.838123	196036	213913	204974	1	52583	62582	57582.5	0.856411	135029	146846	140938
PTPN1	Homo sapiens protein tyrosine phosphatase, non-receptor type 1, mRNA (cDNA clone MGC:23121 IMAGE:4844022), complete cds., CHR Map: 20q13.1-q13.2	ENSG00000196396				1	33127	32733	32930	0.191895	229094	221703	225398	1	34496	31646	33071	0.130484	231518	202681	217100	1	41880	54947	48413.5	0.191176	901649	924452	913050	1	43815	50045	46930	0.697979	730783	718005	724394
PTRF	Homo sapiens polymerase I and transcript release factor, mRNA (cDNA clone MGC:71738 IMAGE:5269172), complete cds., CHR Map: 17q21.2	-				2	38461	32999	35730	0.208212	9921	10152	10036.5	1	145397	124565	134981	0.532577	1015468	1007524	1011496	1	105664	155316	130490	0.51528	4009834	4273409	4.14162e+06	1	63705	43547	53626	0.797567	4022485	4027481	4024983
PUF60	Homo sapiens poly-U binding splicing factor 60KDa, mRNA (cDNA clone MGC:9958 IMAGE:3877563), complete cds., CHR Map: 8q24.3	ENSG00000274081; ENSG00000179950				1	121405	132437	126921	0.739616	271530	286033	278782	1	408332	319907	364120	1.43666	304042	356190	330116	1	36957	40496	38726.5	0.152923	858769	854944	856856	1	12787	13399	13093	0.194729	836477	868799	852638
PUM1	Homo sapiens pumilio homolog 1 (Drosophila), mRNA (cDNA clone MGC:3890 IMAGE:3528160), complete cds., CHR Map: 1p35.2	ENSG00000134644				1	66888	130732	98810	0.575802	302166	319630	310898	1	180262	307070	243666	0.961401	142970	138671	140820	1	81060	62054	71557	0.282565	1607040	1618575	1.61281e+06	1	83633	58417	71025	1.05634	1307786	1263800	1285793
PURA	Homo sapiens purine-rich element binding protein A, mRNA (cDNA clone MGC:33782 IMAGE:5284976), complete cds., CHR Map: 5q31	ENSG00000185129				1	163442	158350	160896	0.937601	597423	558939	578181	1	348336	296817	322576	1.27275	616007	574453	595230	1	258655	275707	267181	1.05505	2521428	2384414	2452921	1	55478	50431	52954.5	0.78758	2645116	2729880	2687498
PURB	Homo sapiens purine-rich element binding protein B, mRNA (cDNA clone MGC:126784 IMAGE:8069241), complete cds., CHR Map: 7p13	ENSG00000146676				1	39243	35082	37162.5	0.21656	560689	535025	547857	1	81833	57939	69886	0.27574	549927	518366	534146	1	116092	115665	115878	0.457582	2413294	2365842	2389568	1	35503	37201	36352	0.540655	2564629	2688082	2.62636e+06
PURG	Homo sapiens purine-rich element binding protein G, mRNA (cDNA clone MGC:119274 IMAGE:40005076), complete cds., CHR Map: 8p11	ENSG00000172733				1	155359	74512	114936	0.669772	570136	505556	537846	1	415821	408140	411980	1.6255	670575	638511	654543	1	346165	390358	368262	1.45419	3025968	2918389	2.97218e+06	1	75565	71504	73534.5	1.09366	2264884	2424256	2344570
PUS7	Homo sapiens pseudouridylate synthase 7 homolog (S. cerevisiae), mRNA (cDNA clone MGC:17720 IMAGE:3870711), complete cds., CHR Map: 7q22.3	ENSG00000091127				1	52787	36734	44760.5	0.260836	489847	540558	515202	1	58402	50180	54291	0.214209	544552	537873	541212	1	48732	39252	43992	0.173716	1353191	1338846	1.34602e+06	1	22754	16265	19509.5	0.29016	2376268	2326841	2.35155e+06
PWP2	Homo sapiens PWP2 periodic tryptophan protein homolog (yeast), mRNA (cDNA clone MGC:23222 IMAGE:4906611), complete cds., CHR Map: 21q22.3	ENSG00000241945				3	39041	128399	83720	0.487867	179638	153187	166412	1	138682	162260	150471	0.593693	53317	52907	53112	1	96623	121779	109201	0.431214	790749	762321	776535	1	67480	28529	48004.5	0.71396	810967	845052	828010
Q25		-				3	47762	161823	104792	0.610665	202453	204304	203378	3	72509	309273	190891	0.753173	49539	50525	50032	1	101891	336809	219350	0.866171	791777	897181	844479	1	17297	18239	17768	0.264259	969388	822568	895978
QKI	Homo sapiens quaking homolog, KH domain RNA binding (mouse), transcript variant 1, CHR Map: 6q26	ENSG00000112531				1	31999	30623	31311	0.182461	706354	714772	710563	1	28948	33401	31174.5	0.123001	707490	720994	714242	1	65040	45703	55371.5	0.218651	3675247	3716593	3695920	1	53312	38418	45865	0.682139	3468043	3431686	3.44986e+06
R3HDM1	Homo sapiens R3H domain (binds single-stranded nucleic acids) containing, CHR Map: 2q21.3	ENSG00000048991				2	25827	33231	29529	0.172076	15865	15471	15668	1	33443	31280	32361.5	0.127684	25922	23952	24937	1	43107	58787	50947	0.20118	222133	196272	209202	1	38354	36525	37439.5	0.556829	113749	124605	119177
R3HDM2	Homo sapiens R3H domain containing 2, mRNA (cDNA clone MGC:132655 IMAGE:8143998), complete cds., CHR Map: 12q13.3	ENSG00000179912				2	118172	29541	73856.5	0.430389	18439	22583	20511	2	31973	25762	28867.5	0.113899	15987	17802	16894.5	1	115543	200865	158204	0.624717	2768567	2729518	2.74904e+06	1	44855	44432	44643.5	0.663972	2632233	2656072	2.64415e+06
RAD18	Homo sapiens RAD18 homolog (S. cerevisiae), CHR Map: 3p25-p24	ENSG00000070950				1	106496	65400	85948	0.500851	272146	288178	280162	1	83491	80423	81957	0.323367	302182	310079	306130	1	35523	37975	36749	0.145115	1956073	1997215	1976644	1	91696	124642	108169	1.60877	2252175	2277524	2.26485e+06
RAD54L	Homo sapiens RAD54-like (S. cerevisiae), mRNA (cDNA clone MGC:149795 IMAGE:40118437), complete cds., CHR Map: 1p32	ENSG00000085999				1	27952	51782	39867	0.23232	33584	33477	33530.5	2	65571	80352	72961.5	0.287874	13506	12933	13219.5	1	182742	193327	188034	0.742512	2628961	2638234	2.6336e+06	1	38678	20972	29825	0.44358	685941	674958	680450
RAG1	Homo sapiens recombination activating gene 1	ENSG00000166349				2	23900	19058	21479	0.125166	5873	8846	7359.5	2	143923	23138	83530.5	0.329575	1172	1730	1451	1	138236	82072	110154	0.434977	818855	680722	749788	1	51791	28161	39976	0.594554	599612	646257	622934
RALY	Homo sapiens interleukin enhancer binding factor 3, 90kDa, mRNA (cDNA clone IMAGE:3502777)., CHR Map: 19p13.2	ENSG00000125970	X(A)			1	1199586	1232304	1215945	7.08576	892943	864976	878960	1	1520985	1532868	1.52693e+06	6.02459	867978	892092	880035	1	367014	432481	399748	1.57853	3097904	3050638	3074271	1	58579	74676	66627.5	0.990935	2953884	2748164	2851024
RALYL	Homo sapiens RALY RNA binding protein-like, mRNA (cDNA clone MGC:33847 IMAGE:5311935), complete cds., CHR Map: 8q21.2	ENSG00000184672				1	23072	23736	23404	0.136384	31456	37107	34281.5	1	99020	92489	95754.5	0.377806	61435	53737	57586	1	75673	69471	72572	0.286573	198269	180883	189576	1	98805	82513	90659	1.34835	161060	115157	138108
RAN		ENSG00000132341				1	48634	72062	60348	0.35167	155336	161628	158482	1	17227	17282	17254.5	0.0680788	150022	161697	155860	1	37760	34292	36026	0.14226	1778644	1744047	1.76135e+06	1	16087	23768	19927.5	0.296377	1294105	1274279	1284192
RAPGEF3	Homo sapiens Rap guanine nucleotide exchange factor (GEF) 3, mRNA (cDNA clone IMAGE:5263679), complete cds.	ENSG00000079337				1	9002	9748	9375	0.0546316	312870	312929	312900	1	16914	17685	17299.5	0.0682563	320167	344819	332493	1	44871	36585	40728	0.160827	1612007	1625391	1618699	1	23484	28713	26098.5	0.388157	1457225	1537127	1497176
RAPGEF4	Homo sapiens Rap guanine nucleotide exchange factor (GEF) 4	ENSG00000091428		X(F)	X(C)	1	13331	27810	20570.5	0.119872	307347	335545	321446	3	144659	1144037	644348	2.54232	310617	303562	307090	1	395883	844630	620256	2.44927	899171	1017263	958217	1	238491	422042	330266	4.91198	766388	748738	757563
RAPGEF5	Homo sapiens Rap guanine nucleotide exchange factor (GEF) 5, mRNA (cDNA clone MGC:26203 IMAGE:4811483), complete cds.	ENSG00000136237				1	32795	39826	36310.5	0.211595	35571	41124	38347.5	1	34152	74694	54423	0.21473	52668	42709	47688.5	2	80355	164795	122575	0.484025	33282	36534	34908	1	55443	47796	51619.5	0.767725	154656	118726	136691
RARA	Homo sapiens retinoic acid receptor, alpha	ENSG00000131759				1	20038	18211	19124.5	0.111446	307409	385385	346397	1	188443	63590	126016	0.497207	394660	384335	389498	1	52386	55672	54029	0.21335	179670	154761	167216	1	34747	34205	34476	0.512753	1052598	703598	878098
RARB	Homo sapiens retinoic acid receptor, beta, transcript variant 1	ENSG00000077092				2	11818	17230	14524	0.0846367	22532	22384	22458	2	29974	54438	42206	0.166527	4168	5277	4722.5	1	130545	178307	154426	0.609799	159646	176397	168022	1	67802	92128	79965	1.1893	80282	73894	77088
RAVER1	Homo sapiens ribonucleoprotein, PTB-binding 1, mRNA (cDNA clone IMAGE:5532899)., CHR Map: 19p13.2	ENSG00000161847				1	22203	31436	26819.5	0.156287	382746	460176	421461	1	19659	29976	24817.5	0.0979191	381290	493583	437436	2	34274	22367	28320.5	0.111832	31679	17821	24750	1	12327	12026	12176.5	0.181098	1160080	1385090	1272585
RB1		ENSG00000139687				2	39243	34146	36694.5	0.213832	13065	14153	13609	2	26250	67505	46877.5	0.184958	11933	10379	11156	1	35970	52204	44087	0.174091	2415605	2436857	2426231	1	24742	18994	21868	0.325238	2089535	2095861	2092698
RBBP4	Homo sapiens retinoblastoma binding protein 4	ENSG00000162521				1	19248	15212	17230	0.100406	181643	181678	181660	1	41492	34337	37914.5	0.149594	154199	130212	142206	1	34637	53729	44183	0.17447	1568521	1580309	1574415	1	24695	21896	23295.5	0.346468	1807529	1777377	1792453
RBBP6	Homo sapiens retinoblastoma binding protein 6, mRNA (cDNA clone IMAGE:4593989), complete cds., CHR Map: 16p12.2	ENSG00000122257				1	23191	26353	24772	0.144356	115380	118966	117173	3	47829	179990	113910	0.449438	117023	106700	111862	1	199560	173103	186332	0.735787	1809714	1907736	1858725	1	157581	78307	117944	1.75415	1960245	2044928	2.00259e+06
RBBP7	Homo sapiens retinoblastoma binding protein 7, mRNA (cDNA clone MGC:138867 IMAGE:40083851), complete cds.	ENSG00000102054				1	25938	19710	22824	0.133004	153429	152283	152856	1	53551	70704	62127.5	0.245128	80628	102954	91791	1	36607	44051	40329	0.159251	947728	1430522	1189125	2	68788	77546	73167	1.0882	19178	35580	27379
RBM10	Homo sapiens RNA binding motif protein 10, transcript variant 1	ENSG00000182872	X(A)			1	245497	249289	247393	1.44165	575850	553053	564452	1	969403	858827	914115	3.6067	609282	638459	623870	1	157326	165525	161426	0.637438	1325290	1453862	1389576	1	94208	109024	101616	1.51131	1330967	1328511	1329739
RBM11	Homo sapiens RNA binding motif protein 11, mRNA (cDNA clone MGC:34826 IMAGE:5199053), complete cds., CHR Map: 21q11	ENSG00000185272				1	25903	22551	24227	0.14118	300504	279851	290178	1	29634	24680	27157	0.10715	404529	370592	387560	1	97673	69713	83693	0.330488	2107490	1577604	1842547	1	66036	62999	64517.5	0.959554	2132622	1867898	2000260
RBM12	Homo sapiens RNA binding motif protein 12, mRNA (cDNA clone MGC:19528 IMAGE:3845090), complete cds., CHR Map: 20q11.21	ENSG00000244462				3	33639	104813	69226	0.403406	26265	30235	28250	2	130429	96799	113614	0.448272	15442	14206	14824	1	385832	347650	366741	1.44819	1402962	1556451	1.47971e+06	1	114920	91936	103428	1.53826	1093339	971050	1.03219e+06
RBM12B	Homo sapiens RNA binding motif protein 12B, mRNA (cDNA clone IMAGE:5288230), containing frame-shift errors., CHR Map: 8q22.1	ENSG00000183808				2	27677	31196	29436.5	0.171537	9815	10712	10263.5	2	65230	33055	49142.5	0.193895	7277	8666	7971.5	1	115692	122076	118884	0.46945	946762	853886	900324	1	53160	52204	52682	0.783527	662613	717752	690182
RBM14	Homo sapiens RNA binding motif protein 14, mRNA (cDNA clone MGC:8361 IMAGE:2819856), complete cds., CHR Map: 11q13.2	ENSG00000239306				1	292337	247887	270112	1.57404	874873	858021	866447	1	261846	223932	242889	0.958335	828215	864218	846216	1	307006	309076	308041	1.21639	3226335	3183762	3.20505e+06	1	59688	77536	68612	1.02045	3191496	3192970	3192233
RBM15	Homo sapiens RNA binding motif protein 15, mRNA (cDNA clone IMAGE:4298786), partial cds., CHR Map: 1p13	ENSG00000162775	X(A)	X(F)		1	435765	507052	471408	2.74707	251169	238227	244698	1	1093971	1021478	1.05772e+06	4.17332	189348	173519	181434	1	1285587	1261444	1.27352e+06	5.02887	1718840	1836227	1.77753e+06	1	169820	85686	127753	1.90004	1586277	1558029	1572153
RBM15B	Homo sapiens RNA binding motif protein 15B, mRNA (cDNA clone MGC:161922 IMAGE:40123447), complete cds., CHR Map: 3p21.2	ENSG00000259956	X(A)			1	707986	631182	669584	3.90191	460357	557092	508724	1	1357268	1335498	1346383	5.31224	590060	641716	615888	1	612184	170342	391263	1.54502	1500400	631029	1.06571e+06	1	107000	104088	105544	1.56973	1226666	1278600	1252633
RBM16	Homo sapiens RNA binding motif protein 16, mRNA (cDNA clone MGC:87340 IMAGE:4374384), complete cds., CHR Map: 6q25.1-q25.3	-				2	62577	1411583	737080	4.29524	7941	9606	8773.5	2	188456	294373	241414	0.952517	8587	8821	8704	1	440971	401788	421380	1.66395	2651690	2544885	2.59829e+06	1	124320	147856	136088	2.024	2025011	2162949	2093980
RBM18	Homo sapiens RNA binding motif protein 18, mRNA (cDNA clone MGC:2734 IMAGE:2822634), complete cds., CHR Map: 9q33.2	ENSG00000119446				1	41737	39816	40776.5	0.23762	425667	427074	426370	1	44213	39486	41849.5	0.16512	515580	497313	506446	2	56582	74907	65744.5	0.259612	24123	21956	23039.5	1	31478	17779	24628.5	0.366294	159642	141705	150674
RBM19	Homo sapiens RNA binding motif protein 19, mRNA (cDNA clone MGC:13068 IMAGE:3677625), complete cds., CHR Map: 12q24.21	ENSG00000122965				1	102087	139116	120602	0.70279	269756	268767	269262	1	399238	442816	421027	1.66119	216738	234213	225476	1	333718	274094	303906	1.20007	1962074	1921478	1941776	1	128078	103490	115784	1.72203	1865723	1811147	1838435
RBM22	Homo sapiens RNA binding motif protein 22	ENSG00000086589				1	22279	27387	24833	0.144711	776266	773370	774818	1	91274	45985	68629.5	0.270782	540812	551735	546274	1	379559	420053	399806	1.57876	2783112	2808177	2.79564e+06	1	90392	113706	102049	1.51775	1879019	2097490	1.98825e+06
RBM23	Homo sapiens RNA binding motif protein 23, mRNA (cDNA clone MGC:963 IMAGE:3138909), complete cds., CHR Map: 14q11.2	ENSG00000100461				1	29677	51456	40566.5	0.236396	399097	492425	445761	1	40852	68753	54802.5	0.216227	465946	537036	501491	1	59345	51999	55672	0.219838	1192666	1239460	1216063	1	31314	39604	35459	0.527373	1252944	1248130	1250537
RBM24	Homo sapiens RNA binding motif protein 24, mRNA (cDNA clone MGC:132470 IMAGE:8143813), complete cds., CHR Map: 6p22.3	ENSG00000112183				1	32488	35149	33818.5	0.197073	42548	58727	50637.5	1	33844	27820	30832	0.12165	114074	103962	109018	1	254543	105465	180004	0.710801	485468	421400	453434	3	307654	31900	169777	2.52505	432686	439966	436326
RBM25	Homo sapiens RNA binding motif protein 25, mRNA (cDNA clone MGC:168388 IMAGE:9020765), complete cds., CHR Map: 14q24.3	ENSG00000119707				1	67886	61031	64458.5	0.375624	27536	26796	27166	2	166252	261563	213908	0.843986	23321	21614	22467.5	1	200783	193879	197331	0.779222	282251	277669	279960	1	56956	55787	56371.5	0.8384	138208	184287	161248
RBM26	Homo sapiens RNA binding motif protein 26, mRNA (cDNA clone MGC:133295 IMAGE:40038080), complete cds., CHR Map: 13q31.1	ENSG00000139746				1	82513	74814	78663.5	0.458401	119031	120014	119522	1	183783	364284	274034	1.08122	24914	23962	24438	1	259542	226769	243156	0.960174	832488	817184	824836	1	37240	66804	52022	0.773711	746003	761685	753844
RBM28	Homo sapiens hypothetical protein FLJ10377, CHR Map: 7q32.1	ENSG00000106344				1	196574	218514	207544	1.20944	152229	173403	162816	1	237874	188232	213053	0.840615	62686	53405	58045.5	1	451593	483196	467394	1.84565	1594569	1574240	1.5844e+06	1	73649	80895	77272	1.14925	1510237	1554767	1532502
RBM33	Homo sapiens RNA binding motif protein 33, mRNA (cDNA clone IMAGE:4542314), complete cds., CHR Map: 7q36.3	ENSG00000184863			X(C)	1	44681	39999	42340	0.246731	37653	33502	35577.5	1	73253	83783	78518	0.309798	133515	132043	132779	1	444985	213489	329237	1.30009	472235	426368	449302	1	343782	599370	471576	7.01364	414611	394356	404484
RBM34	Homo sapiens RNA binding motif protein 34, mRNA (cDNA clone MGC:32727 IMAGE:4809263), complete cds., CHR Map: 1q42.3	ENSG00000188739				1	217328	170533	193930	1.1301	377490	412626	395058	1	287460	386261	336860	1.32911	485198	602171	543684	1	276063	270260	273162	1.07866	1465308	1422261	1.44378e+06	1	43486	59600	51543	0.766587	1369071	1515311	1442191
RBM4	Homo sapiens RNA binding motif protein 4, mRNA (cDNA clone MGC:45319 IMAGE:5540605), complete cds., CHR Map: 11q13	ENSG00000173933				1	107282	116033	111658	0.65067	606259	630591	618425	1	31966	44575	38270.5	0.150999	634957	619908	627432	1	191569	156839	174204	0.687898	3074203	3102885	3088544	1	42738	34826	38782	0.576796	2874125	2925237	2899681
RBM41	Homo sapiens RNA binding motif protein 41, mRNA (cDNA clone MGC:12215 IMAGE:3995903), complete cds., CHR Map: Xq22.3	ENSG00000089682				1	65572	69306	67439	0.392992	294872	348620	321746	1	146298	207933	177116	0.698821	395461	468170	431816	1	53318	79325	66321.5	0.261891	973244	1180423	1.07683e+06	1	27006	36508	31757	0.472314	1001953	1277949	1139951
RBM42	Homo sapiens RNA binding motif protein 42, mRNA (cDNA clone MGC:3845 IMAGE:3532802), complete cds., CHR Map: 19q13.12	ENSG00000126254				1	34109	28033	31071	0.181062	84082	97840	90961	1	41479	65753	53616	0.211546	197777	230150	213964	1	43795	67243	55519	0.219234	211275	314113	262694	1	37674	48035	42854.5	0.637365	166289	247240	206764
RBM45	Homo sapiens RNA binding motif protein 45, mRNA (cDNA clone MGC:70459 IMAGE:5748065), complete cds., CHR Map: 2q31.2	ENSG00000155636				1	23137	24318	23727.5	0.138269	827985	1039487	933736	1	28975	29918	29446.5	0.116183	817751	1078392	948072	1	24344	45696	35020	0.138287	2708836	3431915	3.07038e+06	1	11515	17477	14496	0.215596	2757198	3551337	3.15427e+06
RBM46	Homo sapiens RNA binding motif protein 46, mRNA (cDNA clone MGC:27016 IMAGE:4830259), complete cds., CHR Map: 4q32.1	ENSG00000151962				1	30256	30638	30447	0.177426	246679	334436	290558	1	62802	77765	70283.5	0.277308	384414	453014	418714	1	46230	20642	33436	0.132032	1261562	675448	968505	1	45831	23825	34828	0.517989	658874	889218	774046
RBM47	Homo sapiens RNA binding motif protein 47, mRNA (cDNA clone MGC:161539 IMAGE:8991977), complete cds., CHR Map: 4p14	ENSG00000163694	X(A)	X(F)		1	733478	476101	604790	3.52433	718007	833022	775514	1	668259	539701	603980	2.38304	648632	778204	713418	1	748974	865291	807132	3.18721	3252553	3207735	3230144	1	61351	51828	56589.5	0.841642	2961380	3038812	3000096
RBM4B	Homo sapiens RNA binding motif protein 4B, mRNA (cDNA clone MGC:10871 IMAGE:3620125), complete cds., CHR Map: 11q13	ENSG00000173914				1	93441	92933	93187	0.543035	596041	604713	600377	1	72985	63969	68477	0.270181	592318	611476	601897	1	80363	84257	82310	0.325026	2537140	2601325	2.56923e+06	1	32167	26244	29205.5	0.434366	2578313	2521285	2549799
RBM5	Homo sapiens RNA binding motif protein 5, CHR Map: 3p21.3	ENSG00000003756				1	132399	117102	124750	0.726967	478175	494758	486466	1	127012	109784	118398	0.467147	544339	538056	541198	1	163525	114200	138862	0.548341	2322280	2313454	2317867	1	57076	31552	44314	0.659072	2285914	2502897	2.39441e+06
RBM6	Homo sapiens heterogeneous nuclear ribonucleoprotein R, mRNA (cDNA clone MGC:2039 IMAGE:3139052), complete cds., CHR Map: 1p36.12	ENSG00000004534	X(A)	X(F)		1	706878	510685	608782	3.5476	534983	539475	537229	1	806995	569439	688217	2.71541	547087	536518	541802	1	649036	530278	589657	2.32844	2471371	2474962	2.47317e+06	1	85004	81835	83419.5	1.24068	2202175	2154131	2178153
RBM7	Homo sapiens RNA binding motif protein 7, mRNA (cDNA clone MGC:34253 IMAGE:5180771), complete cds., CHR Map: 11q23.1-q23.2	ENSG00000076053				1	16486	17068	16777	0.0977658	26790	25961	26375.5	1	38737	25652	32194.5	0.127026	39945	34010	36977.5	1	58595	34672	46633.5	0.184147	188924	164039	176482	1	29807	26013	27910	0.415099	121428	131186	126307
RBM8A	Homo sapiens RNA binding motif protein 8A, mRNA (cDNA clone IMAGE:4687764), complete cds., CHR Map: 1q12	ENSG00000265241				1	49438	31067	40252.5	0.234566	63318	56548	59933	1	22726	35893	29309.5	0.115643	58719	74594	66656.5	1	129873	87211	108542	0.428611	236562	178515	207538	1	21057	31334	26195.5	0.389599	177651	200978	189314
RBM9	Homo sapiens RNA binding motif protein 9, mRNA (cDNA clone MGC:39192 IMAGE:4555865), complete cds., CHR Map: 22q13.1	-				1	31565	33289	32427	0.188964	154366	160820	157593	1	68457	60234	64345.5	0.253879	236665	193789	215227	1	114070	216393	165232	0.652467	974303	969805	972054	1	84199	56966	70582.5	1.04976	623294	637384	630339
RBMS1	Homo sapiens RNA binding motif, single stranded interacting protein 1, mRNA (cDNA clone MGC:3332 IMAGE:3530898), complete cds., CHR Map: 2q24.2	ENSG00000153250				1	41651	39226	40438.5	0.23565	400843	471037	435940	1	74194	94758	84476	0.333306	439272	519706	479489	1	51213	71787	61500	0.242852	1571897	1569808	1.57085e+06	1	31053	23153	27103	0.403097	1457786	1454952	1456369
RBMS2	Homo sapiens RNA binding motif, single stranded interacting protein 2, mRNA (cDNA clone MGC:34559 IMAGE:5202634), complete cds., CHR Map: 12q13.3	ENSG00000076067				1	145493	175769	160631	0.936056	546466	632870	589668	1	147366	222931	185148	0.730516	554724	673335	614030	1	40224	35781	38002.5	0.150065	2165467	2119144	2.14231e+06	1	16595	17818	17206.5	0.255908	2236881	2200490	2.21869e+06
RBMS3	Homo sapiens RNA binding motif, single stranded interacting protein, mRNA (cDNA clone MGC:150924 IMAGE:40125866), complete cds., CHR Map: 3p24-p23	ENSG00000144642				1	20428	18895	19661.5	0.114575	47318	57301	52309.5	1	19641	76814	48227.5	0.190285	273187	330702	301944	1	92702	80619	86660.5	0.342206	463823	883539	673681	1	29777	39021	34399	0.511608	353563	428297	390930
RBMX	Homo sapiens RNA binding motif protein, X-linked, mRNA (cDNA clone MGC:2471 IMAGE:3010123), complete cds., CHR Map: Xq26.3	ENSG00000147274				2	35911	42380	39145.5	0.228115	4680	2016	3348	2	43345	61551	52448	0.206937	4777	2168	3472.5	2	124673	118226	121450	0.479581	56408	56821	56614.5	2	61130	35389	48259.5	0.717752	37630	33771	35700.5
RBMX2	Homo sapiens RNA binding motif protein, X-linked 2, mRNA (cDNA clone MGC:45091 IMAGE:5210341), complete cds., CHR Map: Xq26.1	ENSG00000134597	X(A)	X(F)		1	287266	264607	275936	1.60798	357245	368047	362646	1	678986	455759	567372	2.23861	593783	537453	565618	1	851838	978997	915418	3.61481	2273298	2240267	2.25678e+06	1	98744	99951	99347.5	1.47757	2315853	2180026	2.24794e+06
RBMXL2	Homo sapiens RNA binding motif protein, X-linked-like 2, mRNA (cDNA clone MGC:71651 IMAGE:5261317), complete cds., CHR Map: 11p15	ENSG00000170748		X(F)	X(C)	1	106451	111707	109079	0.635644	612304	590187	601246	1	462371	529651	496011	1.95704	562352	601516	581934	1	626903	520065	573484	2.26458	2688658	2668023	2.67834e+06	1	450972	188031	319502	4.75187	2444090	2535055	2.48957e+06
[truncated: 878 more rows]
