# Supplementary material for: In-cell identification and measurement of RNA-protein interactions
Source: Nat Commun. 2019 Nov 22;10:5317. doi: 10.1038/s41467-019-13235-w (PMC6876571; doi:10.1038/s41467-019-13235-w)
Supplement: Supplementary file 8 — Supplementary Data 5 [file 41467_2019_13235_MOESM8_ESM.xlsx]

## Sheet: Feuil1
Primers used for Xist fragment amplification and cloning into the pcDNA3.1-10 MS2 plasmid:
(sequences corresponding to Xist are capitalized)
Xist(A) forward	aacttaagcttggtaccttGCTTGCTCCAGCCATGTTTGCTCGTTTC
Xist(A) reverse	cgccatcgataccggtttAGAATAGCCGTATCACGCAGAAGCCATA
Xist(F) forward	aacttaagcttggtaccttTGGTGCTGTGTGAGTGAACCTATGGC
Xist(F) reverse	cgccatcgataccggtttCAATAGCAGCAGCACTATTTGCTGAGTC
Xist(C) forward	aaacttaagcttggtaccttCCTATCCCAAGCCCACTTC
Xist(C) reverse	cgcgccatcgataccggtttGTTTGATTGGTGTATCTTGATTAAC
Primers for transcript quantification by real time PCR:
b-actin forward	CTAAGGCCAACCGTGAAAAG
b-actin reverse	ACCAGAGGCATACAGGGACA
Arppo forward	TCCAGAGGCACCATTGAAATT
Arppo reverse	TCGCTGGCTCCCACCTT
Spen forward	CTTTGCAAATCGGGAAAGC
Spen reverse	TCATAGGACCCTCTTCGTTCC
Rbm6 forward	GCGGGGCACATATGATTTAG
Rbm6 reverse	TTCCTAAAATCAGAACGAGACTGA
Zzz3 forward	TCCCAGGGCACCAGTTATAG
Zzz3 reverse	CTGCGTGTTGACGAGGACTA
Thap7 forward	AAACTGCTTTGAGCTGGTGG
Thap7 reverse	CTTGGTCTTGGCTGTTCGAC
Xist forward	GGTTCTCTCTCCAGAAGCTAGGAA
Xist reverse	TGGTAGATGGCATTGTGTATTATATGG
Tsix forward	TATACAATACGCATCACACAAAAG
Tsix reverse	TACCACTGAGCCACATCCTTAC
Primers for transcript quantification in RIP experiments:
Xist forward	GGTTCTCTCTCCAGAAGCTAGGAA
Xist reverse	TGGTAGATGGCATTGTGTATTATATGG
ArpPO forward	TCCAGAGGCACCATTGAAATT
ArpPO reverse	TCGCTGGCTCCCACCTT
Malat1 forward	GCTTACTTGTTCTAGCTTTT
Malat1 reverse	AACAGTACTGCACATATTACTT
Cyrano forward	AAATGAGTACAAGCCAGCTA
Cyrano reverse	AAGTAACAGGATGGAAGAAC
Firre forward	CTACAGCTGTTCATACTCACC
Firre reverse	CTCCTAGACTACCTTTCCTGTG
Primers for RNA-MS2 transcript quantification:
MS2-specific forward	TTCTGCAGATATCCAGCACAGT
MS2-specific reverse	CAACAGATGGCTGGCAACTAGAAG
FIRRE forward	GCATGGATCACTAAGGTCTG
FIRRE reverse	GAACTCAGTTTCTGCACAACC
XIST forward	GCAACAACCCTAGGTCAGGA
XIST reverse	AGCTCTCTGCACTGCTTGTAG
NEAT1 forward	CTTCACGCTGCTGCTGTTCT
NEAT1 reverse	ACCCCTGGTTAGGGCTGTTT
GAPDH forward	GAAGGTGAAGGTCGGAGTCAAC
GAPDH reverse	TGATTTTGGAGGGATCTCGCTC
b-ACTIN forward	TCCTTCCTGGGCATGGAGTC
b-ACTIN reverse	CGGCAATGCCAGGGTACAT
Generation and genotyping of the HA-tagged RBM6 cell line:
Primers to generate Rbm6 5' homology arm
forward (lowercase sequence corresponds to pBR322)	ggtactgccgggcctcttgcgggatGTAAGGAACAAGCAGTGAGG
reverse (lowercase sequence corresponds to the HA-tag)	gatggtgatgcccATCGAGTTCTTTATATCGAGC
HA-tag by primer annealing
forward	cgatataaagaactcgatGGGCATCACCATCACCACCACCTGGAGGTGCTGTTCCAGGGCCCCTACCCATACGATGTTCCAGATTACGCTTGAGAGTGGAGACACCCC
reverse	GGGGTGTCTCCACTCTCAAGCGTAATCTGGAACATCGTATGGGTAGGGGCCCTGGAACAGCACCTCCAGGTGGTGGTGATGGTGATGCCCATCGAGTTCTTTATATCG
Primers to generate Rbm6 3' homology arm
forward (lowercase sequence corresponds to the HA-tag)	agattacgcttgaGAGTGGAGACACCCCGCAG
reverse (lowercase sequence corresponds to pBR322)	gggaaggccatccagcctcgcgtcgTCCCTATAGCCTTGAGGTGGTC
gRNA primers (lowercase sequence corresponds to restriction site overhangs)
Rbm6 gRNA forward	caccgTAAGAGTGGAGACACCCCGC
Rbm6 gRNA reverse	aaacGCGGGGTGTCTCCACTCTTAc
Genotyping primers
Rbm6 pre-insert	CCAGGAAGAACCAGCAAGAG
Rbm6 post-insert	CTGAGCCATCTCTCCAGCTC
Generation and genotyping of the HA-tagged ZZZ3 cell line:
Primers to generate Zzz3 5' homology arm
forward (owercase sequence corresponds to pBR322)	ggtactgccgggcctcttgcgggatGTGGAACCTATCCAAGGAG
reverse (lowercase sequence corresponds to the HA-tag)	gatggtgatgcccTCTGTTGGCTGGGAAGTAG
Oligonucleotides corresponding to the HA-tag (PCR on the above TAG annealed primer)
forward	tacttcccagccaacagaGGGCATCACCATCACCAC
reverse	acgacactctcccatgTCAAGCGTAATCTGGAACATC
Primers to generate Zzz3 3' homology arm
forward (lowercase sequence corresponds to the HA-tag)	agattacgcttgaCATGGGAGAGTGTCGTCC
reverse (lowercase sequence corresponds to pBR322)	gggaaggccatccagcctcgcgtcgCGTTAAGCAGCTCCAGTC
gRNA primers (lowercase nucleotides correspond to restriction sits overhangs)
Zzz3 gRNA forward	caccgCTCCCATGTCATCTGTTGGC
Zzz3 gRNA reverse	aaacGCCAACAGATGACATGGGAGc
Genotyping primers
Zzz3 pre-insert	TACTTGCAGCCCACATGAAA
Zzz3 post-insert	GCTGCTGATCTACAGCCACA
