# Supplementary material for: In-cell identification and measurement of RNA-protein interactions
Source: Nat Commun. 2019 Nov 22;10:5317. doi: 10.1038/s41467-019-13235-w (PMC6876571; doi:10.1038/s41467-019-13235-w)
Supplement: Supplementary file 9 — Source Data [file 41467_2019_13235_MOESM9_ESM.xlsx]

## Sheet: Figure 5a
Figure 5a	anti-RBM6

## Sheet: Figure 5b
Figure 5b: anti-ZZZ3

## Sheet: Suppl Figure 4b
Supplementary Figure 4b
